# Supplementary material for: Enhancer RNAs stimulate Pol II pause release by harnessing multivalent interactions to NELF
Source: Nat Commun. 2022 May 4;13:2429. doi: 10.1038/s41467-022-29934-w (PMC9068813; doi:10.1038/s41467-022-29934-w)
Supplement: Supplementary file 4 — Supplementary Data 1 [file 41467_2022_29934_MOESM4_ESM.xlsx]

## Sheet: eRNA-1226
Transcript/RepeatID (cmd=analyzeRepeats.pl NELFE_GRO_rep4-merged/03.TagDir/GRO_Homer_min200.txt mm10 -rpkm -d NELFE_GRO_rep4-merged/03.TagDir/GRO_TTX_Ctr_Rep4_merged/ NELFE_GRO_rep4-merged/03.TagDir/GRO_TTX_KCl_10min_Rep4_merged/ NELFE_GRO_rep4-merged/03.TagDir/GRO_TTX_KCl_30min_Rep4_merged/ NELFE_GRO_rep4-merged/03.TagDir/GRO_TTX_KCl_60min_Rep4_merged/ GRO_Scr_r1/03.TagDir/GRO_Scr_Un/ GRO_Scr_r1…	chr	start	end	strand	Length	Copies	Annotation/Divergence	NELFE_GRO_rep4-merged/03.TagDir/GRO_TTX_Ctr_Rep4_merged/ FPKM	NELFE_GRO_rep4-merged/03.TagDir/GRO_TTX_KCl_10min_Rep4_merged/ FPKM	NELFE_GRO_rep4-merged/03.TagDir/GRO_TTX_KCl_30min_Rep4_merged/ FPKM	NELFE_GRO_rep4-merged/03.TagDir/GRO_TTX_KCl_60min_Rep4_merged/ FPKM	FC_K10	FC_K30	FC_K60	FC_max
chr1-1003-1	chr1	177424658	177429258	-	4600	1	4600	0.497	0.148	0.111	0.127	0.297787	0.22334	0.255533	0.297787
chr1-10683-1	chr1	42536570	42540411	-	3841	1	3841	0.769	0.329	0.512	0.647	0.427828	0.6658	0.841352	0.841352
chr1-10703-1	chr1	42256254	42262681	-	6427	1	6427	1.849	0.749	0.791	1.098	0.405084	0.427799	0.593835	0.593835
chr1-10728-1	chr1	41889551	41892025	-	2474	1	2474	0.706	0.655	0.607	0.768	0.927762	0.859773	1.08782	1.08782
chr1-10739-1	chr1	41741962	41744456	-	2494	1	2494	0.65	0.63	0.695	0.982	0.969231	1.06923	1.51077	1.51077
chr1-10786-1	chr1	41155048	41157721	-	2673	1	2673	0.44	0.2	0.346	0.547	0.454545	0.786364	1.24318	1.24318
chr1-10912-1	chr1	38927292	38929700	-	2408	1	2408	0.317	0.236	0.442	0.41	0.744479	1.39432	1.29338	1.39432
chr1-10916-1	chr1	38846625	38848278	-	1653	1	1653	1.269	0.706	0.35	0.752	0.556344	0.275808	0.592593	0.592593
chr1-11036-0	chr1	152904957	152906294	+	1337	1	1337	8.414	10.486	10.512	22.256	1.24626	1.24935	2.64512	2.64512
chr1-11042-1	chr1	36301468	36303629	-	2161	1	2161	0.382	0.668	1.112	0.474	1.74869	2.91099	1.24084	2.91099
chr1-11187-0	chr1	155083645	155086059	+	2414	1	2414	0.829	0.316	0.22	0.257	0.381182	0.26538	0.310012	0.381182
chr1-11864-0	chr1	164684043	164685952	+	1909	1	1909	0.566	0.611	0.678	0.785	1.07951	1.19788	1.38693	1.38693
chr1-11941-0	chr1	165641591	165642795	+	1204	1	1204	78.627	58.184	60.632	51.039	0.74	0.771135	0.649128	0.771135
chr1-11941-1	chr1	25891433	25893029	-	1596	1	1596	1.135	0.853	0.637	1.535	0.751542	0.561233	1.35242	1.35242
chr1-12316-0	chr1	171032816	171037693	+	4877	1	4877	34.424	26.375	30.278	30.402	0.766181	0.879561	0.883163	0.883163
chr1-12317-0	chr1	171038468	171039575	+	1107	1	1107	126.624	94.894	99.481	97.516	0.749416	0.785641	0.770123	0.785641
chr1-12319-0	chr1	171044898	171046163	+	1265	1	1265	65.742	58.992	57.8	57.594	0.897326	0.879194	0.876061	0.897326
chr1-12332-0	chr1	171102747	171104066	+	1319	1	1319	115.283	88.146	91.519	69.399	0.764605	0.793864	0.601988	0.793864
chr1-12359-0	chr1	171261815	171265621	+	3806	1	3806	1.252	0.647	0.741	1.133	0.516773	0.591853	0.904952	0.904952
chr1-12843-0	chr1	178276045	178280693	+	4648	1	4648	0.95	0.349	0.254	0.291	0.367368	0.267368	0.306316	0.367368
chr1-12855-0	chr1	178369080	178372392	+	3312	1	3312	1.209	0.979	0.928	1.302	0.80976	0.767577	1.07692	1.07692
chr1-13172-1	chr1	7395374	7398046	-	2672	1	2672	1.094	0.473	0.268	0.178	0.432358	0.244973	0.162706	0.432358
chr1-13356-0	chr1	186925745	186927027	+	1282	1	1282	0.917	0.569	0.685	1.369	0.620502	0.747001	1.49291	1.49291
chr1-13376-1	chr1	4569042	4572036	-	2994	1	2994	0.785	0.227	0.162	0.33	0.289172	0.206369	0.420382	0.420382
chr1-1424-1	chr1	171261186	171263071	-	1885	1	1885	1.838	0.817	1.104	1.998	0.444505	0.600653	1.08705	1.08705
chr1-1443-1	chr1	171101277	171101959	-	682	1	682	94.915	84.632	85.991	80.778	0.891661	0.905979	0.851056	0.905979
chr1-1450-1	chr1	171042942	171044875	-	1933	1	1933	1.611	1.04	0.801	0.87	0.645562	0.497207	0.540037	0.645562
chr1-1451-1	chr1	171036011	171038092	-	2081	1	2081	84.355	61.641	69.382	60.623	0.730733	0.8225	0.718665	0.8225
chr1-1452-1	chr1	171032813	171034029	-	1216	1	1216	51.848	43.281	47.259	42.569	0.834767	0.911491	0.821035	0.911491
chr1-1798-1	chr1	165641335	165642427	-	1092	1	1092	85.876	63.395	66.343	56.173	0.738216	0.772544	0.654118	0.772544
chr1-1848-1	chr1	164897230	164899204	-	1974	1	1974	1.755	0.682	0.527	0.481	0.388604	0.300285	0.274074	0.388604
chr1-1891-0	chr1	27478614	27478915	+	301	1	301	12.036	10.231	10.291	36.07	0.850033	0.855018	2.99684	2.99684
chr1-233-1	chr1	191222874	191224411	-	1537	1	1537	0.538	0.39	0.737	1.023	0.724907	1.36989	1.90149	1.90149
chr1-2497-1	chr1	155081527	155083390	-	1863	1	1863	1.416	0.444	0.534	0.549	0.313559	0.377119	0.387712	0.387712
chr1-253-1	chr1	190916179	190917637	-	1458	1	1458	2.201	2.012	1.538	1.479	0.91413	0.698773	0.671967	0.91413
chr1-2540-1	chr1	154154767	154156805	-	2038	1	2038	0.483	0.445	0.261	0.574	0.921325	0.540373	1.18841	1.18841
chr1-2645-1	chr1	152905370	152907600	-	2230	1	2230	0.656	1.17	1.13	1.016	1.78354	1.72256	1.54878	1.78354
chr1-2906-0	chr1	41743106	41753965	+	10859	1	10859	0.471	0.352	0.381	0.606	0.747346	0.808917	1.28662	1.28662
chr1-2912-0	chr1	41810613	41816924	+	6311	1	6311	0.791	0.591	0.44	0.869	0.747155	0.556258	1.09861	1.09861
chr1-2917-0	chr1	41870578	41888198	+	17620	1	17620	0.215	0.257	0.257	0.259	1.19535	1.19535	1.20465	1.20465
chr1-2918-0	chr1	41888298	41892962	+	4664	1	4664	0.593	0.553	0.476	0.635	0.932546	0.802698	1.07083	1.07083
chr1-2919-0	chr1	41893388	41900856	+	7468	1	7468	0.489	0.393	0.34	0.715	0.803681	0.695297	1.46217	1.46217
chr1-2955-0	chr1	42258085	42269783	+	11698	1	11698	1.277	0.61	0.53	0.731	0.477682	0.415035	0.572435	0.572435
chr1-2956-0	chr1	42269680	42290053	+	20373	1	20373	0.644	0.57	0.38	0.598	0.885093	0.590062	0.928571	0.928571
chr1-2974-0	chr1	42539049	42541514	+	2465	1	2465	1.044	0.434	0.731	1.008	0.415709	0.700192	0.965517	0.965517
chr1-353-0	chr1	7398052	7400489	+	2437	1	2437	1.069	0.426	0.218	0.465	0.398503	0.203929	0.434986	0.434986
chr1-4041-0	chr1	55889631	55892619	+	2988	1	2988	2.818	1.047	0.789	2.104	0.37154	0.279986	0.746629	0.746629
chr1-4100-1	chr1	134091086	134093088	-	2002	1	2002	0.317	0.882	0.739	0.31	2.78233	2.33123	0.977918	2.78233
chr1-4103-1	chr1	134061247	134063908	-	2661	1	2661	0.884	0.64	0.617	0.577	0.723982	0.697964	0.652715	0.723982
chr1-4104-1	chr1	134058623	134060962	-	2339	1	2339	0.829	0.631	0.662	0.594	0.761158	0.798552	0.716526	0.798552
chr1-4123-1	chr1	133853313	133856164	-	2851	1	2851	0.457	0.551	1.2	1.693	1.20569	2.62582	3.7046	3.7046
chr1-4174-1	chr1	133033208	133034413	-	1205	1	1205	79.907	53.818	69.464	59.704	0.673508	0.869311	0.747169	0.869311
chr1-4280-1	chr1	131553267	131555320	-	2053	1	2053	0.836	0.434	0.642	0.445	0.519139	0.767943	0.532297	0.767943
chr1-4390-0	chr1	60860851	60863043	+	2192	1	2192	1.551	0.414	0.654	0.5	0.266925	0.421663	0.322373	0.421663
chr1-5024-1	chr1	118824737	118832437	-	7700	1	7700	0.359	0.312	0.525	0.418	0.869081	1.4624	1.16435	1.4624
chr1-532-1	chr1	185447832	185450337	-	2505	1	2505	0.368	0.537	0.286	0.306	1.45924	0.777174	0.831522	1.45924
chr1-5384-0	chr1	74816998	74821386	+	4388	1	4388	1.405	0.513	0.284	0.317	0.365125	0.202135	0.225623	0.365125
chr1-5416-0	chr1	75283257	75284624	+	1367	1	1367	0.349	0.415	0.998	1.364	1.18911	2.8596	3.90831	3.90831
chr1-5845-0	chr1	81593791	81595412	+	1621	1	1621	1	0.66	0.399	1.218	0.66	0.399	1.218	1.218
chr1-6058-0	chr1	84710303	84711982	+	1679	1	1679	0.246	0.946	0.826	1.154	3.84553	3.35772	4.69106	4.69106
chr1-6231-0	chr1	86434565	86437027	+	2462	1	2462	2.827	3.002	2.61	1.886	1.0619	0.92324	0.667138	1.0619
chr1-6232-0	chr1	86441568	86444414	+	2846	1	2846	3.138	1.783	1.04	1.349	0.568196	0.331421	0.429892	0.568196
chr1-6236-0	chr1	86487725	86490142	+	2417	1	2417	5.075	3.474	2.965	2.269	0.684532	0.584236	0.447094	0.684532
chr1-6239-0	chr1	86504331	86506959	+	2628	1	2628	0.979	0.543	0.334	0.334	0.554648	0.341164	0.341164	0.554648
chr1-6663-1	chr1	98189554	98192271	-	2717	1	2717	1.322	0.829	0.74	1.117	0.62708	0.559758	0.844932	0.844932
chr1-703-1	chr1	182537464	182539546	-	2082	1	2082	1.755	0.872	0.888	0.65	0.496866	0.505983	0.37037	0.505983
chr1-7427-1	chr1	86485456	86487514	-	2058	1	2058	8.771	6.096	4.403	5.009	0.695018	0.501995	0.571087	0.695018
chr1-7431-1	chr1	86438656	86443445	-	4789	1	4789	2.203	1.222	0.763	0.939	0.554698	0.346346	0.426237	0.554698
chr1-7432-1	chr1	86431590	86435619	-	4029	1	4029	2.145	2.076	1.784	1.325	0.967832	0.831702	0.617716	0.967832
chr1-7630-1	chr1	84708133	84710311	-	2178	1	2178	0.715	1.503	2.07	1.595	2.1021	2.8951	2.23077	2.8951
chr1-7680-1	chr1	83744080	83746618	-	2538	1	2538	0.664	0.747	0.556	0.979	1.125	0.837349	1.4744	1.4744
chr1-7969-1	chr1	79579767	79581571	-	1804	1	1804	0.934	0.629	1.563	1.216	0.673448	1.67345	1.30193	1.67345
chr1-806-1	chr1	180776361	180778338	-	1977	1	1977	1.061	0.418	0.316	0.499	0.393968	0.297832	0.470311	0.470311
chr1-8303-1	chr1	74815831	74816837	-	1006	1	1006	48.52	38.588	41.177	41.934	0.795301	0.84866	0.864262	0.864262
chr1-8651-0	chr1	119879087	119881494	+	2407	1	2407	0.475	0.505	0.346	0.516	1.06316	0.728421	1.08632	1.08632
chr1-8722-0	chr1	121087408	121100849	+	13441	1	13441	0.331	0.381	0.406	0.392	1.15106	1.22659	1.18429	1.22659
chr1-8780-1	chr1	67503008	67504562	-	1554	1	1554	0.45	0.469	0.818	1.106	1.04222	1.81778	2.45778	2.45778
chr1-937-1	chr1	178367191	178369055	-	1864	1	1864	1.108	0.539	0.521	0.353	0.486462	0.470217	0.318592	0.486462
chr1-9410-0	chr1	131555399	131557452	+	2053	1	2053	0.356	0.489	0.372	0.481	1.3736	1.04494	1.35112	1.3736
chr1-945-1	chr1	178273106	178276453	-	3347	1	3347	0.987	0.363	0.297	0.317	0.367781	0.300912	0.321175	0.367781
chr1-9507-0	chr1	133033919	133034907	+	988	1	988	96.749	65.523	84.51	72.854	0.677247	0.873497	0.753021	0.873497
chr1-9562-0	chr1	133854757	133858561	+	3804	1	3804	0.376	0.537	1.124	1.432	1.42819	2.98936	3.80851	3.80851
chr1-9565-0	chr1	133887299	133889400	+	2101	1	2101	0.182	0.247	0.682	1.079	1.35714	3.74725	5.92857	5.92857
chr1-9576-0	chr1	134061038	134062773	+	1735	1	1735	1.099	0.645	0.746	0.59	0.586897	0.678799	0.536852	0.678799
chr1-9577-0	chr1	134063653	134065518	+	1865	1	1865	0.818	0.574	0.446	0.51	0.701711	0.545232	0.623472	0.701711
chr1-9582-0	chr1	134093196	134095795	+	2599	1	2599	0.477	0.842	0.961	0.76	1.7652	2.01468	1.59329	2.01468
chr1-9732-0	chr1	136364886	136365703	+	817	1	817	600.593	898.595	1006.14	424.894	1.49618	1.67524	0.707457	1.67524
chr1-9790-0	chr1	137074907	137076679	+	1772	1	1772	0.717	2.351	2.648	2.022	3.27894	3.69317	2.82008	3.69317
chr10-1255-0	chr10	20944833	20946867	+	2034	1	2034	1.687	0.797	0.523	0.719	0.472436	0.310018	0.4262	0.472436
chr10-1729-1	chr10	108131867	108133722	-	1855	1	1855	0.651	0.76	0.872	1.458	1.16743	1.33948	2.23963	2.23963
chr10-1733-1	chr10	108086242	108088028	-	1786	1	1786	0.658	1.742	1.255	1.228	2.64742	1.90729	1.86626	2.64742
chr10-1746-1	chr10	107993788	107995295	-	1507	1	1507	0.443	0.968	1.335	0.582	2.1851	3.01354	1.31377	3.01354
chr10-1924-0	chr10	30810950	30812175	+	1225	1	1225	48.821	44.828	47.063	33.065	0.918211	0.963991	0.67727	0.963991
chr10-2481-1	chr10	99597802	99599631	-	1829	1	1829	1.772	2.242	2.566	3.058	1.26524	1.44808	1.72573	1.72573
chr10-2622-0	chr10	39171308	39174245	+	2937	1	2937	4.176	2.494	1.865	2.016	0.597222	0.4466	0.482759	0.597222
chr10-2668-1	chr10	97311791	97313740	-	1949	1	1949	1.761	1.48	1.993	1.894	0.840432	1.13174	1.07553	1.13174
chr10-2742-1	chr10	96160258	96161289	-	1031	1	1031	3.236	6.21	7.354	4.326	1.91904	2.27256	1.33684	2.27256
chr10-29-0	chr10	3514840	3519591	+	4751	1	4751	1.445	1.194	1.163	0.823	0.826298	0.804844	0.56955	0.826298
chr10-3026-1	chr10	92154469	92165198	-	10729	1	10729	0.397	0.29	0.175	0.228	0.730479	0.440806	0.574307	0.730479
chr10-3089-1	chr10	91185957	91188066	-	2109	1	2109	2.14	1.291	1.293	1.543	0.603271	0.604206	0.721028	0.721028
chr10-3690-1	chr10	82176624	82178675	-	2051	1	2051	2.82	2.039	1.713	1.265	0.72305	0.607447	0.448582	0.72305
chr10-370-1	chr10	126955638	126957985	-	2347	1	2347	1.936	0.594	0.611	0.234	0.306818	0.315599	0.120868	0.315599
chr10-374-1	chr10	126926065	126928833	-	2768	1	2768	1.137	0.357	0.276	0.172	0.313984	0.242744	0.151275	0.313984
chr10-378-1	chr10	126904118	126905986	-	1868	1	1868	2.722	1.085	0.866	0.998	0.398604	0.318148	0.366642	0.398604
chr10-381-1	chr10	126842929	126846135	-	3206	1	3206	0.575	0.399	0.18	0.285	0.693913	0.313043	0.495652	0.693913
chr10-470-0	chr10	9976644	9988032	+	11388	1	11388	0.324	0.393	0.53	0.456	1.21296	1.6358	1.40741	1.6358
chr10-4782-1	chr10	66918314	66921058	-	2744	1	2744	0.463	0.484	0.489	0.52	1.04536	1.05616	1.12311	1.12311
chr10-5247-1	chr10	59955831	59958549	-	2718	1	2718	0.748	0.286	0.213	0.188	0.382353	0.284759	0.251337	0.382353
chr10-5270-1	chr10	59619513	59620286	-	773	1	773	1.932	2.286	1.854	5.533	1.18323	0.959627	2.86387	2.86387
chr10-5319-1	chr10	58800204	58805663	-	5459	1	5459	0.309	0.315	0.199	0.268	1.01942	0.644013	0.867314	1.01942
chr10-5638-0	chr10	82178668	82180545	+	1877	1	1877	3.606	2.072	2.685	2.668	0.574598	0.744592	0.739878	0.744592
chr10-5928-0	chr10	87446942	87449462	+	2520	1	2520	0.479	0.444	0.385	0.551	0.926931	0.803758	1.15031	1.15031
chr10-6054-0	chr10	89388439	89389178	+	739	1	739	1.978	1.82	2.221	5.54	0.920121	1.12285	2.80081	2.80081
chr10-6486-0	chr10	96161288	96162168	+	880	1	880	2.672	7.81	8.432	5.94	2.9229	3.15569	2.22305	3.15569
chr10-6577-0	chr10	97313847	97315287	+	1440	1	1440	1.832	1.565	2.793	3.453	0.854258	1.52456	1.88483	1.88483
chr10-6742-1	chr10	39169157	39171880	-	2723	1	2723	3.104	2.089	1.647	1.41	0.673003	0.530606	0.454253	0.673003
chr10-6784-0	chr10	99599838	99602283	+	2445	1	2445	1.079	1.405	2.723	2.467	1.30213	2.52363	2.28638	2.52363
chr10-692-1	chr10	122661085	122674214	-	13129	1	13129	0.404	0.333	0.139	0.106	0.824257	0.344059	0.262376	0.824257
chr10-7257-0	chr10	105030537	105031279	+	742	1	742	4.497	3.517	3.084	7.439	0.782077	0.685791	1.65421	1.65421
chr10-746-1	chr10	121763575	121765292	-	1717	1	1717	1.795	0.415	0.512	0.277	0.231198	0.285237	0.154318	0.285237
chr10-765-0	chr10	14193965	14195620	+	1655	1	1655	0.346	0.47	1.229	0.751	1.35838	3.55202	2.17052	3.55202
chr10-767-0	chr10	14210790	14213476	+	2686	1	2686	0.142	0.772	1.188	0.871	5.43662	8.3662	6.1338	8.3662
chr10-8152-1	chr10	20942528	20944768	-	2240	1	2240	1.135	0.449	0.402	0.62	0.395595	0.354185	0.546256	0.546256
chr10-8386-1	chr10	17329645	17331834	-	2189	1	2189	0.929	0.348	0.486	0.635	0.374596	0.523143	0.683531	0.683531
chr10-8525-0	chr10	121765367	121766848	+	1481	1	1481	2.167	0.843	0.702	1.012	0.389017	0.32395	0.467005	0.467005
chr10-8695-1	chr10	14206762	14210600	-	3838	1	3838	0.265	0.832	1.283	0.695	3.13962	4.84151	2.62264	4.84151
chr10-8787-1	chr10	12921921	12922692	-	771	1	771	44.102	26.51	31.841	28.401	0.601107	0.721985	0.643984	0.721985
chr10-8892-0	chr10	126928245	126932882	+	4637	1	4637	0.898	0.255	0.259	0.181	0.283964	0.288419	0.201559	0.288419
chr10-8895-0	chr10	126962610	126967733	+	5123	1	5123	0.763	0.411	0.158	0.171	0.538663	0.207077	0.224115	0.538663
chr10-9361-1	chr10	3513115	3514826	-	1711	1	1711	1.746	1.023	0.851	0.876	0.585911	0.4874	0.501718	0.585911
chr10-5528-0	chr10	80939946	80941963	+	2017	1	2017	0.725	1.27	1.226	1.015	1.75172	1.69103	1.4	1.75172
chr11-1035-0	chr11	16591734	16595596	+	3862	1	3862	0.206	0.365	0.365	0.54	1.77184	1.77184	2.62136	2.62136
chr11-109-1	chr11	120314508	120316209	-	1701	1	1701	5.212	1.191	0.924	1.526	0.228511	0.177283	0.292786	0.292786
chr11-111-1	chr11	120301759	120305238	-	3479	1	3479	0.895	0.391	0.186	0.263	0.436872	0.207821	0.293855	0.436872
chr11-118-1	chr11	120173851	120190034	-	16183	1	16183	0.868	0.639	0.531	0.743	0.736175	0.611751	0.855991	0.855991
chr11-1336-1	chr11	101685568	101687465	-	1897	1	1897	0.938	0.701	0.487	0.366	0.747335	0.51919	0.390192	0.747335
chr11-1344-0	chr11	20859229	20862528	+	3299	1	3299	0.443	0.334	0.399	0.388	0.75395	0.900677	0.875847	0.900677
chr11-1352-0	chr11	20987983	20989728	+	1745	1	1745	1.202	0.613	0.729	0.67	0.509983	0.606489	0.557404	0.606489
chr11-1679-1	chr11	97308257	97310339	-	2082	1	2082	1.16	0.965	0.866	1.37	0.831897	0.746552	1.18103	1.18103
chr11-179-1	chr11	119054096	119056851	-	2755	1	2755	1.626	1.283	1.015	0.862	0.789053	0.624231	0.530135	0.789053
chr11-1796-1	chr11	95858055	95859278	-	1223	1	1223	28.998	22.08	26.519	22.777	0.761432	0.914511	0.785468	0.914511
chr11-180-1	chr11	119051358	119053429	-	2071	1	2071	1.596	1.745	2.545	2.559	1.09336	1.59461	1.60338	1.60338
chr11-1902-1	chr11	94158331	94160601	-	2270	1	2270	1.974	2.042	1.864	1.208	1.03445	0.944276	0.611955	1.03445
chr11-1903-1	chr11	94142829	94145988	-	3159	1	3159	0.433	0.41	0.315	0.44	0.946882	0.727483	1.01617	1.01617
chr11-2147-0	chr11	32082084	32087261	+	5177	1	5177	0.675	0.448	0.478	0.36	0.663704	0.708148	0.533333	0.708148
chr11-2148-0	chr11	32087672	32091519	+	3847	1	3847	0.966	0.569	0.367	0.58	0.589027	0.379917	0.600414	0.600414
chr11-246-1	chr11	117621270	117628606	-	7336	1	7336	0.871	0.444	0.271	0.309	0.509759	0.311137	0.354765	0.509759
chr11-247-1	chr11	117575624	117620393	-	44769	1	44769	0.57	0.496	0.394	0.251	0.870175	0.691228	0.440351	0.870175
chr11-2638-1	chr11	83290170	83291616	-	1446	1	1446	3.912	2.04	1.599	1.921	0.521472	0.408742	0.491053	0.521472
chr11-267-1	chr11	117405549	117408240	-	2691	1	2691	1.216	0.512	0.378	0.204	0.421053	0.310855	0.167763	0.421053
chr11-287-1	chr11	117167788	117169440	-	1652	1	1652	0.231	0.628	0.966	1.018	2.71861	4.18182	4.40693	4.40693
chr11-2963-1	chr11	78743750	78745052	-	1302	1	1302	0.854	1.357	0.55	1.376	1.58899	0.644028	1.61124	1.61124
chr11-3066-1	chr11	77617858	77625334	-	7476	1	7476	0.48	0.39	0.451	0.567	0.8125	0.939583	1.18125	1.18125
chr11-3297-0	chr11	48853597	48854413	+	816	1	816	43.734	30.848	36.063	39.289	0.705355	0.824599	0.898363	0.898363
chr11-3300-0	chr11	48856581	48857506	+	925	1	925	63.453	54.496	66.525	54.143	0.85884	1.04841	0.853277	1.04841
chr11-3673-1	chr11	69110199	69111989	-	1790	1	1790	23.647	17.739	28.192	32.227	0.750159	1.1922	1.36284	1.36284
chr11-3686-1	chr11	69040170	69041369	-	1199	1	1199	124.541	97.035	102.028	87.747	0.779141	0.819232	0.704563	0.819232
chr11-3693-1	chr11	68938356	68939783	-	1427	1	1427	3.051	0.841	0.859	1.153	0.275647	0.281547	0.377909	0.377909
chr11-3831-0	chr11	57962536	57963706	+	1170	1	1170	3.042	1.912	1.205	1.437	0.628534	0.396121	0.472387	0.628534
chr11-3858-0	chr11	58301425	58304717	+	3292	1	3292	34.365	32.289	34.871	25.218	0.93959	1.01472	0.733828	1.01472
chr11-4340-1	chr11	58301115	58302623	-	1508	1	1508	74.767	70.37	75.864	54.083	0.941191	1.01467	0.723354	1.01467
chr11-4420-0	chr11	67451323	67451948	+	625	1	625	1.983	4.305	2.811	8.774	2.17095	1.41755	4.42461	4.42461
chr11-4456-0	chr11	68623676	68625542	+	1866	1	1866	0.954	0.955	1.09	0.999	1.00105	1.14256	1.04717	1.14256
chr11-4475-0	chr11	68939880	68941319	+	1439	1	1439	4.152	2.748	3.325	4.039	0.66185	0.800819	0.972784	0.972784
chr11-4483-0	chr11	69036889	69038378	+	1489	1	1489	123.057	92.092	102.696	100.29	0.748369	0.83454	0.814988	0.83454
chr11-4484-0	chr11	69040201	69042921	+	2720	1	2720	71.162	56.635	56.601	58.907	0.79586	0.795382	0.827787	0.827787
chr11-4494-0	chr11	69110351	69112466	+	2115	1	2115	19.848	15.534	23.892	26.324	0.782648	1.20375	1.32628	1.32628
chr11-4512-0	chr11	69266529	69268245	+	1716	1	1716	2	0.671	0.808	0.405	0.3355	0.404	0.2025	0.404
chr11-4797-1	chr11	51613819	51615836	-	2017	1	2017	0.851	0.386	0.321	0.399	0.453584	0.377203	0.46886	0.46886
chr11-4990-1	chr11	48855889	48857080	-	1191	1	1191	69.079	54.818	64.807	52.64	0.793555	0.938158	0.762026	0.938158
chr11-5070-0	chr11	77624557	77626431	+	1874	1	1874	1.068	0.381	0.703	0.683	0.356742	0.65824	0.639513	0.65824
chr11-5195-0	chr11	79704593	79705826	+	1233	1	1233	10.644	5.758	6.918	6.374	0.540962	0.649944	0.598835	0.649944
chr11-522-1	chr11	113200544	113201865	-	1321	1	1321	7.048	9.951	11.864	11.706	1.41189	1.68331	1.6609	1.68331
chr11-523-1	chr11	113055348	113155037	-	99689	1	99689	0.441	0.482	0.407	0.386	1.09297	0.922902	0.875283	1.09297
chr11-524-1	chr11	113022511	113054047	-	31536	1	31536	0.436	0.567	0.529	0.485	1.30046	1.2133	1.11239	1.30046
chr11-5321-1	chr11	43383656	43385891	-	2235	1	2235	0.725	0.486	0.331	0.622	0.670345	0.456552	0.857931	0.857931
chr11-6088-1	chr11	32160265	32162374	-	2109	1	2109	1.416	0.223	0.132	0.225	0.157486	0.0932203	0.158898	0.158898
chr11-6089-1	chr11	32155534	32158242	-	2708	1	2708	0.81	0.329	0.282	0.553	0.406173	0.348148	0.682716	0.682716
chr11-6101-1	chr11	32085960	32087563	-	1603	1	1603	3.192	2.983	3.014	2.258	0.934524	0.944236	0.707393	0.944236
chr11-6132-1	chr11	31758249	31760114	-	1865	1	1865	0.562	0.661	0.793	0.843	1.17616	1.41103	1.5	1.5
chr11-6150-0	chr11	94148588	94150528	+	1940	1	1940	1.998	1.211	1.478	2.544	0.606106	0.73974	1.27327	1.27327
chr11-6151-0	chr11	94160666	94162851	+	2185	1	2185	2.749	2.923	2.994	2.259	1.0633	1.08912	0.821753	1.08912
chr11-6204-0	chr11	94979156	94981469	+	2313	1	2313	1.429	0.589	0.46	0.411	0.412176	0.321903	0.287614	0.412176
chr11-6254-0	chr11	95858772	95860346	+	1574	1	1574	22.43	16.435	19.268	15.398	0.732724	0.859028	0.686491	0.859028
chr11-6406-0	chr11	97309571	97312442	+	2871	1	2871	0.919	0.779	0.58	0.955	0.847661	0.631121	1.03917	1.03917
chr11-6479-0	chr11	98294641	98300569	+	5928	1	5928	0.927	0.383	0.218	0.284	0.413161	0.235167	0.306365	0.413161
chr11-6734-0	chr11	101687304	101689498	+	2194	1	2194	0.753	0.776	0.421	0.45	1.03054	0.559097	0.59761	1.03054
chr11-6788-0	chr11	102245345	102246727	+	1382	1	1382	0.276	0.457	1.338	2.037	1.6558	4.84783	7.38043	7.38043
chr11-6873-0	chr11	103142603	103144976	+	2373	1	2373	1.272	0.526	0.312	0.231	0.413522	0.245283	0.181604	0.413522
chr11-6895-1	chr11	20985607	20987786	-	2179	1	2179	0.89	1.175	0.796	0.805	1.32022	0.894382	0.904494	1.32022
chr11-6933-1	chr11	20526316	20532463	-	6147	1	6147	0.341	0.272	0.203	0.202	0.797654	0.595308	0.592375	0.797654
chr11-7039-0	chr11	105508206	105510607	+	2401	1	2401	0.953	0.385	0.443	0.35	0.403987	0.464848	0.367261	0.464848
chr11-7154-0	chr11	107012844	107014003	+	1159	1	1159	33.917	30.977	35.522	28.671	0.913318	1.04732	0.845328	1.04732
chr11-7208-1	chr11	16589042	16591603	-	2561	1	2561	0.31	0.247	0.614	0.956	0.796774	1.98065	3.08387	3.08387
chr11-7305-0	chr11	109312275	109314243	+	1968	1	1968	4.392	2.718	1.233	1.245	0.618852	0.280738	0.28347	0.618852
chr11-7369-1	chr11	14768355	14769595	-	1240	1	1240	0.999	0.797	0.839	1.386	0.797798	0.83984	1.38739	1.38739
chr11-7544-0	chr11	113172613	113174593	+	1980	1	1980	0.915	0.712	0.946	1.699	0.778142	1.03388	1.85683	1.85683
chr11-7819-0	chr11	117628024	117629879	+	1855	1	1855	2.056	0.979	0.698	0.453	0.476167	0.339494	0.220331	0.476167
chr11-7910-0	chr11	119053440	119057710	+	4270	1	4270	2.188	2.016	1.435	1.353	0.921389	0.65585	0.618373	0.921389
chr11-7968-0	chr11	120190155	120191580	+	1425	1	1425	4.527	2.73	3.082	3.566	0.603048	0.680804	0.787718	0.787718
chr11-7973-0	chr11	120305356	120307589	+	2233	1	2233	1.935	1.096	0.673	0.688	0.566408	0.347804	0.355556	0.566408
chr11-7975-0	chr11	120311074	120313234	+	2160	1	2160	1.192	0.69	0.321	0.271	0.578859	0.269295	0.227349	0.578859
chr11-7976-0	chr11	120316275	120318230	+	1955	1	1955	4.161	1.443	1.289	1.384	0.346792	0.309781	0.332612	0.346792
chr11-8072-0	chr11	121848129	121849827	+	1698	1	1698	2.003	0.716	0.694	0.904	0.357464	0.34648	0.451323	0.451323
chr11-950-1	chr11	107011159	107012726	-	1567	1	1567	5.577	3.724	4.485	5.856	0.667743	0.804196	1.05003	1.05003
chr12-1055-1	chr12	104615703	104617278	-	1575	1	1575	1.311	1.039	1.35	0.859	0.792525	1.02975	0.655225	1.02975
chr12-1288-1	chr12	100240592	100242457	-	1865	1	1865	1.022	0.2	0.322	0.686	0.195695	0.315068	0.671233	0.671233
chr12-133-0	chr12	5427916	5439245	+	11329	1	11329	0.278	0.285	0.251	0.097	1.02518	0.902878	0.348921	1.02518
chr12-1330-1	chr12	99625802	99628003	-	2201	1	2201	1.559	0.707	0.966	1.013	0.453496	0.619628	0.649775	0.649775
chr12-1776-0	chr12	27061431	27066003	+	4572	1	4572	1.529	0.411	0.369	0.496	0.268803	0.241334	0.324395	0.324395
chr12-1777-0	chr12	27082923	27084684	+	1761	1	1761	2.021	0.838	1.103	1.515	0.414646	0.545769	0.749629	0.749629
chr12-1865-0	chr12	28588173	28590860	+	2687	1	2687	1.597	0.483	0.422	0.531	0.302442	0.264245	0.332498	0.332498
chr12-1911-0	chr12	29291132	29292939	+	1807	1	1807	1.143	0.314	0.461	0.243	0.274716	0.403325	0.212598	0.403325
chr12-1919-0	chr12	29368544	29371118	+	2574	1	2574	0.84	0.359	0.207	0.412	0.427381	0.246429	0.490476	0.490476
chr12-200-1	chr12	117343003	117345483	-	2480	1	2480	1.345	0.399	0.41	0.501	0.296654	0.304833	0.372491	0.372491
chr12-2326-1	chr12	86889863	86898244	-	8381	1	8381	3.856	2.762	1.71	2.129	0.716286	0.443465	0.552127	0.716286
chr12-2413-1	chr12	85483379	85486036	-	2657	1	2657	0.682	3.398	2.427	1.596	4.9824	3.55865	2.34018	4.9824
chr12-2415-1	chr12	85453309	85455959	-	2650	1	2650	1.067	3.682	3.097	1.821	3.4508	2.90253	1.70665	3.4508
chr12-2422-1	chr12	85433141	85436391	-	3250	1	3250	0.166	0.903	1.131	0.686	5.43976	6.81325	4.13253	6.81325
chr12-2626-1	chr12	82469332	82470762	-	1430	1	1430	1.311	2.981	7.388	7.286	2.27384	5.63539	5.55759	5.63539
chr12-2764-1	chr12	80129641	80132816	-	3175	1	3175	1.501	0.796	0.597	0.737	0.530313	0.397735	0.491006	0.530313
chr12-3242-0	chr12	47275255	47277791	+	2536	1	2536	0.376	0.377	0.21	0.894	1.00266	0.558511	2.37766	2.37766
chr12-3477-1	chr12	70366378	70369661	-	3283	1	3283	1.229	0.602	0.655	0.579	0.489829	0.532954	0.471115	0.532954
chr12-3491-0	chr12	49945590	49948517	+	2927	1	2927	1.857	1.036	0.632	1.674	0.557889	0.340334	0.901454	0.901454
chr12-3510-0	chr12	50120276	50124340	+	4064	1	4064	2.01	1.057	0.552	0.531	0.525871	0.274627	0.264179	0.525871
chr12-3670-0	chr12	52010497	52011724	+	1227	1	1227	0.596	0.7	0.791	2.026	1.1745	1.32718	3.39933	3.39933
chr12-3863-0	chr12	55464076	55466851	+	2775	1	2775	0.595	0.356	0.383	0.645	0.598319	0.643697	1.08403	1.08403
chr12-390-0	chr12	8632155	8635852	+	3697	1	3697	1.857	2.521	3.001	3.313	1.35757	1.61605	1.78406	1.78406
chr12-391-0	chr12	8641187	8642586	+	1399	1	1399	3.521	0.66	0.628	0.549	0.187447	0.178358	0.155922	0.187447
chr12-4945-1	chr12	50998690	51002019	-	3329	1	3329	1.546	0.424	0.382	0.637	0.274256	0.247089	0.412031	0.412031
chr12-5008-1	chr12	50116532	50122937	-	6405	1	6405	1.727	0.774	0.426	0.497	0.448176	0.246671	0.287782	0.448176
chr12-5009-1	chr12	50106696	50112202	-	5506	1	5506	1.703	0.527	0.348	0.365	0.309454	0.204345	0.214328	0.309454
chr12-5011-1	chr12	50079792	50084464	-	4672	1	4672	0.633	0.281	0.228	0.133	0.443918	0.36019	0.210111	0.443918
chr12-5071-1	chr12	49397205	49401099	-	3894	1	3894	7.655	7.143	4.761	3.943	0.933116	0.621946	0.515088	0.933116
chr12-5899-0	chr12	82470828	82473004	+	2176	1	2176	0.57	1.795	3.612	2.94	3.14912	6.33684	5.15789	6.33684
chr12-6076-0	chr12	85436533	85438648	+	2115	1	2115	0.451	0.912	1.301	0.743	2.02217	2.8847	1.64745	2.8847
chr12-6079-0	chr12	85455522	85457553	+	2031	1	2031	1.815	7.294	6.101	4.5	4.01873	3.36143	2.47934	4.01873
chr12-6083-0	chr12	85486173	85489158	+	2985	1	2985	0.415	1.439	2.068	1.2	3.46747	4.98313	2.89157	4.98313
chr12-6160-0	chr12	86824061	86826487	+	2426	1	2426	0.969	0.267	0.467	0.588	0.275542	0.48194	0.606811	0.606811
chr12-6168-0	chr12	86888777	86890621	+	1844	1	1844	1.017	0.853	0.552	1.09	0.838741	0.542773	1.07178	1.07178
chr12-6169-0	chr12	86890886	86931895	+	41009	1	41009	1.321	1.086	0.692	0.718	0.822104	0.523846	0.543528	0.822104
chr12-621-1	chr12	111496843	111505112	-	8269	1	8269	0.35	0.265	0.224	0.256	0.757143	0.64	0.731429	0.757143
chr12-6367-1	chr12	33098258	33140013	-	41755	1	41755	0.557	0.52	0.298	0.298	0.933573	0.535009	0.535009	0.933573
chr12-6616-1	chr12	29365793	29368683	-	2890	1	2890	1.177	0.331	0.224	0.367	0.281223	0.190314	0.31181	0.31181
chr12-6620-1	chr12	29288750	29291094	-	2344	1	2344	2.915	0.698	0.69	0.593	0.239451	0.236707	0.203431	0.239451
chr12-6666-1	chr12	28430170	28432576	-	2406	1	2406	1.915	0.687	0.365	0.441	0.358747	0.190601	0.230287	0.358747
chr12-6760-1	chr12	27080247	27083922	-	3675	1	3675	1.219	0.547	0.629	0.875	0.448728	0.515997	0.717801	0.717801
chr12-6763-1	chr12	27058749	27062417	-	3668	1	3668	1.213	0.495	0.422	0.498	0.408079	0.347898	0.410552	0.410552
chr12-7083-0	chr12	99627321	99629799	+	2478	1	2478	1.488	0.648	0.924	0.841	0.435484	0.620968	0.565188	0.620968
chr12-7125-0	chr12	100166507	100169106	+	2599	1	2599	0.489	0.374	0.409	0.478	0.764826	0.836401	0.977505	0.977505
chr12-7131-0	chr12	100242522	100244261	+	1739	1	1739	1.224	0.429	0.492	0.252	0.35049	0.401961	0.205882	0.401961
chr12-7397-0	chr12	104617291	104618908	+	1617	1	1617	1.769	0.672	0.843	0.746	0.379876	0.47654	0.421707	0.47654
chr12-7493-0	chr12	106174263	106176281	+	2018	1	2018	1.984	2.008	2.108	3.75	1.0121	1.0625	1.89012	1.89012
chr12-7509-0	chr12	106377090	106380261	+	3171	1	3171	0.481	0.399	0.518	0.623	0.829522	1.07692	1.29522	1.29522
chr12-7516-0	chr12	106478084	106481665	+	3581	1	3581	0.825	0.362	0.258	0.296	0.438788	0.312727	0.358788	0.438788
chr12-7742-0	chr12	110845293	110846360	+	1067	1	1067	41.16	37.521	38.433	38.989	0.911589	0.933746	0.947255	0.947255
chr12-7817-0	chr12	112329801	112331606	+	1805	1	1805	1.338	1.203	0.884	0.851	0.899103	0.660688	0.636024	0.899103
chr12-7936-1	chr12	12576570	12578395	-	1825	1	1825	0.853	0.426	0.367	0.781	0.499414	0.430246	0.915592	0.915592
chr12-8231-1	chr12	8627652	8641813	-	14161	1	14161	1.524	1.49	1.401	1.603	0.97769	0.919291	1.05184	1.05184
chr12-958-1	chr12	106171328	106175221	-	3893	1	3893	1.053	1.203	1.366	2.395	1.14245	1.29725	2.27445	2.27445
chr12-968-0	chr12	17098040	17099640	+	1600	1	1600	0.199	0.679	0.968	0.891	3.41206	4.86432	4.47739	4.86432
chr12-974-1	chr12	105958499	105962476	-	3977	1	3977	1.95	1.015	1.273	2.27	0.520513	0.652821	1.1641	1.1641
chr13-1037-1	chr13	107106955	107108305	-	1350	1	1350	1.365	1.297	1.164	2.681	0.950183	0.852747	1.9641	1.9641
chr13-1330-0	chr13	21161308	21162080	+	772	1	772	38.158	34.727	47.879	38.024	0.910084	1.25476	0.996488	1.25476
chr13-1332-0	chr13	21167550	21168669	+	1119	1	1119	104.223	73.221	87.073	82.423	0.702542	0.835449	0.790833	0.835449
chr13-1333-0	chr13	21170015	21170809	+	794	1	794	36.781	34.642	39.245	34.346	0.941845	1.06699	0.933797	1.06699
chr13-1334-0	chr13	21172315	21172714	+	399	1	399	111.9	96.805	119.405	106.371	0.865103	1.06707	0.95059	1.06707
chr13-1337-0	chr13	21200049	21201409	+	1360	1	1360	24.044	24.67	27.196	23.654	1.02604	1.13109	0.98378	1.13109
chr13-1339-0	chr13	21222569	21223295	+	726	1	726	37.906	31.926	32.891	27.593	0.842241	0.867699	0.727932	0.867699
chr13-1340-0	chr13	21234035	21235060	+	1025	1	1025	19.253	16.889	17.095	14.23	0.877214	0.887914	0.739106	0.887914
chr13-1344-0	chr13	21254186	21254969	+	783	1	783	38.19	28.029	32.032	28.012	0.733936	0.838754	0.73349	0.838754
chr13-1345-0	chr13	21259756	21260983	+	1227	1	1227	25.2	24.029	27.091	25.235	0.953532	1.07504	1.00139	1.07504
chr13-1350-0	chr13	21275910	21276735	+	825	1	825	66.676	47.486	55.535	47.102	0.71219	0.832908	0.706431	0.832908
chr13-1351-0	chr13	21279677	21280379	+	702	1	702	42.597	33.41	43.071	40.462	0.784328	1.01113	0.949879	1.01113
chr13-1370-1	chr13	101231900	101233582	-	1682	1	1682	0.775	1.012	0.77	0.674	1.30581	0.993548	0.869677	1.30581
chr13-1389-0	chr13	21710531	21711913	+	1382	1	1382	171.836	149.267	157.666	147.336	0.86866	0.917538	0.857422	0.917538
chr13-1410-0	chr13	21855970	21856634	+	664	1	664	33.549	24.703	28.408	22.187	0.736326	0.846761	0.661331	0.846761
chr13-1428-0	chr13	21975022	21976155	+	1133	1	1133	71.437	73.718	81.468	66.466	1.03193	1.14042	0.930414	1.14042
chr13-1431-0	chr13	21995856	21999603	+	3747	1	3747	3.409	2.068	2.573	2.273	0.60663	0.754767	0.666764	0.754767
chr13-1435-0	chr13	22026447	22026846	+	399	1	399	53.123	49.723	55.502	45.443	0.935998	1.04478	0.85543	1.04478
chr13-1436-0	chr13	22029203	22029792	+	589	1	589	112.491	90.097	95.409	106.814	0.800926	0.848148	0.949534	0.949534
chr13-149-0	chr13	4942907	4944789	+	1882	1	1882	0.81	0.508	0.626	0.524	0.62716	0.77284	0.646914	0.77284
chr13-1523-0	chr13	23285639	23286808	+	1169	1	1169	19.708	15.363	16.393	16.761	0.779531	0.831794	0.850467	0.850467
chr13-1525-0	chr13	23299053	23301009	+	1956	1	1956	10.983	10.947	11.712	8.317	0.996722	1.06638	0.757261	1.06638
chr13-1528-0	chr13	23307610	23308356	+	746	1	746	8.647	6.366	7.034	8.919	0.736209	0.813461	1.03146	1.03146
chr13-1549-0	chr13	23431390	23432601	+	1211	1	1211	23.46	21.415	22.2	22.097	0.91283	0.946292	0.941901	0.946292
chr13-1551-0	chr13	23436267	23437305	+	1038	1	1038	126.347	127.092	130.346	116.219	1.0059	1.03165	0.91984	1.03165
chr13-1553-0	chr13	23445132	23447999	+	2867	1	2867	21.525	17.927	21.528	18.285	0.832846	1.00014	0.849477	1.00014
chr13-1554-0	chr13	23450608	23451855	+	1247	1	1247	19.648	19.991	21.578	17.472	1.01746	1.09823	0.889251	1.09823
chr13-1572-0	chr13	23521860	23522743	+	883	1	883	31.67	30.159	32.07	38.088	0.952289	1.01263	1.20265	1.20265
chr13-1749-0	chr13	25751496	25753820	+	2324	1	2324	0.629	0.37	0.418	0.44	0.588235	0.664547	0.699523	0.699523
chr13-2006-1	chr13	91384546	91388589	-	4043	1	4043	0.825	0.325	0.08	0.154	0.393939	0.0969697	0.186667	0.393939
chr13-2009-1	chr13	91365530	91371085	-	5555	1	5555	0.561	0.283	0.141	0.217	0.504456	0.251337	0.386809	0.504456
chr13-2010-0	chr13	28417115	28421793	+	4678	1	4678	3.892	1.878	1.487	1.399	0.482528	0.382066	0.359455	0.482528
chr13-2050-0	chr13	29015049	29046189	+	31140	1	31140	0.714	0.498	0.393	0.383	0.697479	0.55042	0.536415	0.697479
chr13-2050-1	chr13	90911805	90914132	-	2327	1	2327	1.407	0.752	0.656	0.943	0.534471	0.46624	0.67022	0.67022
chr13-2372-0	chr13	34096221	34097982	+	1761	1	1761	0.993	0.773	0.788	0.976	0.778449	0.793555	0.98288	0.98288
chr13-2376-0	chr13	34148844	34151218	+	2374	1	2374	3.44	2.396	1.889	1.709	0.696512	0.549128	0.496802	0.696512
chr13-2575-1	chr13	84903343	84905728	-	2385	1	2385	1.652	0.911	1.027	1.303	0.551453	0.621671	0.788741	0.788741
chr13-2582-1	chr13	84799916	84805607	-	5691	1	5691	0.776	0.251	0.276	0.315	0.323454	0.35567	0.405928	0.405928
chr13-2583-1	chr13	84779506	84786103	-	6597	1	6597	0.448	0.445	0.554	0.36	0.993304	1.23661	0.803571	1.23661
chr13-2585-1	chr13	84744951	84758669	-	13718	1	13718	2.092	1.124	0.95	1.263	0.537285	0.454111	0.603728	0.603728
chr13-259-0	chr13	6330641	6331953	+	1312	1	1312	0.896	0.679	1.128	0.947	0.757812	1.25893	1.05692	1.25893
chr13-2626-1	chr13	84343073	84349525	-	6452	1	6452	8.989	6.828	5.317	6.419	0.759595	0.591501	0.714095	0.759595
chr13-2647-1	chr13	83985778	83987936	-	2158	1	2158	1.973	0.676	0.728	0.695	0.342625	0.368981	0.352255	0.368981
chr13-2648-1	chr13	83982039	83984917	-	2878	1	2878	1.137	0.4	0.538	0.406	0.351803	0.473175	0.35708	0.473175
chr13-2901-1	chr13	80961053	80962260	-	1207	1	1207	1.027	1.705	1.819	2.817	1.66018	1.77118	2.74294	2.74294
chr13-2996-0	chr13	44229119	44230884	+	1765	1	1765	0.18	0.707	0.995	0.228	3.92778	5.52778	1.26667	5.52778
chr13-3282-0	chr13	48227927	48230380	+	2453	1	2453	0.777	0.595	0.49	0.73	0.765766	0.630631	0.939511	0.939511
chr13-3441-1	chr13	74611904	74617326	-	5422	1	5422	1.061	0.529	0.324	0.539	0.498586	0.305372	0.508011	0.508011
chr13-3446-1	chr13	74561983	74563887	-	1904	1	1904	0.935	0.451	0.85	0.634	0.482353	0.909091	0.678075	0.909091
chr13-3655-0	chr13	54302442	54306069	+	3627	1	3627	2.252	1.224	0.829	0.887	0.543517	0.368117	0.393872	0.543517
chr13-3711-1	chr13	69757552	69759193	-	1641	1	1641	0.678	0.83	0.634	0.446	1.22419	0.935103	0.657817	1.22419
chr13-3716-0	chr13	55190383	55197517	+	7134	1	7134	1.038	0.407	0.392	0.328	0.3921	0.377649	0.315992	0.3921
chr13-3942-0	chr13	59180996	59184399	+	3403	1	3403	1.065	0.734	0.971	1.397	0.689202	0.911737	1.31174	1.31174
chr13-3960-0	chr13	59399926	59400552	+	626	1	626	3.198	3.211	2.88	7.183	1.00407	0.900563	2.24609	2.24609
chr13-3961-0	chr13	59402511	59404728	+	2217	1	2217	0.889	0.483	0.594	0.264	0.543307	0.668166	0.296963	0.668166
chr13-4318-1	chr13	62646823	62653225	-	6402	1	6402	0.705	0.301	0.285	0.348	0.42695	0.404255	0.493617	0.493617
chr13-4563-1	chr13	59400244	59402611	-	2367	1	2367	0.658	0.39	0.576	0.309	0.592705	0.87538	0.469605	0.87538
chr13-4815-1	chr13	55187494	55190314	-	2820	1	2820	3.076	1.811	2.098	1.452	0.588752	0.682055	0.472042	0.682055
chr13-4876-1	chr13	54301215	54303863	-	2648	1	2648	2.64	1.469	1.065	1.173	0.556439	0.403409	0.444318	0.556439
chr13-4889-0	chr13	69759191	69761157	+	1966	1	1966	0.695	1.072	1.046	0.669	1.54245	1.50504	0.96259	1.54245
chr13-4964-1	chr13	52815932	52818245	-	2313	1	2313	0.179	0.448	0.81	0.253	2.50279	4.52514	1.41341	4.52514
chr13-5035-1	chr13	51601757	51604033	-	2276	1	2276	1.522	0.499	0.284	0.723	0.327858	0.186597	0.475033	0.475033
chr13-5050-1	chr13	51289024	51290184	-	1160	1	1160	2.219	1.188	1.375	3.53	0.535376	0.619648	1.59081	1.59081
chr13-5168-0	chr13	74462780	74464668	+	1888	1	1888	4.545	2.344	2.032	1.956	0.515732	0.447085	0.430363	0.515732
chr13-5179-0	chr13	74563933	74566197	+	2264	1	2264	1.656	0.494	0.449	0.614	0.298309	0.271135	0.370773	0.370773
chr13-5184-0	chr13	74617399	74619615	+	2216	1	2216	3.227	1.031	0.96	1.039	0.319492	0.29749	0.321971	0.321971
chr13-5219-1	chr13	49014813	49017233	-	2420	1	2420	0.959	0.717	0.688	1.042	0.747654	0.717414	1.08655	1.08655
chr13-5257-1	chr13	48230401	48231708	-	1307	1	1307	1.191	0.446	0.637	2.182	0.374475	0.534845	1.83207	1.83207
chr13-5490-1	chr13	44226671	44229056	-	2385	1	2385	0.16	0.285	0.485	0.169	1.78125	3.03125	1.05625	3.03125
chr13-5536-1	chr13	43529267	43531619	-	2352	1	2352	0.554	0.386	0.403	0.466	0.696751	0.727437	0.841155	0.841155
chr13-5683-0	chr13	81767126	81771365	+	4239	1	4239	0.375	0.21	0.169	0.112	0.56	0.450667	0.298667	0.56
chr13-5699-0	chr13	81944403	81949254	+	4851	1	4851	1.146	0.474	0.324	0.912	0.413613	0.282723	0.795812	0.795812
chr13-5858-0	chr13	83707860	83710001	+	2141	1	2141	0.252	0.681	0.702	0.529	2.70238	2.78571	2.09921	2.78571
chr13-5871-0	chr13	83985112	83987725	+	2613	1	2613	2.055	0.515	0.708	0.895	0.250608	0.344526	0.435523	0.435523
chr13-5878-0	chr13	84055651	84069626	+	13975	1	13975	4.068	1.697	1.777	2.213	0.417158	0.436824	0.544002	0.544002
chr13-5893-0	chr13	84344806	84354636	+	9830	1	9830	7.07	5.369	4.038	4.797	0.759406	0.571146	0.678501	0.759406
chr13-5916-0	chr13	84565859	84568524	+	2665	1	2665	0.704	0.383	0.382	0.398	0.544034	0.542614	0.565341	0.565341
chr13-5934-0	chr13	84749172	84764677	+	15505	1	15505	2.57	1.423	1.182	1.5	0.553696	0.459922	0.583658	0.583658
chr13-5949-0	chr13	84904954	84907827	+	2873	1	2873	1.814	0.976	1.247	1.451	0.538037	0.687431	0.79989	0.79989
chr13-6145-1	chr13	34146625	34149335	-	2710	1	2710	2.498	1.621	1.604	1.43	0.648919	0.642114	0.572458	0.648919
chr13-6452-1	chr13	29043791	29044533	-	742	1	742	2.184	1.136	1.028	3.055	0.520147	0.470696	1.39881	1.39881
chr13-6454-1	chr13	29014168	29016229	-	2061	1	2061	3.238	1.156	1.144	1.738	0.357011	0.353305	0.536751	0.536751
chr13-6464-0	chr13	90913439	90915968	+	2529	1	2529	1.558	0.833	0.759	0.766	0.53466	0.487163	0.491656	0.53466
chr13-6467-1	chr13	28853553	28885402	-	31849	1	31849	0.377	0.293	0.285	0.41	0.777188	0.755968	1.08753	1.08753
chr13-6473-1	chr13	28389019	28437805	-	48786	1	48786	1.154	0.92	0.695	0.65	0.797227	0.602253	0.563258	0.797227
chr13-6511-0	chr13	91371052	91373169	+	2117	1	2117	1.036	0.49	0.262	0.259	0.472973	0.252896	0.25	0.472973
chr13-66-1	chr13	119661496	119662878	-	1382	1	1382	2.391	1.325	2.007	2.645	0.554161	0.839398	1.10623	1.10623
chr13-6679-0	chr13	94306828	94309504	+	2676	1	2676	0.57	0.236	0.225	0.232	0.414035	0.394737	0.407018	0.414035
chr13-6851-1	chr13	23525575	23526666	-	1091	1	1091	10.573	7.532	9.789	10.622	0.712381	0.925849	1.00463	1.00463
chr13-6863-1	chr13	23452912	23453533	-	621	1	621	105.569	90.831	100.729	104.842	0.860395	0.954153	0.993114	0.993114
chr13-6865-1	chr13	23445044	23446924	-	1880	1	1880	32.758	27.236	32.621	27.495	0.83143	0.995818	0.839337	0.995818
chr13-6866-1	chr13	23435944	23438337	-	2393	1	2393	87.645	82.513	87.123	82.217	0.941446	0.994044	0.938068	0.994044
chr13-6868-1	chr13	23431916	23433091	-	1175	1	1175	6.274	10.732	14.381	11.822	1.71055	2.29216	1.88428	2.29216
chr13-6871-0	chr13	97390519	97392504	+	1985	1	1985	0.528	1.111	1.526	1.584	2.10417	2.89015	3	3
chr13-6872-1	chr13	23411772	23413024	-	1252	1	1252	11.955	10.033	9.804	8.322	0.83923	0.820075	0.69611	0.83923
chr13-6885-1	chr13	23307948	23309169	-	1221	1	1221	36.072	31.143	32.961	32.455	0.863357	0.913756	0.899728	0.913756
chr13-696-1	chr13	111938787	111943937	-	5150	1	5150	0.346	0.179	0.346	0.27	0.517341	1	0.780347	1
chr13-6982-1	chr13	22028928	22030190	-	1262	1	1262	54.264	43.463	46.214	51.445	0.800955	0.851651	0.94805	0.94805
chr13-6984-1	chr13	22019930	22022524	-	2594	1	2594	11.932	12.628	14.294	13.768	1.05833	1.19796	1.15387	1.19796
chr13-6987-1	chr13	21994412	21996663	-	2251	1	2251	5.633	3.478	5.299	4.434	0.617433	0.940707	0.787147	0.940707
chr13-6996-0	chr13	99100658	99102377	+	1719	1	1719	0.536	0.462	0.511	0.489	0.86194	0.953358	0.912313	0.953358
chr13-6999-1	chr13	21939618	21941046	-	1428	1	1428	47.823	39.636	44.322	49.919	0.828806	0.926793	1.04383	1.04383
chr13-7017-1	chr13	21854753	21855409	-	656	1	656	53.674	45.908	52.399	51.268	0.855312	0.976245	0.955174	0.976245
chr13-7065-1	chr13	21406225	21408598	-	2373	1	2373	1.486	2.131	3.332	2.311	1.43405	2.24226	1.55518	2.24226
chr13-7087-1	chr13	21221130	21222665	-	1535	1	1535	19.419	16.082	16.686	14.694	0.828158	0.859262	0.756682	0.859262
chr13-7096-1	chr13	21171890	21172975	-	1085	1	1085	57.259	46.026	54.989	49.326	0.803821	0.960356	0.861454	0.960356
chr13-7097-1	chr13	21168748	21169871	-	1123	1	1123	36.532	25.533	30.794	26.302	0.698921	0.842932	0.719972	0.842932
chr13-7098-1	chr13	21166968	21168165	-	1197	1	1197	97.591	68.518	81.457	77.205	0.702093	0.834677	0.791108	0.834677
chr13-7100-1	chr13	21159807	21160905	-	1098	1	1098	80.747	63.845	65.959	50.972	0.79068	0.81686	0.631256	0.81686
chr13-7152-0	chr13	100892419	100894501	+	2082	1	2082	0.839	0.716	0.966	0.843	0.853397	1.15137	1.00477	1.15137
chr13-7176-0	chr13	101233671	101235680	+	2009	1	2009	1.566	2.001	1.737	1.547	1.27778	1.1092	0.987867	1.27778
chr13-7418-0	chr13	104518522	104520526	+	2004	1	2004	1.617	0.671	0.831	1.149	0.414966	0.513915	0.710575	0.710575
chr13-7847-0	chr13	110008648	110010379	+	1731	1	1731	1.23	0.674	0.668	0.76	0.547967	0.543089	0.617886	0.617886
chr13-7892-0	chr13	110650089	110652017	+	1928	1	1928	0.791	0.53	0.54	0.739	0.670038	0.68268	0.93426	0.93426
chr13-8027-0	chr13	112100741	112102830	+	2089	1	2089	1.08	0.396	0.586	0.472	0.366667	0.542593	0.437037	0.542593
chr13-8195-1	chr13	6328677	6330579	-	1902	1	1902	0.535	0.418	0.401	0.365	0.781308	0.749533	0.682243	0.781308
chr13-8606-0	chr13	119661860	119663218	+	1358	1	1358	2.41	1.408	2.06	2.8	0.584232	0.854772	1.16183	1.16183
chr13-971-1	chr13	107970291	107970982	-	691	1	691	1.932	3.096	1.539	5.132	1.60248	0.796584	2.65631	2.65631
chr13-984-1	chr13	107642694	107646386	-	3692	1	3692	0.413	0.54	0.839	1.05	1.30751	2.03148	2.54237	2.54237
chr14-1188-0	chr14	18494089	18504261	+	10172	1	10172	0.266	0.217	0.3	0.255	0.815789	1.12782	0.958647	1.12782
chr14-1313-0	chr14	19987369	19989158	+	1789	1	1789	1.759	2.419	3.515	3.29	1.37521	1.99829	1.87038	1.99829
chr14-140-0	chr14	4018300	4020110	+	1810	1	1810	2.862	1.128	0.549	0.566	0.39413	0.191824	0.197764	0.39413
chr14-1451-1	chr14	105729708	105733186	-	3478	1	3478	1.425	1.128	1.223	1.776	0.791579	0.858246	1.24632	1.24632
chr14-1459-1	chr14	105640820	105643681	-	2861	1	2861	0.533	0.374	0.275	0.268	0.701689	0.515947	0.502814	0.701689
chr14-1460-1	chr14	105626164	105631332	-	5168	1	5168	0.732	0.634	0.559	0.523	0.86612	0.763661	0.714481	0.86612
chr14-1586-0	chr14	24841996	24844086	+	2090	1	2090	0.958	0.434	0.42	0.542	0.453027	0.438413	0.565762	0.565762
chr14-1595-1	chr14	103776004	103779152	-	3148	1	3148	0.858	0.582	0.639	0.929	0.678322	0.744755	1.08275	1.08275
chr14-1613-0	chr14	25378090	25390320	+	12230	1	12230	0.816	0.61	0.488	0.386	0.747549	0.598039	0.473039	0.747549
chr14-1836-1	chr14	100456158	100461678	-	5520	1	5520	0.766	0.614	0.796	0.901	0.801567	1.03916	1.17624	1.17624
chr14-1874-1	chr14	99732511	99733540	-	1029	1	1029	2.841	2.048	2.314	4.263	0.720873	0.814502	1.50053	1.50053
chr14-1970-0	chr14	31934010	31936272	+	2262	1	2262	2.529	2.314	3.301	3.071	0.914986	1.30526	1.21431	1.30526
chr14-266-0	chr14	5148609	5150745	+	2136	1	2136	3.571	1.51	0.855	0.736	0.422851	0.239429	0.206105	0.422851
chr14-291-1	chr14	120137858	120141199	-	3341	1	3341	0.162	0.228	0.263	0.394	1.40741	1.62346	2.4321	2.4321
chr14-300-0	chr14	5459393	5461416	+	2023	1	2023	5.058	2.163	0.983	1.102	0.427639	0.194346	0.217873	0.427639
chr14-341-0	chr14	5811886	5813912	+	2026	1	2026	5.051	2.16	0.981	1.101	0.427638	0.194219	0.217977	0.427638
chr14-3503-1	chr14	80900033	80901230	-	1197	1	1197	0.504	0.623	0.83	2.565	1.23611	1.64683	5.08929	5.08929
chr14-3507-0	chr14	51063873	51065043	+	1170	1	1170	108.426	80.42	86.38	84.048	0.741704	0.796672	0.775165	0.796672
chr14-3813-1	chr14	76150647	76152684	-	2037	1	2037	2.543	1.695	1.645	2.082	0.666536	0.646874	0.818718	0.818718
chr14-3920-0	chr14	55205299	55207663	+	2364	1	2364	0.632	0.192	0.508	0.603	0.303797	0.803797	0.954114	0.954114
chr14-414-1	chr14	118088407	118089677	-	1270	1	1270	15.764	11.742	16.8	13.817	0.744862	1.06572	0.876491	1.06572
chr14-416-0	chr14	6426169	6428974	+	2805	1	2805	2.232	0.821	0.462	0.339	0.367832	0.206989	0.151882	0.367832
chr14-4397-0	chr14	62226977	62229084	+	2107	1	2107	0.694	0.692	1.119	1.267	0.997118	1.61239	1.82565	1.82565
chr14-4409-1	chr14	66492706	66494911	-	2205	1	2205	1.441	0.647	0.566	0.796	0.448994	0.392783	0.552394	0.552394
chr14-4476-1	chr14	65342095	65343697	-	1602	1	1602	1.726	0.921	0.75	0.958	0.533604	0.434531	0.555041	0.555041
chr14-4531-1	chr14	64486765	64489798	-	3033	1	3033	0.922	0.379	0.373	0.277	0.411063	0.404555	0.300434	0.411063
chr14-4647-0	chr14	66494877	66496398	+	1521	1	1521	1.086	0.714	0.517	1.298	0.657459	0.476059	1.19521	1.19521
chr14-5278-0	chr14	76152728	76153894	+	1166	1	1166	29.325	41.967	45.003	26.68	1.4311	1.53463	0.909804	1.53463
chr14-5493-1	chr14	51063713	51064974	-	1261	1	1261	100.777	74.68	80.33	78.157	0.741042	0.797106	0.775544	0.797106
chr14-5892-1	chr14	45812692	45812998	-	306	1	306	24.716	19.863	15.713	19.951	0.803649	0.635742	0.80721	0.80721
chr14-7054-1	chr14	31931912	31934670	-	2758	1	2758	2.881	3.62	4.509	3.87	1.25651	1.56508	1.34328	1.56508
chr14-7266-0	chr14	100459308	100461188	+	1880	1	1880	1.369	1.138	1.574	1.4	0.831264	1.14974	1.02264	1.14974
chr14-7426-1	chr14	25372615	25378528	-	5913	1	5913	1.037	0.768	0.622	0.73	0.740598	0.599807	0.703954	0.740598
chr14-7427-1	chr14	25350178	25359561	-	9383	1	9383	0.312	0.276	0.219	0.164	0.884615	0.701923	0.525641	0.884615
chr14-7428-1	chr14	25340875	25349633	-	8758	1	8758	0.323	0.217	0.174	0.121	0.671827	0.5387	0.374613	0.671827
chr14-7429-1	chr14	25311076	25325743	-	14667	1	14667	0.461	0.355	0.337	0.267	0.770065	0.73102	0.579176	0.770065
chr14-7451-1	chr14	24777909	24779504	-	1595	1	1595	2.192	0.854	0.507	0.917	0.389599	0.231296	0.418339	0.418339
chr14-7454-1	chr14	24615767	24618879	-	3112	1	3112	1.164	0.38	0.305	0.458	0.32646	0.262027	0.393471	0.393471
chr14-7499-0	chr14	103349554	103352126	+	2572	1	2572	1.804	0.542	0.485	0.654	0.300443	0.268847	0.362528	0.362528
chr14-7530-0	chr14	103778208	103789447	+	11239	1	11239	0.65	0.336	0.309	0.384	0.516923	0.475385	0.590769	0.590769
chr14-7667-0	chr14	105631193	105633566	+	2373	1	2373	0.951	0.273	0.38	0.601	0.287066	0.399579	0.631966	0.631966
chr14-7681-0	chr14	105732371	105735140	+	2769	1	2769	1.389	1.335	1.336	1.465	0.961123	0.961843	1.05472	1.05472
chr14-7711-1	chr14	19984561	19987659	-	3098	1	3098	2.123	1.993	3.044	3.41	0.938766	1.43382	1.60622	1.60622
chr14-7894-1	chr14	17083943	17085867	-	1924	1	1924	0.941	1.457	0.889	1.558	1.54835	0.94474	1.65569	1.65569
chr14-8553-1	chr14	7656930	7658651	-	1721	1	1721	2.844	0.923	0.672	0.616	0.324543	0.236287	0.216596	0.324543
chr14-8579-1	chr14	7486915	7488626	-	1711	1	1711	2.303	0.663	0.513	0.556	0.287885	0.222753	0.241424	0.287885
chr14-8661-1	chr14	6751436	6757244	-	5808	1	5808	1.286	0.553	0.43	0.472	0.430016	0.33437	0.36703	0.430016
chr14-8696-1	chr14	6423276	6427055	-	3779	1	3779	1.127	0.403	0.355	0.203	0.357587	0.314996	0.180124	0.357587
chr14-8762-1	chr14	5810663	5812796	-	2133	1	2133	2.995	1.079	0.65	0.788	0.360267	0.217028	0.263105	0.360267
chr14-8854-1	chr14	5146734	5149125	-	2391	1	2391	2.751	1.051	0.638	0.749	0.382043	0.231916	0.272265	0.382043
chr14-8976-1	chr14	4015189	4019804	-	4615	1	4615	1.391	0.59	0.386	0.349	0.424155	0.277498	0.250899	0.424155
chr15-110-1	chr15	102691307	102693832	-	2525	1	2525	1.775	0.443	0.375	0.651	0.249577	0.211268	0.366761	0.366761
chr15-1220-1	chr15	85632963	85634500	-	1537	1	1537	2.791	1.54	1.534	2.164	0.551774	0.549624	0.775349	0.775349
chr15-1238-1	chr15	85291848	85296233	-	4385	1	4385	0.348	0.111	0.279	0.175	0.318966	0.801724	0.502874	0.801724
chr15-1362-1	chr15	83053558	83056855	-	3297	1	3297	1.022	0.403	0.28	0.477	0.394325	0.273973	0.466732	0.466732
chr15-1481-1	chr15	81520926	81524183	-	3257	1	3257	1.893	0.916	1.15	1.19	0.483888	0.607501	0.628632	0.628632
chr15-1611-1	chr15	79881046	79883761	-	2715	1	2715	2.47	0.967	0.8	1.05	0.391498	0.323887	0.425101	0.425101
chr15-1651-0	chr15	24566692	24568287	+	1595	1	1595	0.837	0.488	0.449	1.329	0.583035	0.53644	1.58781	1.58781
chr15-1691-0	chr15	25026793	25029088	+	2295	1	2295	0.831	0.452	0.433	0.478	0.543923	0.521059	0.575211	0.575211
chr15-1722-0	chr15	25419234	25493470	+	74236	1	74236	0.743	0.748	0.411	0.339	1.00673	0.553163	0.456258	1.00673
chr15-1744-1	chr15	77931788	77936249	-	4461	1	4461	0.798	0.614	0.435	0.287	0.769424	0.545113	0.359649	0.769424
chr15-1901-0	chr15	28158779	28161045	+	2266	1	2266	1.094	0.708	0.561	0.661	0.647166	0.512797	0.604205	0.647166
chr15-1944-1	chr15	74677451	74679223	-	1772	1	1772	0.161	0.649	1.97	1.815	4.03106	12.236	11.2733	12.236
chr15-2015-1	chr15	73436442	73438504	-	2062	1	2062	1.387	1.462	1.928	1.826	1.05407	1.39005	1.31651	1.39005
chr15-2021-1	chr15	73065507	73067526	-	2019	1	2019	0.598	0.69	1.798	2.825	1.15385	3.00669	4.72408	4.72408
chr15-2177-0	chr15	32778816	32781873	+	3057	1	3057	0.613	0.355	0.204	0.383	0.579119	0.33279	0.624796	0.624796
chr15-223-1	chr15	101244398	101246354	-	1956	1	1956	1.738	5.643	4.668	3.271	3.24684	2.68585	1.88205	3.24684
chr15-2315-1	chr15	68809047	68810718	-	1671	1	1671	0.704	0.892	1.051	0.656	1.26705	1.4929	0.931818	1.4929
chr15-2428-0	chr15	36727353	36730196	+	2843	1	2843	3.096	1.14	1.236	1.247	0.368217	0.399225	0.402778	0.402778
chr15-2443-0	chr15	36938954	36940810	+	1856	1	1856	2.26	1.161	0.71	0.808	0.513717	0.314159	0.357522	0.513717
chr15-2444-0	chr15	36943411	36947052	+	3641	1	3641	1.012	0.401	0.203	0.221	0.396245	0.200593	0.218379	0.396245
chr15-2447-0	chr15	36967534	36970074	+	2540	1	2540	4.967	2.457	1.629	1.641	0.494665	0.327965	0.330381	0.494665
chr15-2448-0	chr15	36979574	36982965	+	3391	1	3391	1.125	0.903	0.607	0.679	0.802667	0.539556	0.603556	0.802667
chr15-2490-1	chr15	65730622	65733543	-	2921	1	2921	0.163	0.472	0.681	0.776	2.89571	4.17791	4.76074	4.76074
chr15-2569-0	chr15	38884589	38898369	+	13780	1	13780	0.226	0.178	0.106	0.143	0.787611	0.469027	0.632743	0.787611
chr15-276-1	chr15	100441093	100443692	-	2599	1	2599	0.672	0.624	0.818	0.731	0.928571	1.21726	1.0878	1.21726
chr15-2993-1	chr15	57974937	57976098	-	1161	1	1161	31.422	25.716	31.2	23.08	0.818407	0.992935	0.734517	0.992935
chr15-387-1	chr15	98990455	98992688	-	2233	1	2233	8.98	11.294	12.888	8.693	1.25768	1.43519	0.96804	1.43519
chr15-390-0	chr15	8569791	8571471	+	1680	1	1680	0.284	0.463	1.128	1.458	1.63028	3.97183	5.1338	5.1338
chr15-390-1	chr15	98982119	98986490	-	4371	1	4371	6.921	4.947	4.337	4.098	0.714781	0.626644	0.592111	0.714781
chr15-392-1	chr15	98966433	98972086	-	5653	1	5653	2.918	1.525	1.566	1.74	0.522618	0.536669	0.596299	0.596299
chr15-421-0	chr15	8864360	8867169	+	2809	1	2809	0.747	0.444	0.428	0.703	0.594378	0.572959	0.941098	0.941098
chr15-447-1	chr15	98180014	98181319	-	1305	1	1305	1.193	0.807	0.567	1.373	0.676446	0.475272	1.15088	1.15088
chr15-4532-1	chr15	36977329	36979831	-	2502	1	2502	1.41	1.6	1.016	1.037	1.13475	0.720567	0.735461	1.13475
chr15-4533-1	chr15	36965656	36968161	-	2505	1	2505	4.44	2.181	1.357	1.211	0.491216	0.305631	0.272748	0.491216
chr15-4534-1	chr15	36957097	36960466	-	3369	1	3369	0.538	0.202	0.206	0.184	0.375465	0.3829	0.342007	0.3829
chr15-4539-1	chr15	36936426	36938801	-	2375	1	2375	1.699	0.737	0.623	0.231	0.433785	0.366686	0.135962	0.433785
chr15-4549-1	chr15	36719812	36728078	-	8266	1	8266	1.253	0.49	0.447	0.433	0.391061	0.356744	0.345571	0.391061
chr15-4704-0	chr15	68363492	68365651	+	2159	1	2159	1.369	0.953	1.06	1.439	0.696129	0.774288	1.05113	1.05113
chr15-5010-0	chr15	73067828	73069729	+	1901	1	1901	1.287	2.106	4.22	4.75	1.63636	3.27894	3.69075	3.69075
chr15-5041-0	chr15	73438174	73440018	+	1844	1	1844	1.224	1.354	1.68	1.725	1.10621	1.37255	1.40931	1.40931
chr15-5087-0	chr15	74487778	74490122	+	2344	1	2344	1.03	0.325	0.227	0.14	0.315534	0.220388	0.135922	0.315534
chr15-5090-0	chr15	74679319	74681825	+	2506	1	2506	0.19	0.66	0.636	0.408	3.47368	3.34737	2.14737	3.47368
chr15-532-1	chr15	96707340	96710463	-	3123	1	3123	2.869	1.656	1.547	1.498	0.577205	0.539212	0.522133	0.577205
chr15-5344-1	chr15	25021950	25024467	-	2517	1	2517	0.77	1.178	0.762	0.828	1.52987	0.98961	1.07532	1.52987
chr15-5466-0	chr15	79882855	79884871	+	2016	1	2016	3.168	1.286	1.078	1.559	0.405934	0.340278	0.492109	0.492109
chr15-5559-0	chr15	81522502	81525388	+	2886	1	2886	2.026	1.078	1.258	1.343	0.532083	0.620928	0.662883	0.662883
chr15-5662-0	chr15	83056699	83059091	+	2392	1	2392	1.076	0.291	0.271	0.321	0.270446	0.251859	0.298327	0.298327
chr15-5762-0	chr15	84663057	84666047	+	2990	1	2990	0.765	0.445	0.425	0.281	0.581699	0.555556	0.36732	0.581699
chr15-5819-0	chr15	85625724	85628017	+	2293	1	2293	0.471	0.417	0.534	0.654	0.88535	1.13376	1.38854	1.38854
chr15-5820-0	chr15	85634814	85636787	+	1973	1	1973	4.091	1.947	1.875	1.742	0.475923	0.458323	0.425813	0.475923
chr15-6049-0	chr15	89765310	89769916	+	4606	1	4606	1.946	2.572	2.379	1.841	1.32169	1.22251	0.946043	1.32169
chr15-6252-0	chr15	92364652	92366081	+	1429	1	1429	0.978	1.021	0.89	2.302	1.04397	0.91002	2.35378	2.35378
chr15-6516-0	chr15	96709904	96712532	+	2628	1	2628	2.817	1.745	1.891	1.739	0.619453	0.671282	0.617323	0.671282
chr15-6688-0	chr15	98969219	98970951	+	1732	1	1732	2.77	1.254	1.361	2.005	0.452708	0.491336	0.723827	0.723827
chr15-6689-0	chr15	98971328	98974109	+	2781	1	2781	4.845	4.202	5.494	4.68	0.867286	1.13395	0.965944	1.13395
chr15-6690-0	chr15	98983418	98992488	+	9070	1	9070	5.634	4.541	4.516	3.45	0.805999	0.801562	0.612354	0.805999
chr15-6691-0	chr15	98992790	99001281	+	8491	1	8491	5.861	5.921	4.293	3.225	1.01024	0.732469	0.550247	1.01024
chr15-6802-0	chr15	100443747	100445662	+	1915	1	1915	1.51	0.652	0.712	1.145	0.431788	0.471523	0.758278	0.758278
chr15-6852-0	chr15	101240910	101246321	+	5411	1	5411	0.828	2.322	2.123	1.574	2.80435	2.56401	1.90097	2.80435
chr15-6853-0	chr15	101246503	101249389	+	2886	1	2886	1.707	6.313	8.194	4.699	3.6983	4.80023	2.75278	4.80023
chr15-6951-0	chr15	102746144	102749421	+	3277	1	3277	1.881	0.623	0.303	0.513	0.331207	0.161085	0.272727	0.331207
chr15-6954-0	chr15	102789077	102792095	+	3018	1	3018	1.864	0.204	0.184	0.339	0.109442	0.0987124	0.181867	0.181867
chr15-6956-0	chr15	102797474	102801006	+	3532	1	3532	1.305	0.491	0.445	0.331	0.376245	0.340996	0.25364	0.376245
chr15-6990-0	chr15	103305520	103307962	+	2442	1	2442	4.802	3.286	2.821	2.829	0.684298	0.587464	0.58913	0.684298
chr16-1159-0	chr16	21358511	21362060	+	3549	1	3549	0.054	0.283	0.423	0.206	5.24074	7.83333	3.81481	7.83333
chr16-1393-1	chr16	77786379	77788444	-	2065	1	2065	1.862	0.793	0.459	0.69	0.425886	0.246509	0.370569	0.425886
chr16-1400-0	chr16	25058947	25061350	+	2403	1	2403	0.78	0.755	0.519	0.548	0.967949	0.665385	0.702564	0.967949
chr16-1447-1	chr16	77237320	77239820	-	2500	1	2500	6.673	4.798	4.087	4.708	0.719017	0.612468	0.70553	0.719017
chr16-1448-1	chr16	77233704	77237224	-	3520	1	3520	4.072	3.329	2.936	3.022	0.817534	0.721022	0.742141	0.817534
chr16-149-1	chr16	94722320	94724456	-	2136	1	2136	2.068	3.954	4.21	4.347	1.91199	2.03578	2.10203	2.10203
chr16-213-0	chr16	5766926	5769351	+	2425	1	2425	0.93	0.388	0.162	0.045	0.417204	0.174194	0.0483871	0.417204
chr16-214-0	chr16	5783213	5786416	+	3203	1	3203	0.238	0.294	0.224	0.251	1.23529	0.941176	1.05462	1.23529
chr16-2203-0	chr16	37684885	37686450	+	1565	1	1565	1.767	0.756	1.063	0.864	0.427844	0.601585	0.488964	0.601585
chr16-2484-0	chr16	42718253	42719966	+	1713	1	1713	1.67	1.315	1.376	1.366	0.787425	0.823952	0.817964	0.823952
chr16-304-1	chr16	91960659	91962983	-	2324	1	2324	0.807	0.418	0.607	1.369	0.517968	0.752169	1.69641	1.69641
chr16-3085-0	chr16	50528476	50531440	+	2964	1	2964	1.715	0.64	0.585	0.839	0.373178	0.341108	0.489213	0.489213
chr16-3099-0	chr16	50732822	50734217	+	1395	1	1395	0.957	1.208	1.972	1.703	1.26228	2.06061	1.77952	2.06061
chr16-335-0	chr16	8944812	8954798	+	9986	1	9986	0.582	0.281	0.157	0.37	0.482818	0.269759	0.635739	0.635739
chr16-340-1	chr16	91300152	91305131	-	4979	1	4979	1.149	0.417	0.655	0.837	0.362924	0.570061	0.72846	0.72846
chr16-346-1	chr16	91264835	91266094	-	1259	1	1259	1.388	1.365	1.212	1.103	0.983429	0.873199	0.794669	0.983429
chr16-3585-1	chr16	50526013	50530245	-	4232	1	4232	1.239	0.54	0.421	0.665	0.435835	0.33979	0.536723	0.536723
chr16-410-1	chr16	90347842	90349505	-	1663	1	1663	1.682	1.111	1.46	2.154	0.660523	0.868014	1.28062	1.28062
chr16-4177-1	chr16	42716229	42718305	-	2076	1	2076	1.913	1.452	1.325	1.197	0.759017	0.692629	0.625719	0.759017
chr16-4203-1	chr16	42443723	42445172	-	1449	1	1449	1.382	0.694	0.861	0.833	0.502171	0.62301	0.60275	0.62301
chr16-455-1	chr16	89528114	89530798	-	2684	1	2684	0.758	0.544	0.525	0.899	0.717678	0.692612	1.18602	1.18602
chr16-4608-1	chr16	37681018	37686653	-	5635	1	5635	0.885	0.308	0.488	0.551	0.348023	0.551412	0.622599	0.622599
chr16-4986-0	chr16	72027506	72058887	+	31381	1	31381	0.825	0.649	0.329	0.226	0.786667	0.398788	0.273939	0.786667
chr16-4991-0	chr16	72182635	72241663	+	59028	1	59028	1.268	1.492	1.409	1.623	1.17666	1.1112	1.27997	1.27997
chr16-5025-0	chr16	73244749	73245127	+	378	1	378	9.332	4.545	7.033	17.795	0.487034	0.753643	1.90688	1.90688
chr16-5344-0	chr16	77121923	77129013	+	7090	1	7090	0.318	0.265	0.306	0.191	0.833333	0.962264	0.600629	0.962264
chr16-5353-0	chr16	77236289	77247579	+	11290	1	11290	2.832	2.267	1.843	2.03	0.800494	0.650777	0.716808	0.800494
chr16-5361-0	chr16	77787917	77790561	+	2644	1	2644	1.803	0.895	0.708	1.065	0.496395	0.392679	0.590682	0.590682
chr16-5394-1	chr16	25057462	25059313	-	1851	1	1851	0.927	0.919	0.574	0.671	0.99137	0.619202	0.72384	0.99137
chr16-580-0	chr16	13437316	13438175	+	859	1	859	13.355	11.623	13.186	9.618	0.870311	0.987346	0.72018	0.987346
chr16-6355-0	chr16	89529219	89532210	+	2991	1	2991	0.637	0.553	0.556	0.77	0.868132	0.872841	1.20879	1.20879
chr16-6398-0	chr16	90170032	90172426	+	2394	1	2394	0.531	0.393	0.647	0.916	0.740113	1.21846	1.72505	1.72505
chr16-6416-0	chr16	90348600	90350578	+	1978	1	1978	1.703	0.918	1.25	1.7	0.539049	0.733999	0.998238	0.998238
chr16-6430-0	chr16	90709803	90712068	+	2265	1	2265	0.94	0.487	0.643	0.694	0.518085	0.684043	0.738298	0.738298
chr16-6474-0	chr16	91192093	91194613	+	2520	1	2520	0.643	0.56	0.284	0.899	0.870918	0.44168	1.39813	1.39813
chr16-6485-0	chr16	91301046	91308102	+	7056	1	7056	0.838	0.379	0.55	0.684	0.452267	0.656325	0.816229	0.816229
chr16-6514-0	chr16	91962719	91964893	+	2174	1	2174	1.111	0.641	0.712	1.076	0.576958	0.640864	0.968497	0.968497
chr16-6659-0	chr16	94724481	94726877	+	2396	1	2396	1.3	3.876	4.901	2.96	2.98154	3.77	2.27692	3.77
chr16-6708-1	chr16	4589237	4590623	-	1386	1	1386	111.04	125.19	135.779	62.694	1.12743	1.22279	0.564607	1.22279
chr16-6759-1	chr16	3631034	3633262	-	2228	1	2228	1.284	0.982	1.11	1.559	0.764798	0.864486	1.21417	1.21417
chr17-1063-1	chr17	79229624	79231442	-	1818	1	1818	0.717	0.785	1.233	1.066	1.09484	1.71967	1.48675	1.71967
chr17-116-0	chr17	4907204	4911056	+	3852	1	3852	3.16	1.902	2.07	2.401	0.601899	0.655063	0.75981	0.75981
chr17-1426-0	chr17	22739941	22741769	+	1828	1	1828	1.93	2.492	2.554	3.22	1.29119	1.32332	1.66839	1.66839
chr17-1434-1	chr17	74507566	74508135	-	569	1	569	3.239	3.874	2.925	7.388	1.19605	0.903056	2.28095	2.28095
chr17-1513-0	chr17	23547333	23548484	+	1151	1	1151	97.35	92.252	93.951	82.958	0.947632	0.965085	0.852162	0.965085
chr17-1518-1	chr17	73267789	73272029	-	4240	1	4240	0.622	0.554	0.758	0.724	0.890675	1.21865	1.16399	1.21865
chr17-1551-0	chr17	23924902	23926801	+	1899	1	1899	1.088	0.811	0.718	0.443	0.745404	0.659926	0.407169	0.745404
chr17-1808-1	chr17	69415015	69417360	-	2345	1	2345	3.469	2.834	3.578	3.944	0.81695	1.03142	1.13693	1.13693
chr17-205-0	chr17	6827937	6830126	+	2189	1	2189	1.728	1.362	1.647	1.386	0.788194	0.953125	0.802083	0.953125
chr17-233-0	chr17	7098150	7100752	+	2602	1	2602	0.953	0.43	0.338	0.478	0.451207	0.354669	0.501574	0.501574
chr17-2423-0	chr17	36314839	36322089	+	7250	1	7250	1.354	0.546	0.67	0.54	0.40325	0.49483	0.398818	0.49483
chr17-2470-0	chr17	37028998	37030808	+	1810	1	1810	2.511	2.713	2.273	1.676	1.08045	0.905217	0.667463	1.08045
chr17-2690-1	chr17	56505661	56507769	-	2108	1	2108	1.899	0.777	0.537	0.364	0.409163	0.28278	0.19168	0.409163
chr17-2691-1	chr17	56497509	56502578	-	5069	1	5069	0.401	0.224	0.114	0.274	0.558603	0.284289	0.683292	0.683292
chr17-3167-0	chr17	45736888	45738493	+	1605	1	1605	2.871	1.07	0.821	0.456	0.372692	0.285963	0.15883	0.372692
chr17-3170-0	chr17	45754712	45756488	+	1776	1	1776	1.002	0.684	0.755	0.618	0.682635	0.753493	0.616766	0.753493
chr17-3274-0	chr17	47140017	47161475	+	21458	1	21458	1.108	0.691	0.564	0.588	0.623646	0.509025	0.530686	0.623646
chr17-3341-1	chr17	47137633	47141307	-	3674	1	3674	3.641	1.782	1.309	1.373	0.489426	0.359517	0.377094	0.489426
chr17-335-0	chr17	8506308	8508526	+	2218	1	2218	0.516	2.616	3.189	2.077	5.06977	6.18023	4.02519	6.18023
chr17-336-0	chr17	8508545	8510493	+	1948	1	1948	0.212	0.765	1.068	1.145	3.60849	5.03774	5.40094	5.40094
chr17-3420-1	chr17	45752179	45754639	-	2460	1	2460	1.085	0.547	0.902	0.654	0.504147	0.831336	0.602765	0.831336
chr17-3422-1	chr17	45722250	45724404	-	2154	1	2154	1.431	0.655	0.601	0.407	0.457722	0.419986	0.284416	0.457722
chr17-3449-0	chr17	50469497	50471656	+	2159	1	2159	0.868	0.541	0.642	1.101	0.623272	0.739631	1.26843	1.26843
chr17-373-0	chr17	9167198	9171497	+	4299	1	4299	1.708	1.139	1.317	1.395	0.666862	0.771077	0.816745	0.816745
chr17-3912-0	chr17	56507888	56509768	+	1880	1	1880	2.874	1.543	2.619	1.828	0.536882	0.911273	0.636047	0.911273
chr17-4-1	chr17	94861904	94864926	-	3022	1	3022	0.505	0.365	0.49	0.871	0.722772	0.970297	1.72475	1.72475
chr17-4119-1	chr17	37027078	37028696	-	1618	1	1618	1.63	0.942	1.9	1.378	0.577914	1.16564	0.845399	1.16564
chr17-413-0	chr17	9764959	9767295	+	2336	1	2336	1.945	0.916	1.346	1.471	0.470951	0.692031	0.756298	0.756298
chr17-4166-1	chr17	36314199	36315595	-	1396	1	1396	4.53	1.823	2.401	2.304	0.402428	0.530022	0.508609	0.530022
chr17-4647-1	chr17	29353444	29356624	-	3180	1	3180	0.849	0.484	0.24	0.494	0.570082	0.282686	0.581861	0.581861
chr17-4667-1	chr17	29072456	29079112	-	6656	1	6656	0.372	0.302	0.344	0.319	0.811828	0.924731	0.857527	0.924731
chr17-4824-0	chr17	69417403	69432057	+	14654	1	14654	0.707	0.509	0.549	0.696	0.719943	0.776521	0.984441	0.984441
chr17-4881-1	chr17	25801017	25803076	-	2059	1	2059	1.266	0.283	0.202	0.249	0.223539	0.159558	0.196682	0.223539
chr17-4937-0	chr17	71599179	71600556	+	1377	1	1377	2.377	1.413	2.468	1.699	0.594447	1.03828	0.714767	1.03828
chr17-4994-1	chr17	23923444	23925395	-	1951	1	1951	1.27	0.864	0.628	0.562	0.680315	0.494488	0.44252	0.680315
chr17-5019-0	chr17	73272115	73273714	+	1599	1	1599	0.537	0.487	0.665	0.64	0.90689	1.23836	1.19181	1.23836
chr17-5031-1	chr17	23547663	23548875	-	1212	1	1212	23.466	18.415	20.103	14.81	0.784752	0.856686	0.631126	0.856686
chr17-5032-1	chr17	23545498	23546569	-	1071	1	1071	24.39	19.341	21.67	16.623	0.792989	0.888479	0.68155	0.888479
chr17-522-1	chr17	88255459	88257018	-	1559	1	1559	3.465	1.071	0.89	1.149	0.309091	0.256854	0.331602	0.331602
chr17-5426-0	chr17	79231140	79233470	+	2330	1	2330	0.573	0.654	1.458	1.255	1.14136	2.5445	2.19023	2.5445
chr17-5580-1	chr17	17293263	17294247	-	984	1	984	4.263	1.664	1.269	1.932	0.390335	0.297678	0.453202	0.453202
chr17-5584-1	chr17	17233069	17234714	-	1645	1	1645	1.584	0.828	0.857	1.822	0.522727	0.541035	1.15025	1.15025
chr17-5589-1	chr17	17178356	17179200	-	844	1	844	4.179	2.305	1.698	2.382	0.551567	0.406317	0.569993	0.569993
chr17-5615-1	chr17	16949755	16951370	-	1615	1	1615	2.204	0.753	0.844	0.815	0.341652	0.38294	0.369782	0.38294
chr17-564-1	chr17	87611446	87613525	-	2079	1	2079	2.935	1.785	1.612	2.057	0.608177	0.549233	0.700852	0.700852
chr17-5759-0	chr17	83861926	83863172	+	1246	1	1246	31.676	22.479	26.678	19.569	0.709654	0.842215	0.617786	0.842215
chr17-5840-1	chr17	13665023	13669395	-	4372	1	4372	0.858	0.449	0.428	0.485	0.52331	0.498834	0.565268	0.565268
chr17-5977-0	chr17	87613531	87615156	+	1625	1	1625	4.576	4.02	2.959	5.084	0.878497	0.646635	1.11101	1.11101
chr17-6027-0	chr17	88255905	88258464	+	2559	1	2559	2.657	0.785	0.65	0.857	0.295446	0.244637	0.322544	0.322544
chr17-6071-1	chr17	9901495	9906422	-	4927	1	4927	0.729	0.243	0.328	0.445	0.333333	0.449931	0.610425	0.610425
chr17-6082-1	chr17	9772236	9775951	-	3715	1	3715	0.513	0.375	0.504	0.443	0.730994	0.982456	0.863548	0.982456
chr17-6083-1	chr17	9761619	9765300	-	3681	1	3681	1.174	0.572	0.867	1.261	0.487223	0.738501	1.07411	1.07411
chr17-6086-1	chr17	9722434	9725759	-	3325	1	3325	1.424	0.4	0.257	0.407	0.280899	0.180478	0.285815	0.285815
chr17-6128-1	chr17	9165301	9168627	-	3326	1	3326	1.882	1.028	1.077	1.363	0.546227	0.572264	0.72423	0.72423
chr17-6159-1	chr17	8506319	8508409	-	2090	1	2090	0.471	2.668	3.329	2.204	5.66454	7.06794	4.67941	7.06794
chr17-6160-1	chr17	8504041	8506219	-	2178	1	2178	0.481	1.585	2.176	1.712	3.29522	4.52391	3.55925	4.52391
chr17-6199-1	chr17	8040636	8048043	-	7407	1	7407	0.296	0.282	0.278	0.326	0.952703	0.939189	1.10135	1.10135
chr17-6201-1	chr17	8028028	8040276	-	12248	1	12248	0.257	0.253	0.304	0.251	0.984436	1.18288	0.976654	1.18288
chr17-6202-1	chr17	8025256	8027858	-	2602	1	2602	0.953	0.473	0.338	0.365	0.496327	0.354669	0.383001	0.496327
chr17-6293-1	chr17	6825980	6827884	-	1904	1	1904	3.188	4.597	5.075	3.091	1.44197	1.59191	0.969573	1.59191
chr17-6295-1	chr17	6809509	6810897	-	1388	1	1388	1.511	2.3	1.466	1.765	1.52217	0.970218	1.1681	1.52217
chr17-6429-1	chr17	4906131	4908064	-	1933	1	1933	3.962	2.566	2.882	3.518	0.647653	0.72741	0.887935	0.887935
chr17-6607-0	chr17	94834849	94845197	+	10348	1	10348	0.786	0.412	0.255	0.357	0.524173	0.324427	0.454198	0.524173
chr17-6610-0	chr17	94864891	94867891	+	3000	1	3000	0.275	0.357	0.478	0.512	1.29818	1.73818	1.86182	1.86182
chr17-670-0	chr17	13391247	13393815	+	2568	1	2568	0.78	0.284	0.27	0.327	0.364103	0.346154	0.419231	0.419231
chr17-694-0	chr17	13550723	13553524	+	2801	1	2801	1.645	0.584	0.784	0.718	0.355015	0.476596	0.436474	0.476596
chr17-701-0	chr17	13668648	13670235	+	1587	1	1587	2.103	0.848	0.772	0.967	0.403233	0.367095	0.459819	0.459819
chr17-755-1	chr17	83858451	83862704	-	4253	1	4253	9.721	6.822	7.789	5.656	0.70178	0.801255	0.581833	0.801255
chr17-789-0	chr17	15208330	15209960	+	1630	1	1630	0.799	0.487	0.794	1.099	0.609512	0.993742	1.37547	1.37547
chr17-924-0	chr17	16951519	16964161	+	12642	1	12642	1.189	0.774	0.717	0.882	0.650967	0.603028	0.7418	0.7418
chr17-928-0	chr17	17005087	17010369	+	5282	1	5282	2.112	1.261	1.247	1.744	0.597064	0.590436	0.825758	0.825758
chr17-943-0	chr17	17179274	17216595	+	37321	1	37321	1.04	0.803	0.667	0.74	0.772115	0.641346	0.711538	0.772115
chr17-946-0	chr17	17234859	17276246	+	41387	1	41387	1.04	0.97	0.745	0.805	0.932692	0.716346	0.774038	0.932692
chr17-948-0	chr17	17294400	17309031	+	14631	1	14631	1.169	0.737	0.697	0.862	0.630453	0.596236	0.737382	0.737382
chr18-1012-1	chr18	75338168	75343952	-	5784	1	5784	1.297	0.401	0.208	0.297	0.309175	0.16037	0.22899	0.309175
chr18-149-0	chr18	5162262	5164835	+	2573	1	2573	1.902	1.203	1.069	1.605	0.632492	0.56204	0.843849	0.843849
chr18-1496-0	chr18	23310051	23312611	+	2560	1	2560	1.601	1.228	1.066	1.214	0.767021	0.665834	0.758276	0.767021
chr18-1499-0	chr18	23353615	23382208	+	28593	1	28593	0.898	1.091	1.142	1.004	1.21492	1.27171	1.11804	1.27171
chr18-1500-0	chr18	23382065	23405180	+	23115	1	23115	0.744	0.799	0.793	0.879	1.07392	1.06586	1.18145	1.18145
chr18-1523-1	chr18	67367904	67369794	-	1890	1	1890	0.387	0.815	1.089	0.967	2.10594	2.81395	2.49871	2.81395
chr18-1621-0	chr18	25851129	25860994	+	9865	1	9865	0.941	1.081	0.637	0.645	1.14878	0.676939	0.685441	1.14878
chr18-1622-0	chr18	25860952	25906521	+	45569	1	45569	0.44	0.504	0.424	0.351	1.14545	0.963636	0.797727	1.14545
chr18-1625-0	chr18	25978165	25998717	+	20552	1	20552	0.353	0.422	0.38	0.359	1.19547	1.07649	1.017	1.19547
chr18-1947-0	chr18	29632935	29634923	+	1988	1	1988	0.911	0.897	0.895	0.736	0.984632	0.982437	0.807903	0.984632
chr18-1999-0	chr18	30266948	30269377	+	2429	1	2429	0.929	0.667	0.523	0.406	0.717976	0.562971	0.437029	0.717976
chr18-2344-1	chr18	55692307	55696004	-	3697	1	3697	0.851	0.504	0.607	0.929	0.592244	0.713278	1.09166	1.09166
chr18-2355-1	chr18	55545565	55549875	-	4310	1	4310	1.172	0.564	0.52	0.441	0.481229	0.443686	0.37628	0.481229
chr18-2379-0	chr18	35752263	35753793	+	1530	1	1530	2.035	1.028	0.952	1.027	0.50516	0.467813	0.504668	0.50516
chr18-2393-1	chr18	55038045	55041104	-	3059	1	3059	0.457	0.35	0.31	0.179	0.765864	0.678337	0.391685	0.765864
chr18-2394-1	chr18	55014205	55016124	-	1919	1	1919	1.722	1.115	1.048	1.772	0.647503	0.608595	1.02904	1.02904
chr18-2414-0	chr18	36242317	36244472	+	2155	1	2155	0.398	0.278	0.515	0.458	0.698492	1.29397	1.15075	1.29397
chr18-2432-1	chr18	54481046	54482836	-	1790	1	1790	0.905	0.371	0.439	0.613	0.409945	0.485083	0.677348	0.677348
chr18-2546-0	chr18	38350229	38351948	+	1719	1	1719	1.83	1.113	1.358	1.51	0.608197	0.742077	0.825137	0.825137
chr18-2551-0	chr18	38380415	38382654	+	2239	1	2239	1.973	0.652	0.63	0.686	0.330461	0.319311	0.347694	0.347694
chr18-2566-0	chr18	38631666	38639561	+	7895	1	7895	0.708	0.476	0.334	0.273	0.672316	0.471751	0.385593	0.672316
chr18-2802-1	chr18	49769787	49771493	-	1706	1	1706	1.639	1.397	1.856	0.793	0.852349	1.1324	0.483832	1.1324
chr18-2838-0	chr18	43144551	43147219	+	2668	1	2668	0.727	0.462	0.771	1.343	0.635488	1.06052	1.84732	1.84732
chr18-3198-0	chr18	47857289	47858570	+	1281	1	1281	2.481	3.391	3.086	7.962	1.36679	1.24385	3.20919	3.20919
chr18-3675-1	chr18	38348569	38350179	-	1610	1	1610	0.414	0.624	1.048	1.726	1.50725	2.5314	4.16908	4.16908
chr18-3688-1	chr18	38061128	38065084	-	3956	1	3956	0.514	0.254	0.175	0.157	0.494163	0.340467	0.305447	0.494163
chr18-3691-1	chr18	38043962	38050064	-	6102	1	6102	0.167	0.133	0.159	0.054	0.796407	0.952096	0.323353	0.952096
chr18-3695-0	chr18	55015605	55018463	+	2858	1	2858	1.534	0.805	0.849	1.394	0.524772	0.553455	0.908735	0.908735
chr18-3709-0	chr18	55132922	55135227	+	2305	1	2305	0.331	0.288	0.501	1.158	0.870091	1.5136	3.49849	3.49849
chr18-3732-0	chr18	55506729	55508512	+	1783	1	1783	0.499	0.3	0.467	1.353	0.601202	0.935872	2.71142	2.71142
chr18-3738-0	chr18	55547356	55551099	+	3743	1	3743	1.223	0.667	0.593	0.537	0.54538	0.484873	0.439084	0.54538
chr18-3748-0	chr18	55693320	55697393	+	4073	1	4073	0.819	0.434	0.619	0.96	0.529915	0.7558	1.17216	1.17216
chr18-3866-1	chr18	35871828	35875098	-	3270	1	3270	0.301	0.287	0.474	0.279	0.953488	1.57475	0.92691	1.57475
chr18-3881-1	chr18	35750673	35752248	-	1575	1	1575	1.352	0.854	1.115	1.485	0.631657	0.824704	1.09837	1.09837
chr18-3933-1	chr18	34980842	34983680	-	2838	1	2838	1.344	0.343	0.147	0.116	0.255208	0.109375	0.0863095	0.255208
chr18-3940-1	chr18	34884250	34887398	-	3148	1	3148	0.929	1.756	0.918	0.465	1.8902	0.988159	0.500538	1.8902
chr18-3999-1	chr18	34100733	34103281	-	2548	1	2548	1.534	0.585	0.454	0.617	0.381356	0.295958	0.402216	0.402216
chr18-4419-1	chr18	28718403	28720093	-	1690	1	1690	1.222	0.806	0.465	0.324	0.659574	0.380524	0.265139	0.659574
chr18-4469-0	chr18	66499520	66500377	+	857	1	857	1.557	1.494	1.699	0.981	0.959538	1.0912	0.630058	1.0912
chr18-4789-1	chr18	23308571	23310916	-	2345	1	2345	2.046	1.486	1.469	1.434	0.726295	0.717986	0.70088	0.726295
chr18-5088-0	chr18	75342432	75344871	+	2439	1	2439	1.681	0.698	0.417	0.57	0.415229	0.248067	0.339084	0.415229
chr18-5474-0	chr18	81051280	81054705	+	3425	1	3425	0.436	0.369	0.493	0.811	0.84633	1.13073	1.86009	1.86009
chr18-5968-1	chr18	5984245	5990071	-	5826	1	5826	0.9	0.431	0.294	0.301	0.478889	0.326667	0.334444	0.478889
chr18-6011-1	chr18	5425855	5427903	-	2048	1	2048	0.388	0.412	0.327	0.482	1.06186	0.842784	1.24227	1.24227
chr18-6019-1	chr18	5196031	5204553	-	8522	1	8522	0.313	0.417	0.353	0.257	1.33227	1.1278	0.821086	1.33227
chr18-6025-1	chr18	5158091	5163174	-	5083	1	5083	1.119	0.692	0.759	1.057	0.618409	0.678284	0.944593	0.944593
chr18-673-1	chr18	81151012	81154169	-	3157	1	3157	0.463	0.4	0.461	0.973	0.863931	0.99568	2.10151	2.10151
chr18-682-1	chr18	81048788	81051882	-	3094	1	3094	0.359	0.272	0.486	0.697	0.75766	1.35376	1.9415	1.9415
chr18-987-1	chr18	76159590	76161387	-	1797	1	1797	1.68	0.839	0.617	0.671	0.499405	0.367262	0.399405	0.499405
chr19-1029-1	chr19	45324357	45326591	-	2234	1	2234	0.597	0.914	0.662	0.884	1.53099	1.10888	1.48074	1.53099
chr19-1030-1	chr19	45299520	45302201	-	2681	1	2681	2.051	0.919	0.767	1.036	0.448074	0.373964	0.505119	0.505119
chr19-1111-1	chr19	44281310	44284864	-	3554	1	3554	1.341	0.862	0.976	0.977	0.642804	0.727815	0.728561	0.728561
chr19-1113-1	chr19	44265016	44267600	-	2584	1	2584	1.55	0.746	0.734	1.047	0.48129	0.473548	0.675484	0.675484
chr19-1114-1	chr19	44246259	44248233	-	1974	1	1974	3.896	1.634	1.487	2.389	0.419405	0.381674	0.613193	0.613193
chr19-1322-1	chr19	40871240	40873512	-	2272	1	2272	2.196	1.191	0.56	0.772	0.54235	0.255009	0.351548	0.54235
chr19-1855-0	chr19	26845484	26847184	+	1700	1	1700	6.804	5.139	5.045	4.129	0.755291	0.741476	0.606849	0.755291
chr19-207-0	chr19	5406740	5414444	+	7704	1	7704	0.821	0.438	0.483	0.55	0.533496	0.588307	0.669915	0.669915
chr19-243-0	chr19	5812303	5814576	+	2273	1	2273	3.481	6.617	11.146	8.443	1.90089	3.20195	2.42545	3.20195
chr19-2703-1	chr19	21478041	21479933	-	1892	1	1892	0.806	0.694	0.77	0.58	0.861042	0.955335	0.719603	0.955335
chr19-2821-1	chr19	19885168	19886137	-	969	1	969	0.918	2.041	1.718	3.961	2.22331	1.87146	4.31481	4.31481
chr19-2831-0	chr19	40873526	40875448	+	1922	1	1922	1.24	0.422	0.433	0.418	0.340323	0.349194	0.337097	0.349194
chr19-2848-0	chr19	41270408	41272270	+	1862	1	1862	0.256	0.322	1.192	1.649	1.25781	4.65625	6.44141	6.44141
chr19-3045-0	chr19	44267152	44269364	+	2212	1	2212	1.609	0.703	0.826	0.909	0.436917	0.513362	0.564947	0.564947
chr19-3047-0	chr19	44284379	44286395	+	2016	1	2016	2.427	1.174	1.342	1.396	0.483725	0.552946	0.575196	0.575196
chr19-3113-0	chr19	45302181	45303909	+	1728	1	1728	3.844	1.707	2.1	2.116	0.444069	0.546306	0.550468	0.550468
chr19-3316-1	chr19	12517193	12519283	-	2090	1	2090	0.411	0.496	0.398	0.525	1.20681	0.96837	1.27737	1.27737
chr19-3358-1	chr19	12009863	12011360	-	1497	1	1497	27.002	19.381	18.329	21.563	0.717762	0.678802	0.79857	0.79857
chr19-3359-1	chr19	12008584	12009787	-	1203	1	1203	88.281	62.032	68.33	69.223	0.702665	0.774006	0.784121	0.784121
chr19-3360-1	chr19	12003536	12005562	-	2026	1	2026	1.992	1.144	1.609	1.822	0.574297	0.807731	0.914659	0.914659
chr19-3515-1	chr19	9835137	9836912	-	1775	1	1775	1.844	0.995	1.42	1.936	0.539588	0.770065	1.04989	1.04989
chr19-3584-1	chr19	9141596	9143729	-	2133	1	2133	0.79	0.357	0.574	1.028	0.451899	0.726582	1.30127	1.30127
chr19-3828-1	chr19	5819375	5822146	-	2771	1	2771	0.734	1.141	1.985	4.67	1.5545	2.70436	6.3624	6.3624
chr19-3829-1	chr19	5813077	5818149	-	5072	1	5072	1.197	0.971	1.832	1.694	0.811195	1.53049	1.4152	1.53049
chr19-3830-1	chr19	5809845	5812174	-	2329	1	2329	0.941	1.371	1.648	1.35	1.45696	1.75133	1.43464	1.75133
chr19-3867-1	chr19	5404979	5406624	-	1645	1	1645	1.893	1.242	2.572	3.356	0.656101	1.35869	1.77285	1.77285
chr19-4084-0	chr19	61199579	61201678	+	2099	1	2099	0.651	0.641	1.597	2.996	0.984639	2.45315	4.60215	4.60215
chr19-465-0	chr19	8578419	8580819	+	2400	1	2400	1.086	0.311	0.279	0.198	0.286372	0.256906	0.18232	0.286372
chr19-579-0	chr19	9835957	9837935	+	1978	1	1978	1.671	0.893	1.332	1.774	0.534411	0.797127	1.06164	1.06164
chr19-733-0	chr19	12006009	12007138	+	1129	1	1129	65.892	47.42	61.425	51.386	0.719662	0.932207	0.779852	0.932207
chr19-734-0	chr19	12008428	12011128	+	2700	1	2700	46.408	33.96	35.967	37.653	0.73177	0.775017	0.811347	0.811347
chr19-735-0	chr19	12011824	12013405	+	1581	1	1581	54.009	51.701	54.113	51.493	0.957266	1.00193	0.953415	1.00193
chr2-10198-1	chr2	33544567	33547101	-	2534	1	2534	1.116	0.371	0.292	0.361	0.332437	0.261649	0.323477	0.332437
chr2-10199-1	chr2	33541938	33544190	-	2252	1	2252	3.401	1.375	1.447	1.006	0.404293	0.425463	0.295795	0.425463
chr2-10269-1	chr2	32136435	32137988	-	1553	1	1553	4.768	4.342	4.093	3.531	0.910654	0.858431	0.740562	0.910654
chr2-10360-1	chr2	30656680	30658494	-	1814	1	1814	2.225	0.938	0.828	0.544	0.421573	0.372135	0.244494	0.421573
chr2-10361-1	chr2	30645233	30647472	-	2239	1	2239	2.03	0.427	0.527	0.392	0.210345	0.259606	0.193103	0.259606
chr2-10511-0	chr2	152654399	152656370	+	1971	1	1971	0.855	0.617	0.692	0.723	0.721637	0.809357	0.845614	0.845614
chr2-10519-1	chr2	28437345	28438221	-	876	1	876	1.923	2.35	2.058	5.342	1.22205	1.0702	2.77795	2.77795
chr2-10530-1	chr2	28296468	28297002	-	534	1	534	3.273	5.039	5.022	4.176	1.53957	1.53437	1.27589	1.53957
chr2-10552-1	chr2	27571343	27573215	-	1872	1	1872	0.611	0.97	1.358	0.801	1.58756	2.22259	1.31097	2.22259
chr2-10919-1	chr2	21962115	21963824	-	1709	1	1709	0.26	0.541	0.622	0.428	2.08077	2.39231	1.64615	2.39231
chr2-10925-1	chr2	21916244	21918344	-	2100	1	2100	1.241	0.579	0.319	0.522	0.466559	0.257051	0.420629	0.466559
chr2-11015-1	chr2	21009121	21010895	-	1774	1	1774	0.985	0.996	0.652	0.865	1.01117	0.661929	0.878173	1.01117
chr2-11175-1	chr2	18765818	18767205	-	1387	1	1387	1.26	0.841	0.7	1.45	0.66746	0.555556	1.15079	1.15079
chr2-11193-1	chr2	18586253	18587172	-	919	1	919	54.877	54.993	54.911	42.205	1.00211	1.00062	0.769084	1.00211
chr2-11312-0	chr2	166786833	166788638	+	1805	1	1805	1.567	0.485	0.653	0.527	0.309509	0.41672	0.336311	0.41672
chr2-11380-0	chr2	167777464	167779740	+	2276	1	2276	0.209	0.442	0.559	0.642	2.11483	2.67464	3.07177	3.07177
chr2-11693-0	chr2	173173623	173175377	+	1754	1	1754	1.232	1.599	2.306	2.814	1.29789	1.87175	2.28409	2.28409
chr2-11845-0	chr2	175737868	175739429	+	1561	1	1561	3.135	1.381	1.51	1.054	0.44051	0.481659	0.336204	0.481659
chr2-1222-1	chr2	161509180	161511505	-	2325	1	2325	0.396	0.258	0.477	1.038	0.651515	1.20455	2.62121	2.62121
chr2-1346-0	chr2	21918016	21919940	+	1924	1	1924	1.536	0.573	0.505	0.665	0.373047	0.328776	0.432943	0.432943
chr2-1767-0	chr2	27573279	27575762	+	2483	1	2483	0.474	1.038	1.359	1.354	2.18987	2.86709	2.85654	2.86709
chr2-1909-0	chr2	30658695	30660629	+	1934	1	1934	2.268	0.821	0.669	0.794	0.361993	0.294974	0.350088	0.361993
chr2-1910-0	chr2	30677194	30679327	+	2133	1	2133	1.162	0.372	0.314	0.394	0.320138	0.270224	0.339071	0.339071
chr2-1911-0	chr2	30693011	30695464	+	2453	1	2453	1.593	0.522	0.349	0.507	0.327684	0.219083	0.318267	0.327684
chr2-1975-1	chr2	150383203	150386036	-	2833	1	2833	0.796	0.486	0.424	0.297	0.610553	0.532663	0.373116	0.610553
chr2-2078-0	chr2	33543869	33549585	+	5716	1	5716	1.634	0.658	0.348	0.358	0.402693	0.212974	0.219094	0.402693
chr2-2383-1	chr2	144171038	144172559	-	1521	1	1521	6.477	2.781	2.219	2.644	0.429365	0.342597	0.408214	0.429365
chr2-2385-1	chr2	144162127	144165846	-	3719	1	3719	1.948	0.562	0.497	0.541	0.288501	0.255133	0.277721	0.288501
chr2-334-0	chr2	7954458	7957060	+	2602	1	2602	0.305	0.436	0.213	0.45	1.42951	0.698361	1.47541	1.47541
chr2-3439-0	chr2	51041008	51041294	+	286	1	286	9.778	8.331	12.124	26.586	0.852015	1.23993	2.71896	2.71896
chr2-3440-0	chr2	51045708	51046345	+	637	1	637	7.034	5.369	5.589	14.404	0.763293	0.794569	2.04777	2.04777
chr2-3506-1	chr2	127181280	127182910	-	1630	1	1630	3.724	1.054	0.879	1.233	0.283029	0.236037	0.331096	0.331096
chr2-3838-1	chr2	122377571	122378761	-	1190	1	1190	55.572	45.711	49.535	41.471	0.822555	0.891366	0.746257	0.891366
chr2-3839-1	chr2	122376240	122377453	-	1213	1	1213	38.249	32.711	37.066	30.529	0.855212	0.969071	0.798165	0.969071
chr2-3840-1	chr2	122374448	122375614	-	1166	1	1166	61.948	55.437	62.549	50.006	0.894896	1.0097	0.807225	1.0097
chr2-3894-0	chr2	57182060	57182700	+	640	1	640	195.534	182.068	194.755	170.729	0.931132	0.996016	0.873142	0.996016
chr2-390-0	chr2	8498455	8505495	+	7040	1	7040	0.754	0.258	0.174	0.088	0.342175	0.230769	0.116711	0.342175
chr2-391-0	chr2	8535305	8546360	+	11055	1	11055	0.44	0.301	0.182	0.185	0.684091	0.413636	0.420455	0.684091
chr2-4080-1	chr2	118552584	118554837	-	2253	1	2253	0.973	1.108	1.939	1.785	1.13875	1.99281	1.83453	1.99281
chr2-4182-0	chr2	61533469	61547429	+	13960	1	13960	0.23	0.253	0.328	0.558	1.1	1.42609	2.42609	2.42609
chr2-4186-1	chr2	116973673	116975771	-	2098	1	2098	0.712	0.448	0.264	0.784	0.629213	0.370787	1.10112	1.10112
chr2-419-1	chr2	175599302	175606187	-	6885	1	6885	1.08	0.704	0.635	0.685	0.651852	0.587963	0.634259	0.651852
chr2-4268-1	chr2	115846675	115859174	-	12499	1	12499	2.962	2.743	2.811	3.246	0.926063	0.949021	1.09588	1.09588
chr2-4288-1	chr2	115509684	115514086	-	4402	1	4402	0.707	0.53	0.567	0.972	0.749646	0.80198	1.37482	1.37482
chr2-4377-1	chr2	114408588	114411961	-	3373	1	3373	0.358	0.235	0.151	0.639	0.656425	0.421788	1.78492	1.78492
chr2-4467-0	chr2	65413861	65416207	+	2346	1	2346	2.167	0.401	0.374	0.67	0.185048	0.172589	0.309183	0.309183
chr2-4956-1	chr2	106647598	106650390	-	2792	1	2792	0.842	0.395	0.58	0.851	0.469121	0.688836	1.01069	1.01069
chr2-5872-1	chr2	94271176	94273410	-	2234	1	2234	0.797	0.74	1.004	1.178	0.928482	1.25972	1.47804	1.47804
chr2-5881-1	chr2	94162649	94178938	-	16289	1	16289	1.272	0.758	0.541	0.575	0.595912	0.425314	0.452044	0.595912
chr2-5995-1	chr2	92051920	92059973	-	8053	1	8053	1.586	0.847	0.809	0.64	0.534048	0.510088	0.403531	0.534048
chr2-6390-0	chr2	92055534	92057101	+	1567	1	1567	2.454	1.241	1.372	1.4	0.505705	0.559087	0.570497	0.570497
chr2-6391-0	chr2	92058628	92066316	+	7688	1	7688	1.335	0.736	0.746	0.585	0.551311	0.558801	0.438202	0.558801
chr2-6512-0	chr2	94273599	94276159	+	2560	1	2560	0.869	1.361	1.806	1.756	1.56617	2.07825	2.02071	2.07825
chr2-707-1	chr2	170660598	170662477	-	1879	1	1879	3.366	1.32	1.587	1.381	0.392157	0.47148	0.410279	0.47148
chr2-7178-1	chr2	78160250	78160992	-	742	1	742	2.184	3.539	3.52	10.297	1.62042	1.61172	4.71474	4.71474
chr2-7434-0	chr2	106651257	106652306	+	1049	1	1049	3.423	1.839	2.16	3.868	0.537248	0.631025	1.13	1.13
chr2-8112-0	chr2	115513093	115516019	+	2926	1	2926	0.815	0.609	0.672	0.987	0.747239	0.82454	1.21104	1.21104
chr2-8129-0	chr2	115855996	115859369	+	3373	1	3373	5.125	5.579	5.071	7.706	1.08859	0.989463	1.50361	1.50361
chr2-8212-0	chr2	116972334	116974220	+	1886	1	1886	0.708	0.799	1.262	3.411	1.12853	1.78249	4.8178	4.8178
chr2-8213-0	chr2	116976003	116977669	+	1666	1	1666	1.221	0.827	0.971	1.909	0.677314	0.79525	1.56347	1.56347
chr2-834-1	chr2	168606921	168609816	-	2895	1	2895	0.121	0.347	0.208	0.253	2.86777	1.71901	2.09091	2.86777
chr2-8576-1	chr2	57181284	57182515	-	1231	1	1231	102.175	95.25	102.155	90.544	0.932224	0.999804	0.886166	0.999804
chr2-8591-0	chr2	122375500	122376931	+	1431	1	1431	48.833	42.339	46.895	39.698	0.867016	0.960314	0.812934	0.960314
chr2-8592-0	chr2	122377947	122379212	+	1265	1	1265	47.68	36.774	41.299	33.117	0.771267	0.86617	0.694568	0.86617
chr2-8920-0	chr2	127182988	127184994	+	2006	1	2006	2.82	0.953	0.956	1.039	0.337943	0.339007	0.36844	0.36844
chr2-90-1	chr2	180852443	180854935	-	2492	1	2492	1.415	0.865	0.881	1.438	0.611307	0.622615	1.01625	1.01625
chr2-9037-0	chr2	129137714	129141023	+	3309	1	3309	0.394	0.426	0.21	0.11	1.08122	0.532995	0.279188	1.08122
chr2-920-1	chr2	167068441	167071849	-	3408	1	3408	2.63	1.284	0.997	1.201	0.488213	0.379087	0.456654	0.488213
chr2-9262-1	chr2	48422142	48424393	-	2251	1	2251	1.383	0.439	0.277	0.325	0.317426	0.200289	0.234996	0.317426
chr2-942-1	chr2	166777367	166786804	-	9437	1	9437	1.017	0.421	0.279	0.345	0.413963	0.274336	0.339233	0.413963
chr2-965-1	chr2	166270371	166272322	-	1951	1	1951	0.456	0.557	0.841	0.749	1.22149	1.8443	1.64254	1.8443
chr2-9967-0	chr2	144164646	144168416	+	3770	1	3770	1.804	0.709	0.668	0.669	0.393016	0.370288	0.370843	0.393016
chr2-11371-0	chr2	167634669	167636724	+	2055	1	2055	0.773	0.836	4.623	5.604	1.0815	5.9806	7.24968	7.24968
chr3-10200-1	chr3	21933674	21936164	-	2490	1	2490	0.485	0.469	0.39	0.558	0.96701	0.804124	1.15052	1.15052
chr3-10721-0	chr3	146345418	146347662	+	2244	1	2244	1.175	0.426	0.381	0.538	0.362553	0.324255	0.457872	0.457872
chr3-1101-1	chr3	143100035	143102196	-	2161	1	2161	1.441	0.705	0.492	1.472	0.489244	0.34143	1.02151	1.02151
chr3-11134-1	chr3	11013402	11015193	-	1791	1	1791	3.105	3.294	3.937	4.225	1.06087	1.26795	1.36071	1.36071
chr3-1139-0	chr3	16938504	16943514	+	5010	1	5010	0.989	0.324	0.42	0.277	0.327604	0.424671	0.280081	0.424671
chr3-2059-0	chr3	27863562	27864888	+	1326	1	1326	0.503	0.99	0.767	0.634	1.96819	1.52485	1.26044	1.96819
chr3-2077-0	chr3	28176556	28178735	+	2179	1	2179	1.458	0.617	0.605	0.503	0.423182	0.414952	0.344993	0.423182
chr3-2440-0	chr3	34208082	34262769	+	54687	1	54687	0.771	0.723	0.689	0.856	0.937743	0.893645	1.11025	1.11025
chr3-2441-0	chr3	34263175	34282081	+	18906	1	18906	1.009	1.017	0.869	0.955	1.00793	0.861249	0.946482	1.00793
chr3-2447-0	chr3	34371634	34387274	+	15640	1	15640	0.821	0.971	0.912	0.884	1.1827	1.11084	1.07674	1.1827
chr3-2448-0	chr3	34387426	34471301	+	83875	1	83875	0.625	0.701	0.761	0.694	1.1216	1.2176	1.1104	1.2176
chr3-2450-0	chr3	34475750	34497084	+	21334	1	21334	0.496	0.566	0.533	0.663	1.14113	1.0746	1.33669	1.33669
chr3-2451-0	chr3	34497056	34517073	+	20017	1	20017	0.449	0.571	0.545	0.595	1.27171	1.21381	1.32517	1.32517
chr3-2504-0	chr3	35341347	35342965	+	1618	1	1618	0.805	0.571	0.629	0.949	0.709317	0.781366	1.17888	1.17888
chr3-2697-1	chr3	120718280	120734865	-	16585	1	16585	0.383	0.284	0.368	0.386	0.741514	0.960836	1.00783	1.00783
chr3-2861-0	chr3	41408720	41411148	+	2428	1	2428	0.432	1.028	1.79	1.521	2.37963	4.14352	3.52083	4.14352
chr3-3099-1	chr3	115854021	115856692	-	2671	1	2671	0.416	0.255	0.286	0.493	0.612981	0.6875	1.1851	1.1851
chr3-3100-1	chr3	115849693	115850073	-	380	1	380	5.603	6.185	8.03	19.144	1.10387	1.43316	3.41674	3.41674
chr3-3749-1	chr3	107534560	107537413	-	2853	1	2853	1.103	1.25	0.948	0.525	1.13327	0.859474	0.475975	1.13327
chr3-3750-1	chr3	107527200	107528864	-	1664	1	1664	1.089	1.841	1.792	1.12	1.69054	1.64555	1.02847	1.69054
chr3-3772-0	chr3	52196792	52200305	+	3513	1	3513	0.769	1.14	1.79	1.634	1.48244	2.3277	2.12484	2.3277
chr3-3781-1	chr3	107065011	107066637	-	1626	1	1626	1.837	1.605	1.294	1.776	0.873707	0.704409	0.966794	0.966794
chr3-4738-0	chr3	65974876	65976771	+	1895	1	1895	2.549	4.952	6.392	4.553	1.94272	2.50765	1.78619	2.50765
chr3-5088-1	chr3	89694968	89696532	-	1564	1	1564	2.235	1.254	0.828	0.841	0.561074	0.37047	0.376286	0.561074
chr3-5132-1	chr3	89194623	89196657	-	2034	1	2034	1.281	0.494	0.807	0.773	0.385636	0.629977	0.603435	0.629977
chr3-5231-0	chr3	73065920	73070711	+	4791	1	4791	0.478	0.338	0.241	0.298	0.707113	0.504184	0.623431	0.707113
chr3-5242-1	chr3	87958390	87961024	-	2634	1	2634	0.724	0.289	0.649	0.5	0.399171	0.896409	0.690608	0.896409
chr3-5250-0	chr3	73333694	73342494	+	8800	1	8800	0.354	0.365	0.391	0.299	1.03107	1.10452	0.844633	1.10452
chr3-5251-0	chr3	73342637	73365027	+	22390	1	22390	0.554	0.678	0.616	0.537	1.22383	1.11191	0.969314	1.22383
chr3-5270-1	chr3	87564564	87566222	-	1658	1	1658	2.3	1.114	0.962	0.926	0.484348	0.418261	0.402609	0.484348
chr3-5609-1	chr3	82306216	82308076	-	1860	1	1860	0.53	0.488	0.447	0.432	0.920755	0.843396	0.815094	0.920755
chr3-5649-1	chr3	81801151	81803815	-	2664	1	2664	0.382	0.73	1.241	1.413	1.91099	3.24869	3.69895	3.69895
chr3-5908-0	chr3	81801729	81808352	+	6623	1	6623	0.283	0.348	0.642	0.591	1.22968	2.26855	2.08834	2.26855
chr3-6287-0	chr3	87566361	87568459	+	2098	1	2098	1.954	0.572	0.507	0.505	0.292733	0.259468	0.258444	0.292733
chr3-6423-0	chr3	89696623	89698529	+	1906	1	1906	0.7	0.298	0.631	0.422	0.425714	0.901429	0.602857	0.901429
chr3-6694-1	chr3	69288313	69290101	-	1788	1	1788	0.302	0.399	0.84	0.695	1.32119	2.78146	2.30132	2.78146
chr3-6855-0	chr3	94821565	94823916	+	2351	1	2351	1.325	0.448	0.58	0.606	0.338113	0.437736	0.457358	0.457358
chr3-6939-1	chr3	65972937	65974816	-	1879	1	1879	5.885	4.943	6.225	6.576	0.839932	1.05777	1.11742	1.11742
chr3-6940-0	chr3	95951280	95953606	+	2326	1	2326	5.287	3.854	4.353	4.353	0.728958	0.82334	0.82334	0.82334
chr3-6943-0	chr3	95973132	95975894	+	2762	1	2762	0.322	0.311	0.234	0.371	0.965839	0.726708	1.15217	1.15217
chr3-6969-0	chr3	96278211	96279615	+	1404	1	1404	1.788	0.797	1.07	0.625	0.445749	0.598434	0.349553	0.598434
chr3-7010-0	chr3	96497764	96498521	+	757	1	757	65.445	55.542	57.928	45.104	0.848682	0.88514	0.689189	0.88514
chr3-7011-0	chr3	96499533	96503280	+	3747	1	3747	71.409	66.162	69.663	57.591	0.926522	0.975549	0.806495	0.975549
chr3-706-1	chr3	149426292	149445492	-	19200	1	19200	0.556	0.4	0.277	0.227	0.719424	0.498201	0.408273	0.719424
chr3-7115-1	chr3	63967762	63968122	-	360	1	360	7.327	14.768	7.063	7.717	2.01556	0.963969	1.05323	2.01556
chr3-715-1	chr3	149062089	149123763	-	61674	1	61674	0.311	0.307	0.326	0.272	0.987138	1.04823	0.874598	1.04823
chr3-7761-0	chr3	107066039	107070245	+	4206	1	4206	0.771	0.62	0.588	0.765	0.80415	0.762646	0.992218	0.992218
chr3-7790-0	chr3	107528809	107530898	+	2089	1	2089	0.472	0.59	0.321	0.577	1.25	0.680085	1.22246	1.25
chr3-7791-0	chr3	107536844	107538504	+	1660	1	1660	1.78	2.011	1.685	0.793	1.12978	0.946629	0.445506	1.12978
chr3-7971-1	chr3	52195086	52198579	-	3493	1	3493	0.928	1.128	1.602	1.57	1.21552	1.72629	1.69181	1.72629
chr3-9202-1	chr3	35339079	35341149	-	2070	1	2070	0.722	0.243	0.391	0.442	0.336565	0.541551	0.612188	0.612188
chr3-9286-1	chr3	34438810	34445631	-	6821	1	6821	0.978	0.737	0.973	1.136	0.753579	0.994888	1.16155	1.16155
chr3-9765-1	chr3	27862158	27863526	-	1368	1	1368	0.558	0.687	0.845	0.828	1.23118	1.51434	1.48387	1.51434
chr3-5223-1	chr3	88134364	88139289	-	4925	1	4925	0.697	1.695	3.506	3.207	2.43185	5.03013	4.60115	5.03013
chr3-4578-1	chr3	95949452	95951085	-	1633	1	1633	9.983	9.261	10.15	14.484	0.927677	1.01673	1.45087	1.45087
chr4-10134-0	chr4	141735054	141737512	+	2458	1	2458	0.866	0.29	0.301	0.327	0.334873	0.347575	0.377598	0.377598
chr4-102-1	chr4	155233071	155235483	-	2412	1	2412	0.725	0.403	0.939	0.5	0.555862	1.29517	0.689655	1.29517
chr4-1047-1	chr4	142354752	142450907	-	96155	1	96155	0.595	0.614	0.514	0.441	1.03193	0.863866	0.741176	1.03193
chr4-1048-1	chr4	142338657	142354892	-	16235	1	16235	0.452	0.541	0.565	0.522	1.1969	1.25	1.15487	1.25
chr4-1051-1	chr4	142289263	142303424	-	14161	1	14161	0.548	0.562	0.455	0.47	1.02555	0.830292	0.857664	1.02555
chr4-10611-0	chr4	147407206	147429363	+	22157	1	22157	0.944	0.69	0.497	0.629	0.730932	0.526483	0.666314	0.730932
chr4-10646-1	chr4	8634438	8647570	-	13132	1	13132	0.731	0.596	0.299	0.306	0.815321	0.409029	0.418605	0.815321
chr4-1074-1	chr4	141732407	141735049	-	2642	1	2642	1.419	0.491	0.639	0.83	0.346018	0.450317	0.584919	0.584919
chr4-10765-0	chr4	149445107	149447028	+	1921	1	1921	2.746	1.333	0.878	1.389	0.485433	0.319738	0.505827	0.505827
chr4-10793-0	chr4	149854390	149856390	+	2000	1	2000	0.524	0.438	0.763	1.243	0.835878	1.45611	2.37214	2.37214
chr4-10818-0	chr4	150256387	150261461	+	5074	1	5074	0.263	0.137	0.178	0.079	0.520913	0.676806	0.30038	0.676806
chr4-11025-0	chr4	155235473	155237181	+	1708	1	1708	1.247	0.845	0.514	0.728	0.677626	0.412189	0.583801	0.677626
chr4-1337-1	chr4	137386466	137388426	-	1960	1	1960	3.389	1.604	1.12	1.958	0.473296	0.330481	0.577752	0.577752
chr4-1378-1	chr4	136459438	136462721	-	3283	1	3283	0.687	0.212	0.268	0.212	0.308588	0.390102	0.308588	0.390102
chr4-1513-1	chr4	134449500	134452870	-	3370	1	3370	1.207	0.293	0.226	0.434	0.242751	0.187241	0.359569	0.359569
chr4-1555-1	chr4	133908745	133910735	-	1990	1	1990	2.395	0.937	0.906	0.716	0.391232	0.378288	0.298956	0.391232
chr4-1561-1	chr4	133811328	133813501	-	2173	1	2173	1.126	0.597	0.564	0.471	0.530195	0.500888	0.418295	0.530195
chr4-1669-1	chr4	132513420	132515557	-	2137	1	2137	0.952	0.903	2.196	1.762	0.948529	2.30672	1.85084	2.30672
chr4-1810-1	chr4	129964419	129971141	-	6722	1	6722	0.879	0.576	0.43	0.332	0.65529	0.489192	0.377702	0.65529
chr4-2148-1	chr4	124564920	124586337	-	21417	1	21417	0.263	0.206	0.154	0.113	0.78327	0.585551	0.429658	0.78327
chr4-2302-0	chr4	32074778	32076228	+	1450	1	1450	1.578	0.391	0.414	0.63	0.247782	0.262357	0.39924	0.39924
chr4-2368-0	chr4	33521231	33525673	+	4442	1	4442	0.143	0.197	0.359	0.263	1.37762	2.51049	1.83916	2.51049
chr4-2485-0	chr4	34886641	34889378	+	2737	1	2737	1.637	0.758	0.422	0.508	0.463042	0.257789	0.310324	0.463042
chr4-2505-1	chr4	119522937	119525591	-	2654	1	2654	2.419	1.954	2.021	1.887	0.807772	0.835469	0.780074	0.835469
chr4-2566-1	chr4	118546962	118548730	-	1768	1	1768	4.494	3.795	1.608	3.742	0.844459	0.35781	0.832666	0.844459
chr4-3082-0	chr4	42173096	42185091	+	11995	1	11995	2.244	1.839	1.611	1.064	0.819519	0.717914	0.474153	0.819519
chr4-3083-0	chr4	42185626	42194703	+	9077	1	9077	7.695	8.268	8.147	6.951	1.07446	1.05874	0.903314	1.07446
chr4-3123-0	chr4	42670255	42682250	+	11995	1	11995	2.244	1.839	1.611	1.064	0.819519	0.717914	0.474153	0.819519
chr4-3341-1	chr4	108358720	108360431	-	1711	1	1711	1.876	0.341	0.486	0.427	0.18177	0.259062	0.227612	0.259062
chr4-3354-0	chr4	46304888	46307029	+	2141	1	2141	2.137	1.878	2.526	2.049	0.878802	1.18203	0.958821	1.18203
chr4-3363-0	chr4	46429363	46431151	+	1788	1	1788	0.302	0.589	1.5	0.675	1.95033	4.96689	2.2351	4.96689
chr4-3393-1	chr4	107672493	107674220	-	1727	1	1727	1.638	1.145	0.977	1.122	0.699023	0.596459	0.684982	0.699023
chr4-3436-1	chr4	106836913	106840087	-	3174	1	3174	1.922	0.664	0.634	0.714	0.345473	0.329865	0.371488	0.371488
chr4-3439-0	chr4	47604056	47606071	+	2015	1	2015	0.237	0.708	0.459	0.2	2.98734	1.93671	0.843882	2.98734
chr4-3850-0	chr4	53217692	53220710	+	3018	1	3018	0.727	0.505	0.46	0.569	0.694635	0.632737	0.782669	0.782669
chr4-3946-1	chr4	98320923	98322378	-	1455	1	1455	1.332	0.991	0.969	0.829	0.743994	0.727477	0.622372	0.743994
chr4-4006-0	chr4	55651092	55653411	+	2319	1	2319	1.165	2.132	2.721	2.207	1.83004	2.33562	1.89442	2.33562
chr4-4067-0	chr4	56644153	56646028	+	1875	1	1875	0.915	1.098	1.603	1.033	1.2	1.75191	1.12896	1.75191
chr4-408-1	chr4	149443715	149445334	-	1619	1	1619	2.061	1.201	0.728	1.264	0.582727	0.353227	0.613295	0.613295
chr4-411-1	chr4	149316551	149320428	-	3877	1	3877	0.689	0.832	0.704	1.047	1.20755	1.02177	1.51959	1.51959
chr4-446-0	chr4	8647629	8649805	+	2176	1	2176	0.745	0.425	0.637	0.823	0.57047	0.855034	1.1047	1.1047
chr4-5045-1	chr4	83204972	83207185	-	2213	1	2213	0.862	0.3	0.46	0.33	0.348028	0.533643	0.382831	0.533643
chr4-5150-0	chr4	71230593	71233098	+	2505	1	2505	0.216	0.22	0.295	0.832	1.01852	1.36574	3.85185	3.85185
chr4-6015-0	chr4	81727654	81729567	+	1913	1	1913	0.997	0.458	0.508	0.822	0.459378	0.509529	0.824473	0.824473
chr4-6912-1	chr4	56641977	56644660	-	2683	1	2683	0.604	0.961	1.387	0.967	1.59106	2.29636	1.60099	2.29636
chr4-6977-1	chr4	55649124	55651762	-	2638	1	2638	1.084	1.819	2.129	1.843	1.67804	1.96402	1.70018	1.96402
chr4-6983-1	chr4	55512988	55515160	-	2172	1	2172	1.141	0.664	0.426	0.286	0.581946	0.373357	0.250657	0.581946
chr4-7062-0	chr4	95161445	95163428	+	1983	1	1983	0.769	0.474	0.431	0.811	0.616385	0.560468	1.05462	1.05462
chr4-7182-1	chr4	53216090	53218877	-	2787	1	2787	0.981	0.564	0.456	0.643	0.574924	0.464832	0.655454	0.655454
chr4-7667-1	chr4	47606104	47608843	-	2739	1	2739	0.29	0.414	0.481	0.334	1.42759	1.65862	1.15172	1.65862
chr4-7725-1	chr4	46426706	46429315	-	2609	1	2609	0.426	0.485	0.691	0.56	1.1385	1.62207	1.31455	1.62207
chr4-7729-0	chr4	106839083	106841703	+	2620	1	2620	2.45	0.903	0.821	0.851	0.368571	0.335102	0.347347	0.368571
chr4-7734-1	chr4	46303259	46305466	-	2207	1	2207	1.829	1.63	1.875	1.656	0.891197	1.02515	0.905413	1.02515
chr4-7825-0	chr4	108360410	108362291	+	1881	1	1881	2.315	1.275	1.278	1.205	0.550756	0.552052	0.520518	0.552052
chr4-7953-1	chr4	42668531	42671511	-	2980	1	2980	2.911	2.35	1.784	1.239	0.807283	0.612848	0.425627	0.807283
chr4-7996-1	chr4	42171372	42174352	-	2980	1	2980	2.911	2.35	1.784	1.239	0.807283	0.612848	0.425627	0.807283
chr4-9296-0	chr4	128811613	128814970	+	3357	1	3357	1.723	0.748	0.806	0.773	0.434127	0.467789	0.448636	0.467789
chr4-9306-0	chr4	128925188	128926928	+	1740	1	1740	2.301	1.127	0.97	0.798	0.489787	0.421556	0.346806	0.489787
chr4-9317-0	chr4	129049143	129050983	+	1840	1	1840	1.105	0.74	1.068	1.152	0.669683	0.966516	1.04253	1.04253
chr4-9333-1	chr4	25405672	25409305	-	3633	1	3633	0.604	0.361	0.363	0.604	0.597682	0.600993	1	1
chr4-9357-0	chr4	129496344	129498269	+	1925	1	1925	1.172	1.903	2.462	2.545	1.62372	2.10068	2.1715	2.1715
chr4-9412-0	chr4	129960378	129970002	+	9624	1	9624	0.786	0.502	0.401	0.376	0.638677	0.510178	0.478372	0.638677
chr4-9552-0	chr4	132515984	132517163	+	1179	1	1179	1.509	1.732	2.49	2.356	1.14778	1.6501	1.5613	1.6501
chr4-9601-0	chr4	133096163	133100883	+	4720	1	4720	1.178	0.697	0.999	1.169	0.591681	0.848048	0.99236	0.99236
chr4-9658-0	chr4	133813808	133816799	+	2991	1	2991	0.829	0.455	0.332	0.538	0.548854	0.400483	0.648975	0.648975
chr4-9671-0	chr4	133910763	133912905	+	2142	1	2142	2.937	1.423	0.96	0.751	0.484508	0.326864	0.255703	0.484508
chr4-9905-0	chr4	137388425	137390399	+	1974	1	1974	3.187	2.644	2.143	2.759	0.82962	0.672419	0.865704	0.865704
chr4-9963-0	chr4	138502848	138506619	+	3771	1	3771	0.548	0.361	0.184	0.242	0.658759	0.335766	0.441606	0.658759
chr4-310-1	chr4	150910367	150915292	-	4925	1	4925	2.904	1.695	1.723	1.967	0.583678	0.59332	0.677342	0.677342
chr5-10043-0	chr5	142367748	142371162	+	3414	1	3414	1.015	0.394	0.339	0.396	0.388177	0.33399	0.390148	0.390148
chr5-10144-0	chr5	144047525	144049272	+	1747	1	1747	0.346	0.752	0.887	0.439	2.17341	2.56358	1.26879	2.56358
chr5-10267-1	chr5	9259704	9260874	-	1170	1	1170	3.938	4.973	3.3	4.156	1.26282	0.837989	1.05536	1.26282
chr5-10334-0	chr5	146866683	146867652	+	969	1	969	1.968	1.087	1.336	2.679	0.552337	0.678862	1.36128	1.36128
chr5-10439-0	chr5	148625232	148626977	+	1745	1	1745	0.692	1.031	1.497	0.964	1.48988	2.16329	1.39306	2.16329
chr5-10482-0	chr5	149229182	149231226	+	2044	1	2044	1.104	0.579	0.554	0.447	0.524457	0.501812	0.404891	0.524457
chr5-10571-0	chr5	150906355	150908729	+	2374	1	2374	1.124	0.867	0.565	0.77	0.771352	0.502669	0.685053	0.771352
chr5-1064-1	chr5	135955681	135957602	-	1921	1	1921	1.737	0.852	0.614	1.009	0.490501	0.353483	0.580887	0.580887
chr5-1689-0	chr5	24045787	24047443	+	1656	1	1656	1.267	0.509	0.461	0.817	0.401736	0.363852	0.64483	0.64483
chr5-1690-1	chr5	125407907	125409118	-	1211	1	1211	30.099	21.91	19.948	18.354	0.727931	0.662746	0.609788	0.727931
chr5-1692-1	chr5	125403401	125406170	-	2769	1	2769	39.662	29.719	32.792	25.599	0.749307	0.826786	0.645429	0.826786
chr5-1834-1	chr5	123056263	123057896	-	1633	1	1633	2.199	1.31	1.996	1.925	0.595725	0.907685	0.875398	0.907685
chr5-193-1	chr5	149228132	149229089	-	957	1	957	43.633	37.193	37.054	29.91	0.852405	0.84922	0.68549	0.852405
chr5-1941-1	chr5	121391300	121391679	-	379	1	379	6.289	8.511	5.062	11.96	1.35332	0.804897	1.90173	1.90173
chr5-230-1	chr5	148622103	148625138	-	3035	1	3035	0.377	0.758	1.249	1.108	2.01061	3.313	2.93899	3.313
chr5-2516-1	chr5	111942927	111944568	-	1641	1	1641	2.072	1.383	1.352	3.364	0.667471	0.65251	1.62355	1.62355
chr5-2532-1	chr5	111745238	111762231	-	16993	1	16993	1.135	0.908	0.71	0.643	0.8	0.625551	0.56652	0.8
chr5-2534-1	chr5	111722412	111724980	-	2568	1	2568	0.445	0.309	0.648	0.925	0.694382	1.45618	2.07865	2.07865
chr5-2551-1	chr5	111471251	111473602	-	2351	1	2351	0.284	1.724	2.153	1.244	6.07042	7.58099	4.38028	7.58099
chr5-3089-1	chr5	104569656	104571565	-	1909	1	1909	3.779	1.206	1.635	1.819	0.319132	0.432654	0.481344	0.481344
chr5-4210-1	chr5	90175516	90178307	-	2791	1	2791	0.74	0.18	0.058	0.21	0.243243	0.0783784	0.283784	0.283784
chr5-4540-0	chr5	64877831	64879023	+	1192	1	1192	1.84	2.026	1.745	3.741	1.10109	0.94837	2.03315	2.03315
chr5-5251-0	chr5	74721028	74723075	+	2047	1	2047	0.574	0.277	0.44	0.732	0.482578	0.766551	1.27526	1.27526
chr5-5477-1	chr5	74942282	74944187	-	1905	1	1905	0.667	0.468	0.425	0.576	0.701649	0.637181	0.863568	0.863568
chr5-5702-1	chr5	71438416	71440714	-	2298	1	2298	1.286	1.333	1.801	2.418	1.03655	1.40047	1.88025	1.88025
chr5-663-1	chr5	142365720	142367381	-	1661	1	1661	3.769	1.688	1.809	1.937	0.447864	0.479968	0.513929	0.513929
chr5-7185-1	chr5	52097605	52115710	-	18105	1	18105	0.549	0.488	0.405	0.277	0.888889	0.737705	0.504554	0.888889
chr5-7190-1	chr5	51748906	51793618	-	44712	1	44712	0.399	0.372	0.393	0.269	0.932331	0.984962	0.674185	0.984962
chr5-7216-0	chr5	97787735	97789606	+	1871	1	1871	1.461	0.849	1.186	1.68	0.581109	0.811773	1.1499	1.1499
chr5-7688-0	chr5	104571632	104611247	+	39615	1	39615	1.032	0.844	0.567	0.601	0.817829	0.549419	0.582364	0.817829
chr5-8126-0	chr5	111473720	111475802	+	2082	1	2082	0.061	0.366	0.644	0.509	6	10.5574	8.34426	10.5574
chr5-8137-0	chr5	111581396	111587609	+	6213	1	6213	0.573	0.287	0.424	0.43	0.500873	0.739965	0.750436	0.750436
chr5-8138-0	chr5	111588329	111591061	+	2732	1	2732	0.965	1.145	0.812	0.923	1.18653	0.841451	0.956477	1.18653
chr5-8139-0	chr5	111591008	111592067	+	1059	1	1059	1.32	1.469	0.939	1.864	1.11288	0.711364	1.41212	1.41212
chr5-8140-0	chr5	111592321	111593880	+	1559	1	1559	5.218	7.309	6.495	5.229	1.40073	1.24473	1.00211	1.40073
chr5-8150-0	chr5	111761704	111764366	+	2662	1	2662	1.313	1.285	1.355	1.607	0.978675	1.03199	1.22391	1.22391
chr5-8229-0	chr5	113351994	113353304	+	1310	1	1310	1.916	0.693	0.371	0.502	0.361691	0.193633	0.262004	0.361691
chr5-8237-0	chr5	113462191	113464863	+	2672	1	2672	0.404	0.358	0.51	0.629	0.886139	1.26238	1.55693	1.55693
chr5-8440-1	chr5	33005261	33006856	-	1595	1	1595	1.315	0.64	0.362	0.573	0.486692	0.275285	0.435741	0.486692
chr5-8450-1	chr5	32856296	32858045	-	1749	1	1749	2.108	0.797	0.74	1.045	0.378083	0.351044	0.495731	0.495731
chr5-8484-0	chr5	116809292	116811181	+	1889	1	1889	1.279	0.575	0.428	0.542	0.44957	0.334636	0.423769	0.44957
chr5-8562-0	chr5	118381146	118383278	+	2132	1	2132	0.507	0.844	1.138	1.132	1.66469	2.24458	2.23274	2.24458
chr5-8566-0	chr5	118422321	118423637	+	1316	1	1316	0.966	0.468	1.212	0.861	0.484472	1.25466	0.891304	1.25466
chr5-8839-0	chr5	123058127	123060079	+	1952	1	1952	1.628	0.888	0.841	0.618	0.545455	0.516585	0.379607	0.545455
chr5-8969-1	chr5	25527884	25529665	-	1781	1	1781	2.748	1.82	1.7	1.683	0.6623	0.618632	0.612445	0.6623
chr5-9006-0	chr5	125405020	125407697	+	2677	1	2677	31.256	21.089	23.039	19.255	0.674718	0.737106	0.616042	0.737106
chr5-9011-0	chr5	125465915	125468678	+	2763	1	2763	2.013	1.332	1.506	1.376	0.661699	0.748137	0.683557	0.748137
chr5-9655-0	chr5	135957773	135959486	+	1713	1	1713	2.467	1.627	1.66	0.832	0.659505	0.672882	0.337252	0.672882
chr5-992-1	chr5	137120470	137122979	-	2509	1	2509	0.595	0.226	0.221	0.277	0.379832	0.371429	0.465546	0.465546
chr5-8146-0	chr5	111725080	111728270	+	3190	1	3190	0.897	3.709	5.08	4.217	4.13489	5.66332	4.70123	5.66332
chr5-2106-1	chr5	118416435	118422230	-	5795	1	5795	0.526	0.68	0.981	0.789	1.29278	1.86502	1.5	1.86502
chr6-10164-1	chr6	4394935	4397688	-	2753	1	2753	0.404	0.883	0.957	1.102	2.18564	2.36881	2.72772	2.72772
chr6-1065-0	chr6	17170620	17173437	+	2817	1	2817	1.038	0.432	0.476	0.818	0.416185	0.458574	0.788054	0.788054
chr6-1427-1	chr6	128840456	128843399	-	2943	1	2943	20.807	17.255	17.06	15.365	0.829288	0.819916	0.738453	0.829288
chr6-1428-1	chr6	128836383	128838613	-	2230	1	2230	43.107	39.736	42.003	30.442	0.921799	0.974389	0.706196	0.974389
chr6-1436-1	chr6	128763090	128764233	-	1143	1	1143	81.294	76.151	80.209	56.641	0.936736	0.986653	0.696743	0.986653
chr6-1437-1	chr6	128758977	128760203	-	1226	1	1226	419.05	450.337	393.58	313.501	1.07466	0.93922	0.748123	1.07466
chr6-1488-1	chr6	128197928	128200645	-	2717	1	2717	0.912	0.692	0.766	0.646	0.758772	0.839912	0.708333	0.839912
chr6-1512-0	chr6	22794204	22797452	+	3248	1	3248	0.802	0.788	0.925	1.339	0.982544	1.15337	1.66958	1.66958
chr6-1517-0	chr6	22833794	22837080	+	3286	1	3286	1.141	1.105	1.013	1.58	0.968449	0.887818	1.38475	1.38475
chr6-1690-1	chr6	125087551	125089876	-	2325	1	2325	0.902	0.432	0.308	0.189	0.478936	0.341463	0.209534	0.478936
chr6-1756-1	chr6	124418087	124420708	-	2621	1	2621	1.091	0.495	0.688	0.697	0.453712	0.630614	0.638863	0.638863
chr6-1989-0	chr6	28980335	29012939	+	32604	1	32604	0.437	0.443	0.589	0.469	1.01373	1.34783	1.07323	1.34783
chr6-2218-1	chr6	117877522	117879524	-	2002	1	2002	4.159	2.72	2.136	2.209	0.654003	0.513585	0.531137	0.654003
chr6-236-1	chr6	145844290	145855808	-	11518	1	11518	0.397	0.312	0.285	0.34	0.785894	0.717884	0.856423	0.856423
chr6-2406-1	chr6	114988794	114993925	-	5131	1	5131	0.427	0.426	0.212	0.185	0.997658	0.496487	0.433255	0.997658
chr6-2459-0	chr6	36819539	36821226	+	1687	1	1687	0.904	1.028	0.987	1.625	1.13717	1.09181	1.79757	1.79757
chr6-263-1	chr6	145336691	145341993	-	5302	1	5302	0.821	1.584	2.381	2.503	1.92935	2.90012	3.04872	3.04872
chr6-2789-1	chr6	108707574	108710178	-	2604	1	2604	0.854	0.741	1.225	1.446	0.867681	1.43443	1.69321	1.69321
chr6-3394-0	chr6	50776582	50779319	+	2737	1	2737	1.219	0.989	1.132	1.202	0.811321	0.92863	0.986054	0.986054
chr6-3431-0	chr6	51379592	51381729	+	2137	1	2137	2.721	2.086	1.255	1.54	0.76663	0.461227	0.565968	0.76663
chr6-3455-0	chr6	51848396	51853034	+	4638	1	4638	1.747	1.629	1.057	1.025	0.932456	0.605037	0.58672	0.932456
chr6-3472-0	chr6	52118934	52120506	+	1572	1	1572	1.031	0.598	0.324	1.419	0.580019	0.314258	1.37633	1.37633
chr6-3650-0	chr6	55416015	55418402	+	2387	1	2387	0.453	0.346	0.261	0.628	0.763797	0.576159	1.38631	1.38631
chr6-3677-0	chr6	55791740	55794504	+	2764	1	2764	2.092	2.052	1.606	1.428	0.98088	0.767686	0.6826	0.98088
chr6-3862-1	chr6	91840133	91843928	-	3795	1	3795	0.226	0.316	0.451	0.222	1.39823	1.99558	0.982301	1.99558
chr6-3863-1	chr6	91837239	91839209	-	1970	1	1970	2.033	2.97	3.297	3.322	1.4609	1.62174	1.63404	1.63404
chr6-3875-1	chr6	91615592	91617366	-	1774	1	1774	1.558	0.74	0.743	0.886	0.474968	0.476893	0.568678	0.568678
chr6-4040-1	chr6	88072372	88075215	-	2843	1	2843	2.627	0.946	0.642	0.746	0.360107	0.244385	0.283974	0.360107
chr6-4117-1	chr6	86583367	86585310	-	1943	1	1943	1.717	1.443	1.594	1.261	0.840419	0.928363	0.734421	0.928363
chr6-4127-1	chr6	86485820	86487473	-	1653	1	1653	1.826	0.373	0.503	0.885	0.204272	0.275465	0.484666	0.484666
chr6-4877-0	chr6	71012908	71015546	+	2638	1	2638	1.156	0.387	0.377	0.277	0.334775	0.326125	0.239619	0.334775
chr6-5131-1	chr6	72536630	72538830	-	2200	1	2200	1.228	0.737	0.599	0.532	0.600163	0.487785	0.433225	0.600163
chr6-5135-1	chr6	72511223	72512586	-	1363	1	1363	0.933	0.975	0.797	0.778	1.04502	0.854234	0.833869	1.04502
chr6-556-1	chr6	140358812	140361122	-	2310	1	2310	0.509	0.246	0.37	0.57	0.483301	0.726916	1.11984	1.11984
chr6-5955-0	chr6	85505154	85506848	+	1694	1	1694	1.144	0.383	0.628	0.453	0.33479	0.548951	0.395979	0.548951
chr6-6010-0	chr6	86487432	86489284	+	1852	1	1852	3.758	1.68	1.41	1.678	0.447046	0.3752	0.446514	0.447046
chr6-6017-0	chr6	86584970	86587843	+	2873	1	2873	1.482	1.049	1.448	1.336	0.707827	0.977058	0.901484	0.977058
chr6-6108-0	chr6	88075207	88078416	+	3209	1	3209	1.555	0.303	0.346	0.228	0.194855	0.222508	0.146624	0.222508
chr6-6299-0	chr6	91302146	91303854	+	1708	1	1708	1.433	0.465	0.501	0.663	0.324494	0.349616	0.462666	0.462666
chr6-6302-0	chr6	91347962	91349443	+	1481	1	1481	1.051	0.558	0.515	0.518	0.530923	0.49001	0.492864	0.530923
chr6-6327-0	chr6	91839243	91841045	+	1802	1	1802	1.94	2.617	2.784	1.826	1.34897	1.43505	0.941237	1.43505
chr6-6508-1	chr6	55801436	55805454	-	4018	1	4018	1.004	0.395	0.299	0.473	0.393426	0.297809	0.471116	0.471116
chr6-6511-1	chr6	55787910	55792486	-	4576	1	4576	1.236	1.265	0.945	1.007	1.02346	0.764563	0.814725	1.02346
chr6-6526-1	chr6	55611534	55612161	-	627	1	627	2.585	1.913	2.101	4.14	0.740039	0.812766	1.60155	1.60155
chr6-6798-1	chr6	51377961	51379922	-	1961	1	1961	3.857	2.38	1.603	1.771	0.61706	0.415608	0.459165	0.61706
chr6-6834-1	chr6	50775237	50777358	-	2121	1	2121	1.259	1.207	1.133	1.069	0.958697	0.899921	0.849087	0.958697
chr6-7463-0	chr6	108709641	108712283	+	2642	1	2642	0.686	0.755	1.242	1.467	1.10058	1.8105	2.13848	2.13848
chr6-7673-1	chr6	39309540	39324842	-	15302	1	15302	0.947	1.088	1.222	0.86	1.14889	1.29039	0.908131	1.29039
chr6-7788-1	chr6	37640129	37643857	-	3728	1	3728	0.546	0.4	0.316	0.343	0.732601	0.578755	0.628205	0.732601
chr6-7961-0	chr6	117716341	117719468	+	3127	1	3127	3.272	4.069	3.837	2.981	1.24358	1.17268	0.911064	1.24358
chr6-7970-0	chr6	117879999	117881799	+	1800	1	1800	4.696	3.143	2.89	3.392	0.669293	0.615417	0.722317	0.722317
chr6-8152-1	chr6	30458808	30460908	-	2100	1	2100	2.149	0.857	0.727	0.905	0.39879	0.338297	0.421126	0.421126
chr6-8266-1	chr6	28978811	28981270	-	2459	1	2459	1.525	1.938	1.814	0.966	1.27082	1.18951	0.633443	1.27082
chr6-8577-0	chr6	126768062	126769789	+	1727	1	1727	0.478	0.394	0.723	0.423	0.824268	1.51255	0.884937	1.51255
chr6-8686-1	chr6	22832289	22834774	-	2485	1	2485	1.598	1.233	1.284	1.971	0.771589	0.803504	1.23342	1.23342
chr6-8690-1	chr6	22792544	22795647	-	3103	1	3103	0.789	0.804	1.043	1.437	1.01901	1.32193	1.82129	1.82129
chr6-8707-0	chr6	128760551	128762171	+	1620	1	1620	63.713	60.792	65.867	52.894	0.954154	1.03381	0.830192	1.03381
chr6-8708-0	chr6	128763922	128765741	+	1819	1	1819	50.96	48.118	50.935	36.596	0.944231	0.999509	0.718132	0.999509
chr6-8714-0	chr6	128839036	128840197	+	1161	1	1161	442.457	475.452	415.715	330.171	1.07457	0.93956	0.746222	1.07457
chr6-8715-0	chr6	128843262	128844459	+	1197	1	1197	49.884	42.492	40.98	36.953	0.851816	0.821506	0.740779	0.851816
chr6-8716-1	chr6	22521855	22523464	-	1609	1	1609	0.573	0.645	0.316	1.136	1.12565	0.551483	1.98255	1.98255
chr6-905-1	chr6	134992583	134994196	-	1613	1	1613	0.493	1.055	1.992	1.654	2.13996	4.04057	3.35497	4.04057
chr6-9148-1	chr6	17149205	17171694	-	22489	1	22489	0.451	0.3	0.298	0.428	0.665188	0.660754	0.949002	0.949002
chr6-9150-1	chr6	17140021	17147962	-	7941	1	7941	0.332	0.261	0.259	0.299	0.786145	0.78012	0.900602	0.900602
chr6-9242-0	chr6	134994344	134995934	+	1590	1	1590	0.52	1.6	5.074	2.805	3.07692	9.75769	5.39423	9.75769
chr6-9345-0	chr6	136470543	136472298	+	1755	1	1755	1.05	0.499	0.448	0.417	0.475238	0.426667	0.397143	0.475238
chr6-9626-1	chr6	10968051	10971069	-	3018	1	3018	0.695	0.591	0.559	0.812	0.85036	0.804317	1.16835	1.16835
chr6-9832-0	chr6	143259558	143261336	+	1778	1	1778	0.965	0.574	0.234	0.884	0.594819	0.242487	0.916062	0.916062
chr6-9976-0	chr6	145340062	145342932	+	2870	1	2870	1.185	2.524	3.399	3.719	2.12996	2.86835	3.1384	3.1384
chr6-8296-0	chr6	122761224	122763453	+	2229	1	2229	4.491	9.417	10.018	8.085	2.09686	2.23068	1.80027	2.23068
chr6-8298-0	chr6	122769986	122771783	+	1797	1	1797	0.831	0.929	1.492	1.953	1.11793	1.79543	2.35018	2.35018
chr7-1010-0	chr7	12949697	12951701	+	2004	1	2004	3.156	4.368	6.713	6.95	1.38403	2.12706	2.20215	2.20215
chr7-1212-1	chr7	123029296	123031153	-	1857	1	1857	1.198	0.768	0.461	0.866	0.641068	0.384808	0.722871	0.722871
chr7-1338-1	chr7	120834369	120835728	-	1359	1	1359	60.797	53.492	64.331	58.641	0.879846	1.05813	0.964538	1.05813
chr7-1372-0	chr7	16294927	16298817	+	3890	1	3890	1.544	0.838	1.01	1.259	0.542746	0.654145	0.815415	0.815415
chr7-1423-0	chr7	16933418	16934689	+	1271	1	1271	2.525	0.383	0.837	0.431	0.151683	0.331485	0.170693	0.331485
chr7-1424-0	chr7	16938585	16941443	+	2858	1	2858	1.179	0.284	0.251	0.601	0.240882	0.212892	0.509754	0.509754
chr7-1595-0	chr7	19170473	19172873	+	2400	1	2400	1.125	1.027	1.117	0.701	0.912889	0.992889	0.623111	0.992889
chr7-1607-0	chr7	19320217	19322117	+	1900	1	1900	0.217	0.955	1.91	2.463	4.40092	8.80184	11.3502	11.3502
chr7-1610-0	chr7	19333046	19337819	+	4773	1	4773	0.579	1.413	1.182	1.088	2.44041	2.04145	1.8791	2.44041
chr7-1661-0	chr7	19933791	19935156	+	1365	1	1365	2.724	2.624	2.608	3.053	0.963289	0.957416	1.12078	1.12078
chr7-1893-1	chr7	111300942	111303088	-	2146	1	2146	0.844	0.725	0.334	0.596	0.859005	0.395735	0.706161	0.859005
chr7-1954-1	chr7	110163064	110164944	-	1880	1	1880	3.313	1.388	1.992	1.653	0.418956	0.601268	0.498944	0.601268
chr7-2773-0	chr7	30373755	30375549	+	1794	1	1794	3.312	1.554	1.572	1.752	0.469203	0.474638	0.528986	0.528986
chr7-2800-1	chr7	98814567	98815914	-	1347	1	1347	61.15	36.99	39.728	33.571	0.604906	0.649681	0.548994	0.649681
chr7-3141-0	chr7	35234827	35236646	+	1819	1	1819	10.779	6.327	7.18	6.933	0.586975	0.66611	0.643195	0.66611
chr7-3515-0	chr7	39655453	39657870	+	2417	1	2417	2.419	1.127	1.875	1.452	0.465895	0.775114	0.600248	0.775114
chr7-4179-0	chr7	48137751	48139650	+	1899	1	1899	5.506	3.457	2.617	2.888	0.627861	0.4753	0.524519	0.627861
chr7-4252-1	chr7	79191697	79194736	-	3039	1	3039	0.659	0.304	0.175	0.204	0.461305	0.265554	0.30956	0.461305
chr7-4620-1	chr7	73635326	73637807	-	2481	1	2481	0.32	0.588	0.894	0.678	1.8375	2.79375	2.11875	2.79375
chr7-4624-1	chr7	73618452	73619761	-	1309	1	1309	9.808	11.169	10.984	11.143	1.13876	1.1199	1.13611	1.13876
chr7-4625-1	chr7	73605619	73618368	-	12749	1	12749	3.482	2.704	2.994	3.372	0.776565	0.859851	0.968409	0.968409
chr7-4627-1	chr7	73592348	73595384	-	3036	1	3036	1.099	0.828	0.792	1.541	0.753412	0.720655	1.40218	1.40218
chr7-4850-1	chr7	70326314	70332511	-	6197	1	6197	0.241	0.199	0.172	0.171	0.825726	0.713693	0.709544	0.825726
chr7-4857-0	chr7	58399225	58400497	+	1272	1	1272	47.467	58.705	67.277	50.437	1.23675	1.41734	1.06257	1.41734
chr7-4895-0	chr7	58844309	58846336	+	2027	1	2027	1.144	1.407	1.186	1.118	1.2299	1.03671	0.977273	1.2299
chr7-4911-0	chr7	59027707	59029776	+	2069	1	2069	0.292	0.595	0.771	0.601	2.03767	2.64041	2.05822	2.64041
chr7-4985-0	chr7	60244467	60246642	+	2175	1	2175	1.593	0.902	1.169	1.277	0.566227	0.733836	0.801632	0.801632
chr7-5000-0	chr7	60391504	60393182	+	1678	1	1678	2.292	1.739	1.998	2.004	0.758726	0.871728	0.874346	0.874346
chr7-5010-0	chr7	60492640	60494494	+	1854	1	1854	2.382	1.871	2.244	2.76	0.785474	0.942065	1.15869	1.15869
chr7-5385-1	chr7	62201570	62209547	-	7977	1	7977	1.239	0.756	0.675	0.807	0.610169	0.544794	0.651332	0.651332
chr7-5386-1	chr7	62166786	62201719	-	34933	1	34933	0.715	0.717	0.508	0.446	1.0028	0.71049	0.623776	1.0028
chr7-5407-1	chr7	61574676	61615376	-	40700	1	40700	0.62	0.734	1.176	1.506	1.18387	1.89677	2.42903	2.42903
chr7-5431-1	chr7	61286243	61311700	-	25457	1	25457	0.552	0.607	0.688	0.803	1.09964	1.24638	1.45471	1.45471
chr7-5443-1	chr7	61030757	61068949	-	38192	1	38192	0.503	0.531	0.542	0.549	1.05567	1.07753	1.09145	1.09145
chr7-5444-1	chr7	61018011	61030526	-	12515	1	12515	0.701	0.763	1.411	1.639	1.08845	2.01284	2.33809	2.33809
chr7-5448-1	chr7	60934977	60939986	-	5009	1	5009	1.034	0.466	0.697	1.066	0.450677	0.674081	1.03095	1.03095
chr7-5466-1	chr7	60613665	60622765	-	9100	1	9100	1.107	1.101	1.41	1.426	0.99458	1.27371	1.28817	1.28817
chr7-5473-1	chr7	60476496	60492540	-	16044	1	16044	1.145	0.805	0.967	1.126	0.703057	0.844541	0.983406	0.983406
chr7-5479-1	chr7	60386565	60391338	-	4773	1	4773	2.071	1.287	1.492	1.823	0.621439	0.720425	0.880251	0.880251
chr7-5490-1	chr7	60234615	60244433	-	9818	1	9818	1.013	0.746	0.765	1.221	0.736426	0.755183	1.20533	1.20533
chr7-5498-1	chr7	60163818	60171016	-	7198	1	7198	0.199	0.27	0.218	0.376	1.35678	1.09548	1.88945	1.88945
chr7-5581-1	chr7	58842417	58844260	-	1843	1	1843	1.862	0.871	1.292	1.25	0.467777	0.693878	0.671321	0.693878
chr7-5608-1	chr7	58396889	58399209	-	2320	1	2320	3.876	4.904	6.078	4.664	1.26522	1.56811	1.2033	1.56811
chr7-5917-0	chr7	73558804	73560920	+	2116	1	2116	3.124	4.121	7.582	7.878	1.31914	2.42702	2.52177	2.52177
chr7-5921-0	chr7	73595302	73597016	+	1714	1	1714	1.038	0.738	0.701	1.194	0.710983	0.675337	1.15029	1.15029
chr7-5922-0	chr7	73607015	73610443	+	3428	1	3428	2.197	1.182	1.564	2.623	0.538006	0.71188	1.1939	1.1939
chr7-5923-0	chr7	73614524	73629250	+	14726	1	14726	3.496	3.556	3.546	3.788	1.01716	1.0143	1.08352	1.08352
chr7-6350-0	chr7	79577698	79580590	+	2892	1	2892	0.736	0.387	0.36	0.569	0.525815	0.48913	0.773098	0.773098
chr7-6360-1	chr7	48136600	48137756	-	1156	1	1156	23.091	29.837	25.336	17.867	1.29215	1.09722	0.773765	1.29215
chr7-7279-1	chr7	35233693	35234888	-	1195	1	1195	26.566	21.417	20.737	14.99	0.806181	0.780584	0.564255	0.806181
chr7-7423-0	chr7	94042676	94065957	+	23281	1	23281	0.363	0.299	0.228	0.201	0.823691	0.628099	0.553719	0.823691
chr7-761-1	chr7	129777078	129779242	-	2164	1	2164	0.793	0.337	0.449	0.389	0.424968	0.566204	0.490542	0.566204
chr7-7708-0	chr7	98815383	98816678	+	1295	1	1295	63.139	38.062	40.431	34.185	0.602829	0.640349	0.541424	0.640349
chr7-7845-0	chr7	101310468	101312297	+	1829	1	1829	1.216	0.408	0.67	0.68	0.335526	0.550987	0.559211	0.559211
chr7-8429-0	chr7	109115259	109116425	+	1166	1	1166	4.361	2.363	3.013	6.239	0.541848	0.690897	1.43064	1.43064
chr7-8505-0	chr7	110164270	110165914	+	1644	1	1644	3.692	1.351	2.067	1.957	0.365926	0.559859	0.530065	0.559859
chr7-8573-0	chr7	111122786	111125164	+	2378	1	2378	4.61	2.045	1.944	2.152	0.443601	0.421692	0.466811	0.466811
chr7-8747-1	chr7	19323182	19332948	-	9766	1	9766	0.469	0.456	0.604	0.483	0.972281	1.28785	1.02985	1.28785
chr7-8748-1	chr7	19318160	19320107	-	1947	1	1947	0.588	0.974	1.306	1.22	1.65646	2.22109	2.07483	2.22109
chr7-8761-1	chr7	19168595	19170377	-	1782	1	1782	1.855	0.955	0.7	0.821	0.514825	0.377358	0.442588	0.514825
chr7-8997-1	chr7	16293439	16299771	-	6332	1	6332	1.32	0.842	0.84	1.149	0.637879	0.636364	0.870455	0.870455
chr7-9162-0	chr7	120835103	120837254	+	2151	1	2151	37.968	32.997	39.333	36.267	0.869074	1.03595	0.955199	1.03595
chr7-9261-0	chr7	123031216	123058254	+	27038	1	27038	0.279	0.318	0.283	0.293	1.13978	1.01434	1.05018	1.13978
chr7-9263-0	chr7	123083872	123089915	+	6043	1	6043	0.368	0.311	0.325	0.327	0.845109	0.883152	0.888587	0.888587
chr7-9265-0	chr7	123098233	123099667	+	1434	1	1434	1.086	0.678	0.677	1.147	0.624309	0.623389	1.05617	1.05617
chr7-9314-1	chr7	12959578	12961922	-	2344	1	2344	1.315	1.431	2.594	4.055	1.08821	1.97262	3.08365	3.08365
chr7-9315-1	chr7	12947102	12949556	-	2454	1	2454	2.965	2.734	4.945	4.246	0.922091	1.66779	1.43204	1.66779
chr7-9606-0	chr7	128304999	128306232	+	1233	1	1233	0.979	0.631	0.956	1.305	0.644535	0.976507	1.33299	1.33299
chr7-8706-1	chr7	19931763	19933692	-	1929	1	1929	1.186	1.647	2.576	1.63	1.3887	2.17201	1.37437	2.17201
chr8-1278-1	chr8	109463607	109464799	-	1192	1	1192	3.226	0.585	0.465	0.153	0.181339	0.144141	0.0474272	0.181339
chr8-1297-1	chr8	109224421	109251440	-	27019	1	27019	0.522	0.429	0.364	0.442	0.821839	0.697318	0.846743	0.846743
chr8-1572-0	chr8	25382469	25384904	+	2435	1	2435	0.104	0.619	1.016	0.616	5.95192	9.76923	5.92308	9.76923
chr8-171-1	chr8	126882184	126884322	-	2138	1	2138	0.327	0.69	0.93	0.581	2.11009	2.84404	1.77676	2.84404
chr8-191-1	chr8	126664080	126667968	-	3888	1	3888	1.063	0.65	0.583	0.931	0.611477	0.548448	0.875823	0.875823
chr8-201-1	chr8	126535113	126538910	-	3797	1	3797	1.147	0.867	1.595	1.011	0.755885	1.39058	0.88143	1.39058
chr8-205-1	chr8	126514747	126517329	-	2582	1	2582	1.428	3.315	3.483	2.053	2.32143	2.43908	1.43768	2.43908
chr8-209-1	chr8	126493818	126498194	-	4376	1	4376	0.298	0.156	0.269	0.276	0.52349	0.902685	0.926174	0.926174
chr8-2328-0	chr8	35883013	35885576	+	2563	1	2563	1.153	0.512	0.334	0.613	0.444059	0.289679	0.531657	0.531657
chr8-2407-1	chr8	94702979	94704134	-	1155	1	1155	199.995	143.393	148.164	141.509	0.716983	0.740839	0.707563	0.740839
chr8-2480-1	chr8	93686825	93690201	-	3376	1	3376	0.508	0.269	0.363	0.357	0.529528	0.714567	0.702756	0.714567
chr8-2489-1	chr8	93568157	93569843	-	1686	1	1686	0.565	2.163	2.578	2.407	3.82832	4.56283	4.26018	4.56283
chr8-290-1	chr8	124783229	124785153	-	1924	1	1924	0.677	0.564	0.781	0.798	0.833087	1.15362	1.17873	1.17873
chr8-2910-1	chr8	86436104	86438785	-	2681	1	2681	0.498	0.254	0.345	0.273	0.51004	0.692771	0.548193	0.692771
chr8-2912-1	chr8	86388299	86390168	-	1869	1	1869	1.156	0.434	0.581	0.411	0.375433	0.502595	0.355536	0.502595
chr8-2913-1	chr8	86384609	86386342	-	1733	1	1733	1.155	1.019	0.654	2.384	0.882251	0.566234	2.06407	2.06407
chr8-296-1	chr8	124618802	124621237	-	2435	1	2435	0.509	0.339	0.399	0.616	0.666012	0.78389	1.21022	1.21022
chr8-3011-1	chr8	84983026	84986124	-	3098	1	3098	1.005	2.469	2.418	1.027	2.45672	2.40597	1.02189	2.45672
chr8-3051-1	chr8	84195284	84197688	-	2404	1	2404	0.317	0.519	1.173	1.08	1.63722	3.70032	3.40694	3.70032
chr8-3110-0	chr8	46687041	46688874	+	1833	1	1833	2.063	0.584	0.555	0.638	0.283083	0.269026	0.309258	0.309258
chr8-4658-0	chr8	66910172	66912359	+	2187	1	2187	0.625	0.645	0.433	0.685	1.032	0.6928	1.096	1.096
chr8-4717-0	chr8	67631922	67633710	+	1788	1	1788	1.049	0.707	0.724	0.348	0.673975	0.690181	0.331745	0.690181
chr8-5817-0	chr8	83874986	83878571	+	3585	1	3585	0.948	0.43	0.329	0.275	0.453586	0.347046	0.290084	0.453586
chr8-5905-0	chr8	84986227	84988125	+	1898	1	1898	1.741	2.972	3.167	1.656	1.70706	1.81907	0.951177	1.81907
chr8-6-1	chr8	129262024	129263550	-	1526	1	1526	1.52	0.797	1.53	1.485	0.524342	1.00658	0.976974	1.00658
chr8-6145-0	chr8	89052279	89053950	+	1671	1	1671	2.396	1.339	1.079	2.385	0.558848	0.450334	0.995409	0.995409
chr8-6238-0	chr8	90496233	90499239	+	3006	1	3006	0.729	0.324	0.308	0.632	0.444444	0.422497	0.866941	0.866941
chr8-6399-0	chr8	93569929	93571735	+	1806	1	1806	1.672	4.757	4.288	4.048	2.8451	2.56459	2.42105	2.8451
chr8-6474-0	chr8	94703543	94704815	+	1272	1	1272	181.774	130.357	134.336	128.522	0.717138	0.739028	0.707043	0.739028
chr8-670-0	chr8	11999992	12004763	+	4771	1	4771	0.34	0.217	0.155	0.345	0.638235	0.455882	1.01471	1.01471
chr8-6836-1	chr8	35881521	35883332	-	1811	1	1811	1.737	0.904	1.136	2.119	0.520438	0.654001	1.21992	1.21992
chr8-698-0	chr8	12323563	12344056	+	20493	1	20493	0.416	0.308	0.341	0.407	0.740385	0.819712	0.978365	0.978365
chr8-699-0	chr8	12346830	12348830	+	2000	1	2000	0.556	0.47	0.474	0.42	0.845324	0.852518	0.755396	0.852518
chr8-703-0	chr8	12378123	12381738	+	3615	1	3615	0.607	0.493	0.505	0.667	0.812191	0.83196	1.09885	1.09885
chr8-7145-1	chr8	30914264	30916548	-	2284	1	2284	0.751	0.284	0.415	0.288	0.378162	0.552597	0.383489	0.552597
chr8-7631-0	chr8	109248519	109251280	+	2761	1	2761	1.738	0.81	0.695	1.43	0.466053	0.399885	0.822785	0.822785
chr8-7638-0	chr8	109352206	109354039	+	1833	1	1833	2.254	0.654	0.504	0.519	0.290151	0.223602	0.230257	0.290151
chr8-8412-1	chr8	13543933	13548376	-	4443	1	4443	0.114	0.255	0.312	0.239	2.23684	2.73684	2.09649	2.73684
chr8-8481-1	chr8	12125289	12127717	-	2428	1	2428	0.667	0.34	0.314	0.693	0.509745	0.470765	1.03898	1.03898
chr8-8592-1	chr8	10129358	10131016	-	1658	1	1658	0.307	0.489	0.697	0.684	1.59283	2.27036	2.22801	2.27036
chr8-8678-0	chr8	126497748	126500059	+	2311	1	2311	0.633	0.309	0.61	0.49	0.488152	0.963665	0.774092	0.963665
chr8-8680-0	chr8	126517376	126519064	+	1688	1	1688	0.602	1.392	1.794	1.603	2.31229	2.98007	2.66279	2.98007
chr8-8682-0	chr8	126537355	126540492	+	3137	1	3137	1.195	0.847	1.489	0.734	0.708787	1.24603	0.614226	1.24603
chr8-8694-0	chr8	126665703	126669644	+	3941	1	3941	0.984	0.699	0.516	0.928	0.710366	0.52439	0.943089	0.943089
chr8-8822-0	chr8	129258674	129262477	+	3803	1	3803	0.343	0.341	0.304	0.288	0.994169	0.886297	0.83965	0.994169
chr8-8823-0	chr8	129263573	129265995	+	2422	1	2422	1.456	0.897	2.272	2.536	0.616071	1.56044	1.74176	1.74176
chr9-1105-1	chr9	107642059	107644723	-	2664	1	2664	1.372	0.621	0.599	0.508	0.452624	0.436589	0.370262	0.452624
chr9-1403-1	chr9	103106579	103108702	-	2123	1	2123	0.763	0.481	0.926	1.188	0.630406	1.21363	1.55701	1.55701
chr9-1421-1	chr9	102814843	102819124	-	4281	1	4281	0.475	0.216	0.221	0.248	0.454737	0.465263	0.522105	0.522105
chr9-1431-1	chr9	102688130	102690242	-	2112	1	2112	1.896	0.553	0.493	0.589	0.291667	0.260021	0.310654	0.310654
chr9-144-1	chr9	122570816	122572340	-	1524	1	1524	2.544	0.851	0.379	0.096	0.334513	0.148978	0.0377358	0.334513
chr9-1708-1	chr9	96757623	96759422	-	1799	1	1799	0.883	0.496	0.874	0.589	0.561721	0.989807	0.667044	0.989807
chr9-1743-0	chr9	27192215	27194248	+	2033	1	2033	0.61	0.614	0.546	0.503	1.00656	0.895082	0.82459	1.00656
chr9-2093-0	chr9	33629921	33631361	+	1440	1	1440	0.817	0.642	0.883	1.701	0.785802	1.08078	2.08201	2.08201
chr9-2553-0	chr9	39877732	39879172	+	1440	1	1440	2.185	0.777	0.722	0.558	0.355606	0.330435	0.255378	0.355606
chr9-2581-0	chr9	40241665	40243398	+	1733	1	1733	3.667	0.86	0.827	1.139	0.234524	0.225525	0.310608	0.310608
chr9-2643-0	chr9	41207661	41209558	+	1897	1	1897	3.87	3.606	3.96	5.55	0.931783	1.02326	1.43411	1.43411
chr9-2658-0	chr9	41328305	41331898	+	3593	1	3593	0.354	0.352	0.663	0.672	0.99435	1.87288	1.89831	1.89831
chr9-2662-0	chr9	41446676	41468755	+	22079	1	22079	0.833	0.712	0.667	0.578	0.854742	0.80072	0.693878	0.854742
chr9-2669-0	chr9	41698002	41702305	+	4303	1	4303	0.65	0.546	0.483	0.535	0.84	0.743077	0.823077	0.84
chr9-2671-0	chr9	41735494	41738383	+	2889	1	2889	5.478	2.822	3.265	2.986	0.515152	0.59602	0.545089	0.59602
chr9-2684-0	chr9	41890155	41893891	+	3736	1	3736	1.08	0.516	0.489	0.499	0.477778	0.452778	0.462037	0.477778
chr9-2690-0	chr9	41951971	41954920	+	2949	1	2949	2.543	1.858	2.649	2.194	0.730633	1.04168	0.862761	1.04168
chr9-2834-0	chr9	44457598	44459599	+	2001	1	2001	0.683	0.543	0.82	0.822	0.795022	1.20059	1.20351	1.20351
chr9-2930-0	chr9	46389531	46391847	+	2316	1	2316	2.497	1.386	0.798	0.663	0.555066	0.319584	0.265519	0.555066
chr9-3039-1	chr9	78526345	78528133	-	1788	1	1788	2.293	1.324	1.164	0.981	0.57741	0.507632	0.427824	0.57741
chr9-3042-1	chr9	78500459	78503805	-	3346	1	3346	0.893	0.533	0.518	0.601	0.596865	0.580067	0.673012	0.673012
chr9-3102-1	chr9	77908334	77910643	-	2309	1	2309	1.665	0.899	0.691	0.538	0.53994	0.415015	0.323123	0.53994
chr9-3115-1	chr9	77748065	77750763	-	2698	1	2698	1.614	1.94	2.965	3.482	1.20198	1.83705	2.15737	2.15737
chr9-3545-1	chr9	72636095	72640131	-	4036	1	4036	0.496	0.502	0.447	0.616	1.0121	0.90121	1.24194	1.24194
chr9-3588-1	chr9	72130115	72133224	-	3109	1	3109	0.46	0.401	0.26	0.388	0.871739	0.565217	0.843478	0.871739
chr9-3642-0	chr9	56943165	56944772	+	1607	1	1607	1.404	0.514	0.46	0.66	0.366097	0.327635	0.470085	0.470085
chr9-3820-1	chr9	67632453	67634052	-	1599	1	1599	1.689	0.73	0.145	0.183	0.432208	0.0858496	0.108348	0.432208
chr9-3989-1	chr9	64786227	64789464	-	3237	1	3237	0.334	0.636	0.728	1.062	1.90419	2.17964	3.17964	3.17964
chr9-4123-0	chr9	64789642	64791863	+	2221	1	2221	0.315	0.445	0.76	1.004	1.4127	2.4127	3.1873	3.1873
chr9-4283-0	chr9	67634058	67638696	+	4638	1	4638	1.178	0.461	0.239	0.276	0.391341	0.202886	0.234295	0.391341
chr9-4525-0	chr9	72133217	72136898	+	3681	1	3681	0.682	0.255	0.226	0.427	0.3739	0.331378	0.6261	0.6261
chr9-4781-1	chr9	52222213	52224478	-	2265	1	2265	0.912	0.601	0.378	1.049	0.658991	0.414474	1.15022	1.15022
chr9-4928-0	chr9	77910796	77914068	+	3272	1	3272	1.214	0.773	0.721	0.76	0.636738	0.593904	0.62603	0.636738
chr9-4973-0	chr9	78503330	78527197	+	23867	1	23867	0.636	0.451	0.339	0.388	0.709119	0.533019	0.610063	0.709119
chr9-4974-0	chr9	78527371	78532542	+	5171	1	5171	0.885	0.737	0.492	0.707	0.832768	0.555932	0.79887	0.832768
chr9-5122-1	chr9	46386838	46389928	-	3090	1	3090	2.376	1.29	0.98	0.757	0.542929	0.412458	0.318603	0.542929
chr9-53-1	chr9	123922989	123926275	-	3286	1	3286	6.644	6.92	8.343	7.443	1.04154	1.25572	1.12026	1.25572
chr9-5355-0	chr9	83316694	83351895	+	35201	1	35201	0.499	0.339	0.301	0.232	0.679359	0.603206	0.46493	0.679359
chr9-5357-1	chr9	41948680	41953742	-	5062	1	5062	2.574	2.382	3.27	2.925	0.925408	1.2704	1.13636	1.2704
chr9-5360-1	chr9	41933757	41936776	-	3019	1	3019	0.884	0.274	0.444	0.351	0.309955	0.502262	0.397059	0.502262
chr9-5362-1	chr9	41916274	41919000	-	2726	1	2726	0.618	0.559	0.873	0.939	0.904531	1.41262	1.51942	1.51942
chr9-5363-1	chr9	41888489	41891467	-	2978	1	2978	1.238	0.512	0.474	0.54	0.41357	0.382876	0.436187	0.436187
chr9-5375-1	chr9	41721112	41737626	-	16514	1	16514	1.666	0.954	0.803	0.768	0.572629	0.481993	0.460984	0.572629
chr9-5376-1	chr9	41684971	41720672	-	35701	1	35701	0.58	0.545	0.365	0.341	0.939655	0.62931	0.587931	0.939655
chr9-5394-1	chr9	41444463	41446525	-	2062	1	2062	2.034	1.234	1.614	1.702	0.606686	0.79351	0.836775	0.836775
chr9-5417-1	chr9	41205650	41207698	-	2048	1	2048	1.164	1.361	1.795	1.589	1.16924	1.5421	1.36512	1.5421
chr9-5474-1	chr9	40240262	40242351	-	2089	1	2089	3.058	0.675	0.609	0.805	0.220733	0.19915	0.263244	0.263244
chr9-5491-1	chr9	39927218	39928655	-	1437	1	1437	2.189	0.778	0.724	0.56	0.355413	0.330745	0.255825	0.355413
chr9-5723-1	chr9	37457381	37460604	-	3223	1	3223	1.321	0.297	0.158	0.159	0.22483	0.119606	0.120363	0.22483
chr9-6050-1	chr9	32029264	32032269	-	3005	1	3005	1.364	0.426	0.6	0.499	0.312317	0.439883	0.365836	0.439883
chr9-6370-0	chr9	96670084	96671666	+	1582	1	1582	1.848	1.281	1.096	1.202	0.693182	0.593074	0.650433	0.693182
chr9-6684-1	chr9	22163138	22165041	-	1903	1	1903	1.386	0.835	0.62	0.634	0.602453	0.44733	0.457431	0.602453
chr9-6706-1	chr9	21899690	21901627	-	1937	1	1937	2.789	1.155	1.337	1.415	0.414127	0.479383	0.50735	0.50735
chr9-6747-0	chr9	102689547	102691916	+	2369	1	2369	2.146	0.554	0.634	0.417	0.258155	0.295433	0.194315	0.295433
chr9-675-1	chr9	113503474	113507962	-	4488	1	4488	1.154	0.376	0.17	0.081	0.325823	0.147314	0.0701906	0.325823
chr9-6781-1	chr9	21159451	21161551	-	2100	1	2100	1.286	2.454	3.611	2.28	1.90824	2.80793	1.77294	2.80793
chr9-6822-0	chr9	103822772	103824618	+	1846	1	1846	0.31	0.553	0.351	0.455	1.78387	1.13226	1.46774	1.78387
chr9-6937-0	chr9	106148300	106151127	+	2827	1	2827	0.652	0.333	0.237	0.272	0.510736	0.363497	0.417178	0.510736
chr9-710-1	chr9	113083391	113089146	-	5755	1	5755	0.475	0.279	0.153	0.172	0.587368	0.322105	0.362105	0.587368
chr9-711-1	chr9	113077624	113083142	-	5518	1	5518	0.271	0.347	0.214	0.285	1.28044	0.789668	1.05166	1.28044
chr9-712-1	chr9	113067241	113077682	-	10441	1	10441	0.335	0.346	0.248	0.235	1.03284	0.740299	0.701493	1.03284
chr9-7914-0	chr9	122572494	122661318	+	88824	1	88824	1.044	0.936	0.705	0.409	0.896552	0.675287	0.391762	0.896552
chr9-7981-0	chr9	123923277	123933896	+	10619	1	10619	3.031	2.691	3.091	3.656	0.887826	1.0198	1.2062	1.2062
chr9-5233-1	chr9	44455557	44457512	-	1955	1	1955	2.276	1.633	2.046	2.057	0.717487	0.898946	0.903779	0.903779
chrX-10555-0	chrX	152973836	152975594	+	1758	1	1758	2.241	1.005	0.815	1.04	0.448461	0.363677	0.464079	0.464079
chrX-1093-1	chrX	152972115	152973923	-	1808	1	1808	1.916	1.076	1.061	0.829	0.561587	0.553758	0.432672	0.561587
chrX-11155-0	chrX	162735632	162738250	+	2618	1	2618	1.238	0.415	0.512	0.573	0.335218	0.41357	0.462843	0.462843
chrX-11379-1	chrX	13343802	13347580	-	3778	1	3778	2.271	1.24	1.034	1.306	0.546015	0.455306	0.575077	0.575077
chrX-11388-1	chrX	13240828	13242902	-	2074	1	2074	6.037	3.149	2.251	3.173	0.521617	0.372867	0.525592	0.525592
chrX-11393-1	chrX	13228777	13230821	-	2044	1	2044	1.088	0.587	0.814	0.733	0.539522	0.748162	0.673713	0.748162
chrX-11436-1	chrX	12856452	12858644	-	2192	1	2192	1.044	0.725	0.707	0.767	0.694444	0.677203	0.734674	0.734674
chrX-11437-1	chrX	12839350	12841104	-	1754	1	1754	2.337	1.368	0.857	1.792	0.585366	0.366709	0.766795	0.766795
chrX-11700-1	chrX	8095227	8096528	-	1301	1	1301	13.703	8.111	7.48	9.469	0.591914	0.545866	0.691017	0.691017
chrX-11761-1	chrX	7414985	7416613	-	1628	1	1628	0.703	1.474	1.505	1.28	2.09673	2.14083	1.82077	2.14083
chrX-11838-1	chrX	6089205	6092221	-	3016	1	3016	0.506	0.344	0.475	0.594	0.679842	0.938735	1.17391	1.17391
chrX-1272-1	chrX	150472641	150478835	-	6194	1	6194	2.504	2.776	2.575	1.741	1.10863	1.02835	0.695288	1.10863
chrX-310-0	chrX	7416745	7417879	+	1134	1	1134	1.065	1.744	2.059	1.128	1.63756	1.93333	1.05915	1.93333
chrX-4968-0	chrX	75764722	75766672	+	1950	1	1950	1.532	1.056	0.948	1.556	0.689295	0.618799	1.01567	1.01567
chrX-5110-1	chrX	101330615	101332528	-	1913	1	1913	2.243	1.957	2.405	1.586	0.872492	1.07222	0.707089	1.07222
chrX-5579-1	chrX	94448554	94450260	-	1706	1	1706	3.502	3.344	2.209	1.971	0.954883	0.630782	0.562821	0.954883
chrX-5600-1	chrX	94175733	94177902	-	2169	1	2169	2.813	2.429	3.336	2.848	0.863491	1.18592	1.01244	1.18592
chrX-5619-1	chrX	93887703	93889827	-	2124	1	2124	0.449	1.152	1.72	1.601	2.5657	3.83073	3.5657	3.83073
chrX-6190-0	chrX	93889648	93891515	+	1867	1	1867	0.374	0.686	0.929	0.842	1.83422	2.48396	2.25134	2.48396
chrX-6212-0	chrX	94178191	94180065	+	1874	1	1874	2.12	1.453	1.258	1.248	0.685377	0.593396	0.588679	0.685377
chrX-651-0	chrX	12858151	12862650	+	4499	1	4499	0.523	0.429	0.539	0.569	0.820268	1.03059	1.08795	1.08795
chrX-654-0	chrX	12873966	12877078	+	3112	1	3112	0.654	0.417	0.319	0.211	0.637615	0.487768	0.32263	0.637615
chrX-663-0	chrX	13041912	13054009	+	12097	1	12097	1.274	1.166	0.982	0.861	0.915228	0.770801	0.675824	0.915228
chrX-668-0	chrX	13208270	13209970	+	1700	1	1700	1.234	0.763	0.571	0.366	0.618314	0.462723	0.296596	0.618314
chrX-671-0	chrX	13230894	13232806	+	1912	1	1912	2.227	1.941	1.427	1.109	0.871576	0.640772	0.497979	0.871576
chrX-672-0	chrX	13241554	13243015	+	1461	1	1461	8.635	5.203	3.687	5.254	0.602548	0.426983	0.608454	0.608454
chrX-673-0	chrX	13242954	13245423	+	2469	1	2469	3.552	1.766	1.723	2.295	0.497185	0.485079	0.646115	0.646115
chrX-6730-0	chrX	101332921	101335325	+	2404	1	2404	0.78	0.398	0.442	0.654	0.510256	0.566667	0.838462	0.838462
chrX-681-0	chrX	13344813	13348676	+	3863	1	3863	2.287	1.246	1.023	1.363	0.544819	0.447311	0.595977	0.595977
chrX-6897-0	chrX	103616975	103619259	+	2284	1	2284	1.85	1.228	1.083	1.328	0.663784	0.585405	0.717838	0.717838
chrX-6925-1	chrX	75726824	75764725	-	37901	1	37901	1.068	0.901	0.73	0.647	0.843633	0.683521	0.605805	0.843633
chrX-7029-0	chrX	105391912	105393376	+	1464	1	1464	1.975	1.395	2.305	1.948	0.706329	1.16709	0.986329	1.16709
chrX-9200-0	chrX	134620482	134622544	+	2062	1	2062	0.801	0.456	0.504	0.745	0.569288	0.629213	0.930087	0.930087
chrX-9285-0	chrX	135920383	135932716	+	12333	1	12333	0.314	0.26	0.261	0.445	0.828025	0.83121	1.4172	1.4172
chrX-9287-0	chrX	135955117	135963877	+	8760	1	8760	0.312	0.13	0.174	0.33	0.416667	0.557692	1.05769	1.05769
chrX-9304-0	chrX	136115568	136117800	+	2232	1	2232	1.951	1.017	0.777	0.409	0.521271	0.398257	0.209636	0.521271
chrX-9340-1	chrX	42358625	42361542	-	2917	1	2917	0.719	0.628	0.507	0.476	0.873435	0.705146	0.662031	0.873435
