# Supplementary material for: Enhancer RNAs stimulate Pol II pause release by harnessing multivalent interactions to NELF
Source: Nat Commun. 2022 May 4;13:2429. doi: 10.1038/s41467-022-29934-w (PMC9068813; doi:10.1038/s41467-022-29934-w)
Supplement: Supplementary file 5 — Supplementary Data 2 [file 41467_2022_29934_MOESM5_ESM.xlsx]

## Sheet: final eRNA list for SHAPE-MaP
cloned eRNA ID	GRO-seq ID	nearby gene	chr	strand	start	activity-induced (>1.5 fold change in GRO-seq)	eTSS_ID Rep1	eTSS_ID Rep2	sequence (1-200 nt)
eRNA_0014	chr19-243-0	Scyl1	chr19	+	5812393	yes	uTSS_271430	uTSS_275552	GCCACUGCUUUCCUCUCUGACCCCCUUGGGAGUCGGGAGUUGCCUUCUUUGUGCUUGAAGUACUUUUUCUAGCCAGAAGAUGCUGGCUAGUCAUGGCCUGCCAUGACUUUGAAGGCUAACUUUUUUCCUGUUCCACAGUGGUCGAGGAAAGUCCUCGCUUUCACUGCCUACCUCAGGAGAUUUGCCACCUUGCUGCCAAA
eRNA_Nr4a1-(a)	chr15-6853-0	Nr4a1	chr15	+	101246858	yes	uTSS_200653	uTSS_203771	GCGGUGAGAGUGAUUUUGUAACUCUAAAGUUACAGAGGGUUUUGUUGUGUUUUUAAUCAAGAGCCCUGGUUUUGAUUUGUGGGUAAUCUUUCUUUAAACCUCGCCCAUUUCCGGCCUGGUGACCUGGGCCACUUUCUCAUGUUGACCCAGAUGAUCCUCAGUAGCAAGAACAAAAGGACAACAGAUGUGGAAACACUCAA
eRNA_Nr4a1-(b)	chr15-6853-0	Nr4a1	chr15	+	101246579	yes	alternative TSS (not max reads)	alternative TSS (not max reads)	AGUAGGGGCAUGGCUCGCCCGAGGCUCGGUGCUGCCCCGCCGCCCGCCGCGUUCCUUCCGGCUUGGUGUUCCGGUGGCGGGACCAGGGAAGGGAAGCUCGGGCCAAAUCCGGUCUCGGGCGAGGUGACAGAAAUUUGGAAUCUGACACCGGAGGAUGGCUGAGCUCCGGCUCCUCUGGGAGUGCAAUUACGGACUUCGCA
eRNA_Fos e2	chr12-6079-0	Fos	chr12	+	85455592	yes	uTSS_122651	uTSS_125250	AUUUCUGUAACAGAUCUUGGAGGCUGCGGUCUGGAUCCCUCGCCAAGAACCAGAUCCAGGAGAAAACGUGCUCAACGUGCAGCUCUGCUCCUACUGAUUAUAGCCCCACAGAUGACAUCGCUCCAUAGUCACACCAAGUCUCCUGUGGGAGUCUUGCUCCUCGUUCUCAGUGUCUGUUACAGCUCGGUAUUUUAGUGUCA
eRNA_0133	chr5-8146-0	E130006D01Rik	chr5	+	111725130	yes	uTSS_430799	uTSS_437394	GCCGUCGCAUGCAACAUUGAUUGUCUGUUAUAUUACAUUUAUUAAGAAGUGAUAACUUGUAAUAAUUGGAUGUUAAAUUAAAGAACUCUCUCCUAGUUAUUGCCGUCUCAAUUAUAACUGUCGCUGGCUGGCAGUUAUAAUGAUAUAUGAGGGUUGUAUUUUAUGCAGCCGACCGUGACCUGGUGAGUAAUAUUCCCCCA
eRNA_0146	chr6-8296-0	Slc2a3	chr6	+	122761259	yes	uTSS_473851	uTSS_480777	AGCUGGUCCUCUGAAUCUCCGGAGCGACCUGCUACAUCACUCAGUCCUGUCUCUCCCUUAUUCUACUCCCCUCCUGUGGAAUUUGUUUUCUUGUUAUGUUGCCGAGAGAUGCAACCAUCAGCUCCCGGUUGUCCUGGUUUUCUUCAUCCUGUUUCUCUGACUUUUUUUUUUUUUUUUUUUGACACAAAUCUGCAAAAUCUCAUGGGUG
eRNA_0165-(a)	chr6-8298-0	Slc2a3	chr6	+	122770015	yes	uTSS_473859		AGAGAGUAAAAGACCCUGGCAGCAAUGGUCUGUGACACGGAUGAGAGUAAGACUCAGAAGUGACGAGAUGUCACAACAAAUUAACUUACACAACUGGAUAGAGACGCUGCCCACAGUGAGAACACAGCAGCAUAAUGGAGAUGAAGGCCGACUGGGCCAGGAGUGUAUGGGAGAUGAUCAGGACUUUGACCACCAGACAC
eRNA_0165-(b)	chr6-8298-0	Slc2a3	chr6	+	122769999	yes		uTSS_480785	AAAUGGGGAAGACUGCAGAGAGUAAAAGACCCUGGCAGCAAUGGUCUGUGACACGGAUGAGAGUAAGACUCAGAAGUGACGAGAUGUCACAACAAAUUAACUUACACAACUGGAUAGAGACGCUGCCCACAGUGAGAACACAGCAGCAUAAUGGAGAUGAAGGCCGACUGGGCCAGGAGUGUAUGGGAGAUGAUCAGGAC
eRNA_0194	chr13-5893-0	Tmem161b	chr13	+	84344878	no	uTSS_150673	uTSS_153746	GCAGUUUUCUUCUGGGCUUGAGCAGUAGGUGGACAAUCAUACAGUCCUGCGAACCCACACAUUUUAGAGGGUGUGCCUACGGUAUGCAGUACUAGUGUGCUUCCACCUCUAAUGUAGCACACAAAGGGAACAUACUUGUGUUCUGGUUGGUUUUCAAACAGCUUUUCAUCCUCUUCAGCAAGCAUAAAUG
eRNA_0202	chr14-1970-0	Galnt15	chr14	+	31934333	no	not max reads	uTSS_167489	GAGAAAAGCUGGACUUAUACACCCCAUUGAAAAGGCUUAUCUGGUCAGGAGAAAAAUCCCUGGGCUAGGCUUGCCUUGCUGGGAGGGAAGAACCAAGCUGAGGCUGCUUAGGUGCCCUCCGGUCAUCUGGAACAGUGUCCACAUGGCUCCUGCUUGAGGCAUGAUUUGAUGGGAGCCAACGAUUCAGAUGAGAACAAACU
eRNA_0206-(a)	chr6-9242-0	Apold1	chr6	+	134994423	yes	uTSS_475609	uTSS_482499	GAGUCAGAGCUGCUUUUCCUUUUUAUUGCCCAGCUCACAGUGGGAACUUGACCUUGAAACCCUGGCUUCUGUAGAUUUUGACGUAAGGAUUAUAACGUCCACAUUUCUUGAUUGGUGUUGACUAGGUUAGACCCAUCCCUUCCCCAUGUUUAGUUACUACAGUAUGUUGUCUGGGACCUCAGAUACUUUGGGAUCUUAGA
eRNA_0206-(b)	chr6-9242-0	Apold1	chr6	+	134994399	yes	alternative TSS (not max reads)	alternative TSS (not max reads)	AGGAGUCUGACAGAACCAGGAAGUGAGUCAGAGCUGCUUUUCCUUUUUAUUGCCCAGCUCACAGUGGGAACUUGACCUUGAAACCCUGGCUUCUGUAGAUUUUGACGUAAGGAUUAUAACGUCCACAUUUCUUGAUUGGUGUUGACUAGGUUAGACCCAUCCCUUCCCCAUGUUUAGUUACUACAGUAUGUUGUCUGGGA
eRNA_Fos e1	chr12-6076-0	Fos	chr12	+	85436393	yes	uTSS_122647	uTSS_125247	GCUUUGAGGCUGAGUCUCACUCUUGAGCAUGCUGUCAUAAUAUGUCAUCAGCUCAGACACACACACACACACACACAGAGCUCUUGGGGAAUGAGGAGAGGUGUGUGCUGAGGAGGAGUGUGUGUGUGUGUGUGUGUGUGUGUGUGUGUGUGUGUGUGUUCCUGCCAGCUUGACUAUACUAUCCGGUAAGGGCAUUGUAA
eRNA_0250	chr7-1610-0	Ercc1	chr7	+	19333093	yes	not max reads	uTSS_488248	ACAGAAUCUUCCAGGAGCCCCAGGCGCAGUUAGGAGGGGGGAUAUCGCGGCGGAAUAAGGAAACCGAGGCACGCAGACACCCCCGCCCCCGGGGGGAGAUUGCAACAAGGGCUCUUGAGCUGACUGCAAGGUAGCAUGCCGCAACUUCAGCUUGGAUCUCUCCCCUCCCCCAACUCCUCUUGUCUCUUUCUGCCUCUCUA
eRNA_0254-(a)	chr12-5899-0	Sipa1l1	chr12	+	82470842	yes	uTSS_121176		AGGGAUCUGGUUAAGGCUGUGUUCAGCCUGGGCUACAGAGGAGGAGAUCUUGUUUAAAACGCAAGACAAAUCAAACAAGAAAAACCAACGAGGGGGAGAGAAAAGGGUCAGGCAUCAGGAUUCAUUACAUGUAUGUAGUAGAUCUAAAGUGGAAAUUUCUGGUUUCUUUGAAGACUUGGGUUAUAAUGUUUUGCUGGGAC
eRNA_0254-(b)	chr12-5899-0	Sipa1l1	chr12	+	82470854	yes		uTSS_123809	AAGGCUGUGUUCAGCCUGGGCUACAGAGGAGGAGAUCUUGUUUAAAACGCAAGACAAAUCAAACAAGAAAAACCAACGAGGGGGAGAGAAAAGGGUCAGGCAUCAGGAUUCAUUACAUGUAUGUAGUAGAUCUAAAGUGGAAAUUUCUGGUUUCUUUGAAGACUUGGGUUAUAAUGUUUUGCUGGGACAAUCAGGGGAAA
eRNA_0364	chr15-5010-0	Trappc9	chr15	+	73067871	yes	uTSS_190798	uTSS_193566	AGAGCGCGGGAAGAACACUAAUUUAGGCCAAAAAUGGGUUCAGGGUCGCCUGUGAAAGUGGCCUGGAUUGGGUGGAAAAGGGUGAGGUGUCCGGCCUGAGGCCCAGAAGGUGGGAUAGGCGUCUCUAUGAAGAUUCACACAUUUUUUUUUUCCUUUUGGGACAGAAGCCCCAGUAGCCCAGGCUGGCCUUGAACUCCCUA
eRNA_0558	chr8-1572-0	Tacc1	chr8	+	25382470	yes	uTSS_521506	uTSS_528081	GGAUCAGAAAUACUAGAAUUCUGAGGCUAAGGGCACCCAUGAGAAUGCAUGCACACUGUGAAGGUCCACAGAGAGAUUAGUAGGCAGUUUAUGGAGACACAAGAGUGGUAUACCAGCUUUGCAUAGCUCAGGAGGGGCAAGAAGUCCUCUCACUCUUCGGAGGUAUCCUCUGAUUCAGCGAGUAAAGCCUUACCUGUGUC
eRNA_0643	chr2-11371-0	Ube2v1	chr2	+	167634784	yes	uTSS_330236	uTSS_335436	CUUAGUUAUUUAAUCCUCAGUGACCCUAGCAAAGAAGCUUCGAGGCUCCAGCAAAGUAGCACCUUACAGCCUACAUUUGUCAGAUAAGGAAACUGAAAUUGGGAGCAGUUAGUUCUUUCCAGGAUCACACAUCGAGGAGUGAAAUUAGAUUAAAAAGGUUAUUGGUUUUUAUGUGGUAAAUGAAAGAAAGUCAACCAAAC
eRNA_0659	chr1-9565-0	Optc	chr1	+	133887290	yes	uTSS_024571	uTSS_025441	GUUAAAAAACUAUCUCCAGGCCGGAGGGGAGAAGAGGAAGCCGCAGGGGCCCCACAGGGCAGAGGACUGCUCUUGCCCUGGAGCUGUAGGGUGGGAAGGAGAGAGGGACUGGAACCUUGGUUCCUCUGGGUACCACAGUCACUGGGUGGGAAAGGGGUUCUUCUGUAUUUUGAGGCUACUUCAUCCAUGGCCCCCACAGA
eRNA_Fosb	chr7-1607-0	Fosb	chr7	+	19320277	yes	uTSS_481386	uTSS_488242	GAGGAGACCCUGGAGCUGUAAGAAGAAGAAGAAGAAAAAAAAAACAGUUCCUUUCUGACUACCGGGACAGUCAGUGGAUUUGGAGGCUGGGUUAAGUUUACCCCGUUCUCAAAGCGGAGACAGAAUACCAGGUUGCAGCUGGCAGCUGUAGAUAGAUAUCUUUAUUUCUUUUUUCCUUCUUUUCCUUUUUUUCCCCCCUCGGUGU
eRNA_Gadd45b	chr10-5528-0	Gadd45b	chr10	+	80940083	yes	uTSS_054100	uTSS_055004	GUUUUUUGCGUAUGCACUUGUAGAAAGUGCUUUUAACUAUGCGACCCUCAUUUCACGCAUGGAGAAACUGAAGCUGGGUCCUGCCUACCUUACCAGCUCAUGGUUGGAAAUAUAUUCAUCCCUAGCCCGUAAAACUGGGUCCAGCGCCUCCAUGGAAUAACUAGCCCUGAGUUCUCUCCCCAGCACAGCUUAAACCUGAA
eRNA_0098	chr11-1902-1	Tob1	chr11	-	94160586	no	uTSS_699276	uTSS_708159	GUGUGGACUUUGCAAUGCGUUGCCAAGGCAGUGAGGCCUGCUGGGUGAGUUGGCACAGGGCAGGGAAGGCAGACAAAACCCCACACUGCAUCCCAGAAACCACCACUCACAGCACAGCAGGAGAGACGGGGCUGCAGCUGUAAUCUCUGCUGGGGUGGGGGGGUGGCAGCGGUGAGGGGUGUGGCAUUUAAGAGGGGAUG
eRNA_Junb-(a)	chr8-3011-1	Junb	chr8	-	84986118	yes	uTSS_1129082		CGUACGUGAGCGCGCGGGGGUAGCCGCGGGAGCGCUGGGGCCCAGUGCUGCGGAACGAGAGACUUUGGAGCGCAGGUGAAACUGGCAGGGGACUGCCGUUAACCCCUUCCUGCCCGACCCGAAACUGGGGCCCCAGGGCCGAACGAACGGGGCCUUCCCCAGCUCGCUGGGCGGGGCAGUCCCUGCUGGGAAGACCUUCC
eRNA_Junb-(b)	chr8-3011-1	Junb	chr8	-	84986075	yes		uTSS_1144065	AGUGCUGCGGAACGAGAGACUUUGGAGCGCAGGUGAAACUGGCAGGGGACUGCCGUUAACCCCUUCCUGCCCGACCCGAAACUGGGGCCCCAGGGCCGAACGAACGGGGCCUUCCCCAGCUCGCUGGGCGGGGCAGUCCCUGCUGGGAAGACCUUCCUCUUGUGAGCCGAAACACCCCCCCCCGUUGCCAUGGAAACAGC
eRNA_Fos e5-(a)	chr12-2413-1	Fos	chr12	-	85485987	yes	uTSS_726030	uTSS_735406	UGUCUGCAGGAGCGAGCUGACCUGGAGCAAAGGGCCGGAAGCUGGGAAGGGUUAGGUGACACCUUGGCCUUGGCAGAGCAGGGUGAGGGCAUCGGGAGAGUGCGGAGAGGGAGGGUGCAGGGACGCCGAGACCCCUGGGAGGAGCUUGGGAAGCCGGCAGAGAGGAGCUUUUCUACCCAUCGAAGCUUUCUUCGGCUUGC
eRNA_Fos e5-(b)	chr12-2413-1	Fos	chr12	-	85485871	yes	alternative TSS (not max reads)	alternative TSS (not max reads)	GCAGGGACGCCGAGACCCCUGGGAGGAGCUUGGGAAGCCGGCAGAGAGGAGCUUUUCUACCCAUCGAAGCUUUCUUCGGCUUGCAAGGUUGUAGAGGACUUGGUUUUCCUUACCAGCCGCUGAGCAUGCAGUCGUUGGGGACACUUUACCCUGGGCUCAGAUUCCAGGGCCGCCACUCCAGGUGGAUAAUGAAGUACAGG
eRNA_0139	chr7-9314-1	Zfp324	chr7	-	12961532	yes	uTSS_1075525	uTSS_1090498	CGUGUGCAACUGCUUGGAAGUGAGGCUGAGCUGGAGUGUUCAGGAUCUGUUAGGGAGAGACCGGGUAGAGUGGUAAUCUAAGAGAGAUAGAGGGAGCCCCGGGAGUCUGGAAGGGUUGAAGCACCCUAAGCUUCCUCUGGCUGCCCAGGGGCAAUGAGAUGCUCGGGGUGAACUGGAAGAAGGAAGGGAGACUCAUAAGG
eRNA_0145	chr5-2551-1	Mn1	chr5	-	111473604	yes	uTSS_1026275	uTSS_1040057	GUCACUGCUGCCUCCUCCUCCUAGCUGCAAGGACCUCAGCUUCAUGGGUUUACUGACACUCUGCUCAGAAGCCUUUCUACCACUUCAUCAUCUCCGAGAGACAGCAUGGCCGCAGUGUCUCCCAGCUGCCAUCUCCCUUCCCGCAUGGCUUCUCCAGACUACUGAAAGCAUGCCCGAGAGUCAGGGUGGCAGCCCAGGGGACACUUGUUC
eRNA_0160	chr7-9315-1	Zfp324	chr7	-	12949505	yes	uTSS_1075516	uTSS_1090495	GGGACUUCUGGUCCCCACGCGGGUCCUGUAUUGCGUUCUUUAUGUAGCUCGUUCUCCUCUCAGCCCGUGGCGCUCCGCUAGAAGGAACGGACAGAGAGUGUCAGGAUGUAGUAGAACCUGCGCCAAGAGGCUCGGGCUCUUCGCUCUUGGCUUUAGUUCCUGUGGUCCCCGUAGGUUUCUCAAGUUAGGAAGAUCGAGAG
eRNA_0216	chr4-310-1	Park7	chr4	-	150914467	no	uTSS_1000230	uTSS_1013976	ACUUCCGGCAAGCGUUGCUCUGUGGGAGGCGUUCUGGGUGGUCCACCCCCGAGAAGCGUUCACAGCGUCCCGGCCGAGGCGAGGCGGGUCUAGUCCCCUCGCAGGUCUCCGAGUCAGAAUUUCCCCCUGCGCCAGCGUGGCCUUAAAGGUCAGAGCUCGCCCACUCUCCGUUCGCGCCGACCUGACCUUUCGUGGGCUCC
eRNA_0248	chr3-5223-1	Mef2d	chr3	-	88138356	yes	uTSS_949327	uTSS_961952	ACUGGAGAAAGGAAAAGCGAAGUGGGGUGUUAGAAACUAUAGGAACAGGAAGAAUUGCAGAGACAUUCAGAAGGACUGCAAAAGGCCGACGAAGUGGCUCAGCGGAUAAAGGUGCUUCGGUACCAGCCGGAGAAGCAACUUCCCAGAGUUAUCCUCUGAGCUUCACACAUAACAUCUCUCCCCUGCACACCAUACAAUAC
eRNA_0301-(a)	chr13-7065-1	Zkscan3	chr13	-	21408444	yes		uTSS_745603	UGGAGGCUGAGUUUGUAGGGCGCGCUGGUAGGGGCACGAAAACAAAAACUGUGGGACUGGAAGUGACUGCUAGUUCCCAGCCUGUAUUCCUCCUCAGGUCAGAUCUGUUCCCAGCCUUGACUCUAAAUUGACAGUGUAAAGAGAGAAGAGAGGCGGCGAAAACGUAAAUUUGUUCGUCUUCGGGCAUUGCUUUUGUUUUGUUUUUGCCUUCCC
eRNA_0301-(b)	chr13-7065-1	Zkscan3	chr13	-	21408373	yes	uTSS_736088		AGUUCCCAGCCUGUAUUCCUCCUCAGGUCAGAUCUGUUCCCAGCCUUGACUCUAAAUUGACAGUGUAAAGAGAGAAGAGAGGCGGCGAAAACGUAAAUUUGUUCGUCUUCGGGCAUUGCUUUUGUUUUGUUUUUGCCUUCCCUCCUAGAGCCUCCUGUAUUUCUCUUGUGGGUUCAUACUAUAGAAUAUGGAUUCUCAACCCGUG
eRNA_0310	chr3-4578-1	Anp32e	chr3	-	95951029	no	uTSS_951731	uTSS_964400	AGUUCUGUCCUAAGUCCUGUUCUUGGCGGACCCCAGCAGGGCGCUCUGCUGUAGUAGCAGCAAUUAGAAAACGGAAAAUAAAGAUUGGAAGCUCGGGAUAUGCCCAGGGACUGCGGCAGAGGACUGACUUCCAAAAGCAUUUAGAUAAAUGGCAUGACCUGUUCAAGCCUAUCAAGACCCGAUACGUGGCAGCACGCUGG
eRNA_0376	chr9-5233-1	Bcl9l	chr9	-	44457425	no	uTSS_1150319	uTSS_1165410	GAAGGUGAGGGGGGAUUGGAGGGAGAUGGGAAGGCUUAAAGGCACAGGACCCUCAUAUCCCUUUAAAAAUGUGACCAGAGAUCUGCUCUUUUUAUCCCACACUGUCUCACUUCUAAUUUCAAAUGGGGCUUAGGAGUGGACCUAUAUGGUCUGCUCUGCAGUAAACCAAUCCUCUUCCUGAUUCCUCCUAAAUCCUCACG
eRNA_0449	chr5-2106-1	Med13l	chr5	-	118422227	yes	uTSS_1029106	uTSS_1042888	GGGAAGGCAGAGAAGGAGACGGGUAGAGUCCAGCCUGGAACAGAGAAAAGAACACGGGGUGCAGGGAGGGCAGAAGGACCCAUAAAUUCUUCUGCCACUUGUUAGACCGGCCCCCUGGACGUCACCCCCCCCCCCCGCCUCGUGGCAGGGUGGGGGUUGUGGAGGGUGAGCUCUUUGGCAAGCUCUGUCUCCUACAAAAAUACAG
eRNA_0526	chr7-8706-1	Igsf23	chr7	-	19933602	yes	uTSS_1077551	uTSS_1092549	AGCAGUGUGAGCGAAUGCUGGCUUUUCUAAAGUUCUGCUACACCCAAGGCGGUCAGAAGAACCCUGGCAAGUUCCGGGCUUGCUAUGGCCGACUGUGAUUCACUUCAGAGGGAACACAGAAAGAUUUCCAGCCUGCUCUCACAAUUUGGAGGCAUCCCAAUAGUGACUCAAAGCACCUGCUAGGUAACGGGAUCCAUGUU
eRNA_Arc	chr15-1944-1	Arc	chr15	-	74679213	yes	uTSS_798674	uTSS_809197	AAAACACAGCCGCCAGGGUGGGGGUGGCAGCCUUGAACGCCACCCUCUAACUGGCAUGGGCAUCUGAACUCUCAGCUCUGGGGGUGUCUCAUCGGCCAGCUGGCAGUAGCCCCCCCAACCCCACCCCUGAUGGAGAACUGCUCCUGUAUGAUCCAGCCCAGUGGGCGCACAGGGAGUUGGUAGGUGGGCACUCAGACUGG
