# Supplementary material for: Enhancer RNAs stimulate Pol II pause release by harnessing multivalent interactions to NELF
Source: Nat Commun. 2022 May 4;13:2429. doi: 10.1038/s41467-022-29934-w (PMC9068813; doi:10.1038/s41467-022-29934-w)
Supplement: Supplementary file 6 — Supplementary Data 3 [file 41467_2022_29934_MOESM6_ESM.xlsx]

## Sheet: SHAPE_MaP_stats
cloned eRNA ID	DMSO median read depth	DMSO 5th percentile read depth	DMSO 95th percentile mutation rate (%)	DMSO median mutation rate (%)	1M7 median read depth	1M7 5th percentile read depth	1M7 95th percentile mutation rate (%)	1M7 median mutation rate (%)	Sequencing Run
eRNA_0014	226770	195541	0.65	0.2247	257402	225653	1.43	0.3923	Run1	SHAPE-MaP libraries were sequenced in two independend runs
eRNA_Nr4a1-(a)	77934	70676	0.61	0.1377	89330	82111	1.24	0.3295	Run1	see GEO accession: GSE163113
eRNA_Nr4a1-(b)	1675612	1167810	1.3	0.2619	1577482	1130906	2.18	0.544	Run2	GSM4972187	DMSO_Control_Run1
eRNA_Fos e2	65155	50786	0.47	0.1372	55431	44600	0.95	0.3187	Run1	GSM4972188	1M7_modified_Run1
eRNA_0133	1166158	675651	0.71	0.1683	1204846	721476	2.02	0.5728	Run2	GSM4972189	DMSO_Control_Run2
eRNA_0146	651138	4876	1.01	0.1621	788133	15791	2.08	0.5189	Run2	GSM4972190	1M7_modified_Run2
eRNA_0165-(a)	1095838	751523	0.94	0.1672	1299301	880832	3.13	0.5436	Run2
eRNA_0165-(b)	1665080	700458	0.53	0.1261	1873591	809769	2.6	0.5415	Run2
eRNA_0194	279758	226725	0.59	0.139	305237	250615	1.14	0.2919	Run1
eRNA_0202	48726	40035	0.64	0.1531	59097	49418	1.14	0.329	Run1
eRNA_0206-(a)	842700	675766	1.04	0.2328	776239	626361	2.24	0.5856	Run2
eRNA_0206- (b)	755587	510494	1.01	0.2149	852397	611773	2.05	0.6542	Run2
eRNA_Fos e1	1273463	783156	0.75	0.0843	1390111	841325	1.87	0.2085	Run2
eRNA_0250	992333	376892	1.46	0.3015	1169925	494006	2.55	0.772	Run2
eRNA_0254-(a)	1448790	803019	0.72	0.1383	1555944	864091	1.96	0.4753	Run2
eRNA_0254-(b)	993967	711776	0.74	0.133	1295387	935753	1.81	0.4429	Run2
eRNA_0364	35241	19107	0.76	0.1443	41.014	22.303	1.06	0.2819	Run1
eRNA_0558	148871	124301	0.46	0.115	116560	98635	1.07	0.262	Run1
eRNA_0643	29538	25086	0.45	0.1102	30678	25069	1.08	0.2921	Run1
eRNA_0659	1663003	1002546	2.06	0.2851	1906790	1183397	2.57	0.8252	Run2
eRNA_Fosb	40991	25008	1.41	0.16365	36086	20991	1.94	0.30255	Run1
eRNA_Gadd45b	82357	70022	0.57	0.1596	82573	71180	1.1	0.3248	Run1
eRNA_0098	1072788	325353	0.75	0.1463	1409834	462817	2.44	0.4459	Run2
eRNA_Junb-(a)	1417926	1020288	1.71	0.3299	1996751	1450014	2.2	0.6028	Run2
eRNA_Junb-(b)	878882	652571	1.2	0.1926	917252	746435	1.75	0.4286	Run2
eRNA_Fos e5-(a)	15603	8903	2.13	0.3322	48300	26937	4.13	0.6657	Run2
eRNA_Fos e5-(b)	43619	31925	0.53	0.1472	62982	46875	0.93	0.2929	Run1
eRNA_0139	74543	52585	0.53	0.1472	91890	68335	0.83	0.3533	Run1
eRNA_0145	100482	72004	0.73	0.1838	149754	106980	1.15	0.3243	Run1
eRNA_0160	59596	40594	0.53	0.1481	75081	52054	1.08	0.2915	Run1
eRNA_0216	1305975	943264	1.16	0.3044	1732463	1271112	2.58	0.6135	Run2
eRNA_0248	102355	81480	0.56	0.1232	86933	71727	0.97	0.3066	Run1
eRNA_0301-(a)	818250	241997	0.82	0.1657	975429	340273	2.72	0.44515	Run2
eRNA_0301-(b)	747529	560539	0.82	0.18445	1223138	1025321	2.22	0.46965	Run2
eRNA_0310	54453	49006	0.51	0.1209	55643	50401	0.98	0.2699	Run1
eRNA_0376	1315491	788017	1.51	0.2034	1200016	790430	2.07	0.4349	Run2
eRNA_0449	1290303	729873	2.34	0.2289	1446313	829971	2.29	0.45775	Run2
eRNA_0526	90427	80053	0.44	0.1403	80649	72398	1.03	0.3072	Run1
eRNA_Arc	1453732	876823	1.34	0.2713	1345769	836112	1.86	0.4996	Run2
