# Supplementary material for: Enhancer RNAs stimulate Pol II pause release by harnessing multivalent interactions to NELF
Source: Nat Commun. 2022 May 4;13:2429. doi: 10.1038/s41467-022-29934-w (PMC9068813; doi:10.1038/s41467-022-29934-w)
Supplement: Supplementary file 7 — Supplementary Data 4 [file 41467_2022_29934_MOESM7_ESM.xlsx]

## Sheet: Arc_1-200_4SU
Id	Mass shift	Protein1	XLType	Spectrum	AbsPos1	Mr	Mz	z	Error_rel[ppm]	nseen	mions	TIC	deltaS	ld-Score
GVKLLDISELDXVGAGR-L4-306	306	sp|Q9H3P2|NELFA_HUMAN	monolink	211020_LU02_aleitner_Pol2_11.c.22074.22074.3_211020_LU02_aleitner_Pol2_11.c.22074.22074.3	256	2093.96	698.996	3	-2.9	1	13	0.27	0	40.39
KGNTLYVYGEDMTPTLLR-L5-306	306	sp|P18615|NELFE_HUMAN	monolink	211020_LU02_aleitner_Pol2_11.c.21696.21696.3_211020_LU02_aleitner_Pol2_11.c.21696.21696.3	264	2376.07	793.029	3	-2.6	1	17	0.31	0	40.29
GVKLLDISELDMVGAGR-L4-306	306	sp|Q9H3P2|NELFA_HUMAN	monolink	211020_LU02_aleitner_Pol2_11.c.24238.24238.3_211020_LU02_aleitner_Pol2_11.c.24238.24238.3	256	2077.97	693.665	3	-1.9	1	14	0.38	0	38.72
MLVIPPGLSEEEEALQKK-M1-306	306	sp|P18615|NELFE_HUMAN	monolink	211020_LU02_aleitner_Pol2_11.c.25544.25544.2_211020_LU02_aleitner_Pol2_11.c.25544.25544.2	1	2316.09	1159.05	2	-2.4	6	22	0.34	0	37.45
AVETVHNLCCNENKGASELVAELSTLYQCIR-C9-306	306	sp|Q8IXH7|NELFD_HUMAN	monolink	211020_LU02_aleitner_Pol2_11.c.29590.29590.4_211020_LU02_aleitner_Pol2_11.c.29590.29590.4	397	3883.71	971.936	4	-2.1	1	18	0.25	0	36.91
TLDAEVVEKPAKEETVVENATPDYAAGLVSTQK-P10-306	306	sp|Q9H3P2|NELFA_HUMAN	monolink	211020_LU02_aleitner_Pol2_11.c.17904.17904.4_211020_LU02_aleitner_Pol2_11.c.17904.17904.4	286	3807.79	952.956	4	-1.5	2	23	0.31	0	36.44
MLVIPPGLSEEEEALQK-V3-306	306	sp|P18615|NELFE_HUMAN	monolink	211020_LU02_aleitner_Pol2_11.c.30341.30341.3_211020_LU02_aleitner_Pol2_11.c.30341.30341.3	3	2188	730.34	3	-2.3	3	18	0.27	0	36.1
GVKLLDISELDXVGAGR-K3-306	306	sp|Q9H3P2|NELFA_HUMAN	monolink	211020_LU02_aleitner_Pol2_11.c.22084.22084.2_211020_LU02_aleitner_Pol2_11.c.22084.22084.2	255	2093.97	1047.99	2	-2.1	1	14	0.19	0	35.98
MLVIPPGLSEEEEALQK-M1-651	651	sp|P18615|NELFE_HUMAN	monolink	211020_LU02_aleitner_Pol2_11.c.26139.26139.3_211020_LU02_aleitner_Pol2_11.c.26139.26139.3	1	2533.04	845.355	3	-2.6	2	17	0.28	1	35.08
MLVIPPGLSEEEEALQK-M1-306	306	sp|P18615|NELFE_HUMAN	monolink	211020_LU02_aleitner_Pol2_11.c.30323.30323.2_211020_LU02_aleitner_Pol2_11.c.30323.30323.2	1	2188	1095.01	2	-1.7	4	18	0.21	0	34.95
GVKLLDISELDMVGAGR-K3-635	635	sp|Q9H3P2|NELFA_HUMAN	monolink	211020_LU02_aleitner_Pol2_11.c.25899.25899.2_211020_LU02_aleitner_Pol2_11.c.25899.25899.2	255	2407.03	1204.52	2	-1	2	12	0.29	0	34.56
VNIARKQPMLDAATGK-R5-306	306	sp|P18615|NELFE_HUMAN	monolink	211020_LU02_aleitner_Pol2_11.c.06466.06466.3_211020_LU02_aleitner_Pol2_11.c.06466.06466.3	331	2017.96	673.662	3	-2.3	2	14	0.27	0	34.38
KTLDAEVVEKPAK-D4-306	306	sp|Q9H3P2|NELFA_HUMAN	monolink	211020_LU02_aleitner_Pol2_11.c.06205.06205.3_211020_LU02_aleitner_Pol2_11.c.06205.06205.3	279	1732.83	578.616	3	-2	1	12	0.29	0	34.37
KPSPAQAAETPALELPLPSVPAPAPL-P4-306	306	sp|Q8WX92|NELFB_HUMAN	monolink	211020_LU02_aleitner_Pol2_11.c.28461.28461.3_211020_LU02_aleitner_Pol2_11.c.28461.28461.3	558	2867.43	956.817	3	-2.9	1	15	0.29	0	34.21
QLVKSGAISAIK-V3-306	306	sp|P18615|NELFE_HUMAN	monolink	211020_LU02_aleitner_Pol2_11.c.09833.09833.3_211020_LU02_aleitner_Pol2_11.c.09833.09833.3	69	1519.76	507.595	3	-2.6	1	8	0.17	0	34.03
QLVKSGAISAIK-L2-306	306	sp|P18615|NELFE_HUMAN	monolink	211020_LU02_aleitner_Pol2_11.c.10189.10189.3_211020_LU02_aleitner_Pol2_11.c.10189.10189.3	68	1519.76	507.595	3	-1.5	1	9	0.19	0	33.75
KSLYESFVSSSDR-L3-306	306	sp|P18615|NELFE_HUMAN	monolink	211020_LU02_aleitner_Pol2_11.c.16348.16348.3_211020_LU02_aleitner_Pol2_11.c.16348.16348.3	132	1809.74	604.255	3	-2.7	1	10	0.32	0	33.72
KTLDAEVVEKPAK-L3-306	306	sp|Q9H3P2|NELFA_HUMAN	monolink	211020_LU02_aleitner_Pol2_11.c.05868.05868.3_211020_LU02_aleitner_Pol2_11.c.05868.05868.3	278	1732.82	578.616	3	-2.5	3	12	0.28	0	33.5
STSKAVETVHNLCCNENK-K4-306	306	sp|Q8IXH7|NELFD_HUMAN	monolink	211020_LU02_aleitner_Pol2_11.c.07429.07429.3_211020_LU02_aleitner_Pol2_11.c.07429.07429.3	388	2395.97	799.665	3	-2.5	3	13	0.19	0	33.3
MLVIPPGLSEEEEALQKK-M1-635	635	sp|P18615|NELFE_HUMAN	monolink	211020_LU02_aleitner_Pol2_11.c.25307.25307.3_211020_LU02_aleitner_Pol2_11.c.25307.25307.3	1	2645.14	882.721	3	-3.5	2	20	0.24	0	33.27
VGECEASAXLPLECQYLNKNALTTLAGPLTPPVK-P11-306	306	sp|Q9H3P2|NELFA_HUMAN	monolink	211020_LU02_aleitner_Pol2_11.c.25960.25960.4_211020_LU02_aleitner_Pol2_11.c.25960.25960.4	138	4006.86	1002.72	4	-3.2	2	16	0.3	0	32.91
FLPMLXSFLVDDYTFNVDQKLPAEEK-Y13-306	306	sp|Q8WX92|NELFB_HUMAN	monolink	211020_LU02_aleitner_Pol2_11.c.30396.30396.4_211020_LU02_aleitner_Pol2_11.c.30396.30396.4	385	3411.52	853.889	4	-2.6	1	13	0.25	0.98	32.86
VNIARKQPXLDAATGK-A4-306	306	sp|P18615|NELFE_HUMAN	monolink	211020_LU02_aleitner_Pol2_11.c.04741.04741.3_211020_LU02_aleitner_Pol2_11.c.04741.04741.3	330	2033.96	678.993	3	-1.9	4	14	0.2	0	32.64
SLYESFVSSSDR-Y3-288	288	sp|P18615|NELFE_HUMAN	monolink	211020_LU02_aleitner_Pol2_11.c.16065.16065.2_211020_LU02_aleitner_Pol2_11.c.16065.16065.2	133	1663.64	832.828	2	-0.4	1	9	0.26	0	32.44
SGAISAIKAETK-K8-288	288	sp|P18615|NELFE_HUMAN	monolink	211020_LU02_aleitner_Pol2_11.c.09186.09186.2_211020_LU02_aleitner_Pol2_11.c.09186.09186.2	78	1462.67	732.342	2	-1.5	1	11	0.18	0	32.41
MLVIPPGLSEEEEALQK-V3-635	635	sp|P18615|NELFE_HUMAN	monolink	211020_LU02_aleitner_Pol2_11.c.29707.29707.3_211020_LU02_aleitner_Pol2_11.c.29707.29707.3	3	2517.05	840.024	3	-2.5	1	15	0.17	0	32.13
MLVIPPGLSEEEEALQKK-M1-651	651	sp|P18615|NELFE_HUMAN	monolink	211020_LU02_aleitner_Pol2_11.c.22138.22138.3_211020_LU02_aleitner_Pol2_11.c.22138.22138.3	1	2661.13	888.052	3	-3.6	1	18	0.22	0.88	31.98
TQIVYSDDVYKENLVDGF-Y10-612	612	sp|P18615|NELFE_HUMAN	monolink	211020_LU02_aleitner_Pol2_11.c.25776.25776.2_211020_LU02_aleitner_Pol2_11.c.25776.25776.2	372	2716.04	1359.03	2	-2.4	2	7	0.56	0	31.91
SVWGSLAVQNSPK-W3-306	306	sp|P18615|NELFE_HUMAN	monolink	211020_LU02_aleitner_Pol2_11.c.11924.11924.2_211020_LU02_aleitner_Pol2_11.c.11924.11924.2	345	1677.73	839.875	2	-3	2	10	0.28	0	31.9
FLPMLXSFLVDDYTFNVDQK-F8-288	288	sp|Q8WX92|NELFB_HUMAN	monolink	211020_LU02_aleitner_Pol2_11.c.32792.32792.2_211020_LU02_aleitner_Pol2_11.c.32792.32792.2	380	2726.16	1364.09	2	-2.3	1	8	0.22	0.98	31.22
SPTAPSVFSPTGNR-F8-306	306	sp|Q9H3P2|NELFA_HUMAN	monolink	211020_LU02_aleitner_Pol2_11.c.09043.09043.3_211020_LU02_aleitner_Pol2_11.c.09043.09043.3	232	1722.72	575.249	3	-1.4	1	12	0.22	0	30.82
MLVIPPGLSEEEEALQK-M1-611	611	sp|P18615|NELFE_HUMAN	monolink	211020_LU02_aleitner_Pol2_11.c.29138.29138.2_211020_LU02_aleitner_Pol2_11.c.29138.29138.2	1	2493.04	1247.53	2	-2.5	1	15	0.28	0	30.75
VGECEASAMLPLECQYLNKNALTTLAGPLTPPVK-P11-306	306	sp|Q9H3P2|NELFA_HUMAN	monolink	211020_LU02_aleitner_Pol2_11.c.27681.27681.4_211020_LU02_aleitner_Pol2_11.c.27681.27681.4	138	3990.87	998.726	4	-2.6	1	17	0.41	0	30.71
NCAFVTYEKMESADQAVAELNGTQVESVQLK-Y7-306	306	sp|P18615|NELFE_HUMAN	monolink	211020_LU02_aleitner_Pol2_11.c.24377.24377.3_211020_LU02_aleitner_Pol2_11.c.24377.24377.3	302	3764.66	1255.89	3	0	1	11	0.24	0	30.6
NGTPSFVSPATPSR-S13-306	306	reverse_sp|Q9H3P2|NELFA_HUMAN	monolink	211020_LU02_aleitner_Pol2_11.c.08943.08943.2_211020_LU02_aleitner_Pol2_11.c.08943.08943.2	304	1722.72	862.369	2	-1.8	1	7	0.21	0.94	30.58
DPEKGPVPTFQPFQR-K4-306	306	sp|P18615|NELFE_HUMAN	monolink	211020_LU02_aleitner_Pol2_11.c.17277.17277.3_211020_LU02_aleitner_Pol2_11.c.17277.17277.3	101	2047.9	683.641	3	-2.3	1	12	0.29	0	30.55
LKDPEKGPVPTFQPFQR-T11-306	306	sp|P18615|NELFE_HUMAN	monolink	211020_LU02_aleitner_Pol2_11.c.11381.11381.3_211020_LU02_aleitner_Pol2_11.c.11381.11381.3	106	2289.08	764.033	3	-2.7	1	12	0.18	0	30.49
ELGPDGEEAEGPGAGDGPPR-D5-306	306	sp|P18615|NELFE_HUMAN	monolink	211020_LU02_aleitner_Pol2_11.c.07630.07630.2_211020_LU02_aleitner_Pol2_11.c.07630.07630.2	149	2211.86	1106.93	2	-1.9	1	9	0.43	0	30.44
MLVIPPGLSEEEEALQK-M1-612	612	sp|P18615|NELFE_HUMAN	monolink	211020_LU02_aleitner_Pol2_11.c.33021.33021.2_211020_LU02_aleitner_Pol2_11.c.33021.33021.2	1	2494.03	1248.02	2	-0.4	1	14	0.19	0	30.4
LKDPEKGPVPTFQPFQR-K2-611	611	sp|P18615|NELFE_HUMAN	monolink	211020_LU02_aleitner_Pol2_11.c.14425.14425.4_211020_LU02_aleitner_Pol2_11.c.14425.14425.4	97	2594.12	649.537	4	-2.5	2	14	0.25	0	30.19
VNIARKQPMLDAATGK-Q7-306	306	sp|P18615|NELFE_HUMAN	monolink	211020_LU02_aleitner_Pol2_11.c.06090.06090.3_211020_LU02_aleitner_Pol2_11.c.06090.06090.3	333	2017.96	673.661	3	-3.2	1	12	0.17	0	30.06
LPAEEKAPVSYPNTLPESFTK-K6-611	611	sp|Q8WX92|NELFB_HUMAN	monolink	211020_LU02_aleitner_Pol2_11.c.16751.16751.3_211020_LU02_aleitner_Pol2_11.c.16751.16751.3	398	2928.25	977.091	3	-0.5	1	13	0.22	0	29.85
KGNTLYVYGEDMTPTLLR-Y6-612	612	sp|P18615|NELFE_HUMAN	monolink	211020_LU02_aleitner_Pol2_11.c.24819.24819.3_211020_LU02_aleitner_Pol2_11.c.24819.24819.3	265	2682.09	895.038	3	-2.6	1	8	0.23	0	29.65
KQPMLDAATGK-Q2-612	612	sp|P18615|NELFE_HUMAN	monolink	211020_LU02_aleitner_Pol2_11.c.09412.09412.2_211020_LU02_aleitner_Pol2_11.c.09412.09412.2	333	1770.65	886.335	2	-1.7	2	8	0.17	0	29.28
LKDPEKGPVPTFQPFQR-K2-651	651	sp|P18615|NELFE_HUMAN	monolink	211020_LU02_aleitner_Pol2_11.c.16810.16810.3_211020_LU02_aleitner_Pol2_11.c.16810.16810.3	97	2634.13	879.05	3	-1.3	1	14	0.23	0	29.16
KGNTLYVYGEDMTPTLLR-G2-306	306	sp|P18615|NELFE_HUMAN	monolink	211020_LU02_aleitner_Pol2_11.c.21731.21731.2_211020_LU02_aleitner_Pol2_11.c.21731.21731.2	261	2376.07	1189.04	2	-2.1	1	13	0.19	0	29.11
APRKGNTLYVYGEDMTPTLLR-G5-306	306	sp|P18615|NELFE_HUMAN	monolink	211020_LU02_aleitner_Pol2_11.c.17812.17812.3_211020_LU02_aleitner_Pol2_11.c.17812.17812.3	261	2700.26	901.093	3	-2.1	1	11	0.31	0	28.92
LKDPEKGPVPTFQPFQR-K2-306	306	sp|P18615|NELFE_HUMAN	monolink	211020_LU02_aleitner_Pol2_11.c.14391.14391.3_211020_LU02_aleitner_Pol2_11.c.14391.14391.3	97	2289.08	764.034	3	-1.9	1	12	0.28	0	28.82
FLPMLXSFLVDDYTFNVDQK-D11-288	288	sp|Q8WX92|NELFB_HUMAN	monolink	211020_LU02_aleitner_Pol2_11.c.32739.32739.3_211020_LU02_aleitner_Pol2_11.c.32739.32739.3	383	2726.16	909.729	3	-1.7	1	11	0.27	0	28.81
LPAEEKAPVSYPNTLPESFTK-K6-306	306	sp|Q8WX92|NELFB_HUMAN	monolink	211020_LU02_aleitner_Pol2_11.c.16904.16904.3_211020_LU02_aleitner_Pol2_11.c.16904.16904.3	398	2623.21	875.411	3	0	1	14	0.25	0	28.76
KXDTTTPLKGIPK-K9-306	306	sp|Q9H3P2|NELFA_HUMAN	monolink	211020_LU02_aleitner_Pol2_11.c.06798.06798.3_211020_LU02_aleitner_Pol2_11.c.06798.06798.3	215	1750.82	584.614	3	-2	1	10	0.16	0	28.72
LKDPEKGPVPTFQPFQR-K2-612	612	sp|P18615|NELFE_HUMAN	monolink	211020_LU02_aleitner_Pol2_11.c.16996.16996.3_211020_LU02_aleitner_Pol2_11.c.16996.16996.3	97	2595.1	866.042	3	-2.3	1	14	0.27	0	28.68
KQPXLDAATGK-Q2-306	306	sp|P18615|NELFE_HUMAN	monolink	211020_LU02_aleitner_Pol2_11.c.03764.03764.3_211020_LU02_aleitner_Pol2_11.c.03764.03764.3	333	1480.62	494.549	3	-2.1	3	7	0.21	0.96	28.62
NALTTLAGPLTPPVK-K15-306	306	sp|Q9H3P2|NELFA_HUMAN	monolink	211020_LU02_aleitner_Pol2_11.c.16824.16824.2_211020_LU02_aleitner_Pol2_11.c.16824.16824.2	161	1797.89	899.951	2	-2.9	1	8	0.15	0	28.52
KSLYESFVSSSDR-K1-306	306	sp|P18615|NELFE_HUMAN	monolink	211020_LU02_aleitner_Pol2_11.c.16280.16280.2_211020_LU02_aleitner_Pol2_11.c.16280.16280.2	130	1809.74	905.878	2	-3.6	2	11	0.27	0	28.4
AVETVHNLCCNENKGASELVAELSTLYQCIR-L8-306	306	sp|Q8IXH7|NELFD_HUMAN	monolink	211020_LU02_aleitner_Pol2_11.c.29591.29591.3_211020_LU02_aleitner_Pol2_11.c.29591.29591.3	396	3883.71	1295.58	3	-2	1	11	0.21	0	28.37
GVKLLDISELDMVGAGR-D6-306	306	sp|Q9H3P2|NELFA_HUMAN	monolink	211020_LU02_aleitner_Pol2_11.c.24555.24555.3_211020_LU02_aleitner_Pol2_11.c.24555.24555.3	258	2077.97	693.665	3	-2.4	1	8	0.33	0	28.35
TQIVYSDDVYKENLVDGF-Y10-611	611	sp|P18615|NELFE_HUMAN	monolink	211020_LU02_aleitner_Pol2_11.c.20232.20232.3_211020_LU02_aleitner_Pol2_11.c.20232.20232.3	372	2715.06	906.028	3	-2	1	8	0.19	0	28.3
GAFSPFGNIIDLSMDPPRNCAFVTYEK-V23-306	306	sp|P18615|NELFE_HUMAN	monolink	211020_LU02_aleitner_Pol2_11.c.28185.28185.3_211020_LU02_aleitner_Pol2_11.c.28185.28185.3	300	3351.45	1118.16	3	-2.1	1	7	0.41	0	28.23
LKDPEKGPVPTFQPFQR-K2-635	635	sp|P18615|NELFE_HUMAN	monolink	211020_LU02_aleitner_Pol2_11.c.15577.15577.4_211020_LU02_aleitner_Pol2_11.c.15577.15577.4	97	2618.13	655.54	4	-2	2	14	0.23	0	28.23
MLVIPPGLSEEEEALQKK-M1-611	611	sp|P18615|NELFE_HUMAN	monolink	211020_LU02_aleitner_Pol2_11.c.24770.24770.3_211020_LU02_aleitner_Pol2_11.c.24770.24770.3	1	2621.13	874.718	3	-2.2	2	15	0.21	0	28.1
VNIARKQPXLDAATGK-R5-306	306	sp|P18615|NELFE_HUMAN	monolink	211020_LU02_aleitner_Pol2_11.c.04483.04483.3_211020_LU02_aleitner_Pol2_11.c.04483.04483.3	331	2033.95	678.993	3	-3	1	14	0.2	0	28.06
SLYESFVSSSDR-Y3-611	611	sp|P18615|NELFE_HUMAN	monolink	211020_LU02_aleitner_Pol2_11.c.13100.13100.3_211020_LU02_aleitner_Pol2_11.c.13100.13100.3	133	1986.69	663.237	3	-2.4	2	8	0.24	0	28.02
GVKLLDISELDMVGAGR-K3-611	611	sp|Q9H3P2|NELFA_HUMAN	monolink	211020_LU02_aleitner_Pol2_11.c.24134.24134.3_211020_LU02_aleitner_Pol2_11.c.24134.24134.3	255	2383.01	795.346	3	-1.5	1	13	0.3	0	28.01
VNIARKQPMLDAATGK-R5-611	611	sp|P18615|NELFE_HUMAN	monolink	211020_LU02_aleitner_Pol2_11.c.07086.07086.3_211020_LU02_aleitner_Pol2_11.c.07086.07086.3	331	2323	775.341	3	-2.7	3	13	0.22	0	27.88
MLVIPPGLSEEEEALQK-I4-611	611	sp|P18615|NELFE_HUMAN	monolink	211020_LU02_aleitner_Pol2_11.c.29389.29389.3_211020_LU02_aleitner_Pol2_11.c.29389.29389.3	4	2493.04	832.02	3	-1.9	2	9	0.23	0	27.78
RKTLDAEVVEKPAK-D5-306	306	sp|Q9H3P2|NELFA_HUMAN	monolink	211020_LU02_aleitner_Pol2_11.c.04427.04427.3_211020_LU02_aleitner_Pol2_11.c.04427.04427.3	279	1888.93	630.65	3	-1.9	1	11	0.2	0	27.69
LKDPEKGPVPTFQPFQR-P4-306	306	sp|P18615|NELFE_HUMAN	monolink	211020_LU02_aleitner_Pol2_11.c.14718.14718.3_211020_LU02_aleitner_Pol2_11.c.14718.14718.3	99	2289.08	764.034	3	-1.7	2	11	0.31	0	27.67
DPEKGPVPTFQPFQR-D1-306	306	sp|P18615|NELFE_HUMAN	monolink	211020_LU02_aleitner_Pol2_11.c.17254.17254.2_211020_LU02_aleitner_Pol2_11.c.17254.17254.2	98	2047.91	1024.96	2	0.8	1	7	0.24	0	27.66
TLDAEVVEKPAKEETVVENATPDYAAGLVSTQK-E8-306	306	sp|Q9H3P2|NELFA_HUMAN	monolink	211020_LU02_aleitner_Pol2_11.c.18318.18318.3_211020_LU02_aleitner_Pol2_11.c.18318.18318.3	284	3807.79	1270.27	3	-3	2	19	0.2	0	27.56
MLVIPPGLSEEEEALQK-M1-635	635	sp|P18615|NELFE_HUMAN	monolink	211020_LU02_aleitner_Pol2_11.c.29345.29345.3_211020_LU02_aleitner_Pol2_11.c.29345.29345.3	1	2517.05	840.023	3	-3	1	13	0.2	0	27.55
MLVIPPGLSEEEEALQKK-V3-611	611	sp|P18615|NELFE_HUMAN	monolink	211020_LU02_aleitner_Pol2_11.c.23786.23786.3_211020_LU02_aleitner_Pol2_11.c.23786.23786.3	3	2621.13	874.718	3	-2.7	1	14	0.22	0	27.54
GVKLLDISELDXVGAGR-K3-611	611	sp|Q9H3P2|NELFA_HUMAN	monolink	211020_LU02_aleitner_Pol2_11.c.21972.21972.3_211020_LU02_aleitner_Pol2_11.c.21972.21972.3	255	2399.01	800.677	3	-2	1	13	0.17	0	27.52
KQPMLDAATGK-Q2-635	635	sp|P18615|NELFE_HUMAN	monolink	211020_LU02_aleitner_Pol2_11.c.07858.07858.3_211020_LU02_aleitner_Pol2_11.c.07858.07858.3	333	1793.68	598.902	3	-1.9	2	10	0.17	0	27.46
LKDPEKGPVPTFQPFQR-P4-611	611	sp|P18615|NELFE_HUMAN	monolink	211020_LU02_aleitner_Pol2_11.c.14632.14632.3_211020_LU02_aleitner_Pol2_11.c.14632.14632.3	99	2594.12	865.714	3	-2.1	2	12	0.26	0	27.3
GVKLLDISELDXVGAGR-K3-651	651	sp|Q9H3P2|NELFA_HUMAN	monolink	211020_LU02_aleitner_Pol2_11.c.24995.24995.2_211020_LU02_aleitner_Pol2_11.c.24995.24995.2	255	2439.02	1220.52	2	-0.1	1	7	0.2	0	27.24
SLYESFVSSSDR-Y3-306	306	sp|P18615|NELFE_HUMAN	monolink	211020_LU02_aleitner_Pol2_11.c.13892.13892.2_211020_LU02_aleitner_Pol2_11.c.13892.13892.2	133	1681.65	841.832	2	-1.8	3	8	0.29	0	27.22
KTLDAEVVEKPAKEETVVENATPDYAAGLVSTQK-E15-306	306	sp|Q9H3P2|NELFA_HUMAN	monolink	211020_LU02_aleitner_Pol2_11.c.15663.15663.4_211020_LU02_aleitner_Pol2_11.c.15663.15663.4	290	3935.88	984.979	4	-2.5	1	18	0.3	0	27.16
VTRPEKALILGFMAGSR-A7-306	306	sp|Q9H3P2|NELFA_HUMAN	monolink	211020_LU02_aleitner_Pol2_11.c.22790.22790.3_211020_LU02_aleitner_Pol2_11.c.22790.22790.3	457	2151.05	718.025	3	-2.1	1	9	0.25	0	27.15
TEGEHDPVTEFIAHCK-E4-306	306	sp|Q8IXH7|NELFD_HUMAN	monolink	211020_LU02_aleitner_Pol2_11.c.17584.17584.3_211020_LU02_aleitner_Pol2_11.c.17584.17584.3	571	2174.86	725.96	3	-3	1	11	0.19	0	27.12
APRKGNTLYVYGEDXTPTLLR-T7-306	306	sp|P18615|NELFE_HUMAN	monolink	211020_LU02_aleitner_Pol2_11.c.14489.14489.3_211020_LU02_aleitner_Pol2_11.c.14489.14489.3	263	2716.25	906.425	3	-2.2	1	12	0.19	0	27.1
RKTLDAEVVEKPAK-L4-306	306	sp|Q9H3P2|NELFA_HUMAN	monolink	211020_LU02_aleitner_Pol2_11.c.04445.04445.4_211020_LU02_aleitner_Pol2_11.c.04445.04445.4	278	1888.93	473.24	4	-1.1	1	10	0.19	0	27.07
KGNTLYVYGEDXTPTLLR-T4-306	306	sp|P18615|NELFE_HUMAN	monolink	211020_LU02_aleitner_Pol2_11.c.18326.18326.2_211020_LU02_aleitner_Pol2_11.c.18326.18326.2	263	2392.06	1197.04	2	-1.1	1	11	0.2	0	27
TLEGKLKDPEK-G4-306	306	sp|P18615|NELFE_HUMAN	monolink	211020_LU02_aleitner_Pol2_11.c.06720.06720.2_211020_LU02_aleitner_Pol2_11.c.06720.06720.2	94	1562.72	782.367	2	-2.4	1	8	0.16	0	26.93
STSKAVETVHNLCCNENK-K4-611	611	sp|Q8IXH7|NELFD_HUMAN	monolink	211020_LU02_aleitner_Pol2_11.c.07586.07586.3_211020_LU02_aleitner_Pol2_11.c.07586.07586.3	388	2701.02	901.347	3	-0.6	1	13	0.17	0	26.87
KGNTLYVYGEDMTPTLLR-N3-611	611	sp|P18615|NELFE_HUMAN	monolink	211020_LU02_aleitner_Pol2_11.c.21567.21567.3_211020_LU02_aleitner_Pol2_11.c.21567.21567.3	262	2681.11	894.71	3	-1.8	1	11	0.23	0	26.86
GNTLYVYGEDMTPTLLR-Y5-611	611	sp|P18615|NELFE_HUMAN	monolink	211020_LU02_aleitner_Pol2_11.c.23023.23023.3_211020_LU02_aleitner_Pol2_11.c.23023.23023.3	265	2553.01	852.012	3	-2.1	1	11	0.24	0	26.83
FLPMLXSFLVDDYTFNVDQK-L9-304	304	sp|Q8WX92|NELFB_HUMAN	monolink	211020_LU02_aleitner_Pol2_11.c.30019.30019.3_211020_LU02_aleitner_Pol2_11.c.30019.30019.3	381	2742.16	915.06	3	-2.2	1	8	0.19	0.99	26.75
KQPXLDAATGKSVWGSLAVQNSPK-K11-611	611	sp|P18615|NELFE_HUMAN	monolink	211020_LU02_aleitner_Pol2_11.c.15623.15623.3_211020_LU02_aleitner_Pol2_11.c.15623.15623.3	342	3139.36	1047.46	3	-2.4	1	15	0.23	0	26.75
VNIARKQPMLDAATGK-R5-592	592	sp|P18615|NELFE_HUMAN	monolink	211020_LU02_aleitner_Pol2_11.c.12555.12555.3_211020_LU02_aleitner_Pol2_11.c.12555.12555.3	331	2303.96	768.996	3	-0.7	1	12	0.16	0	26.69
LGSLNNEPALPSTSYLPSTPSVVPASSYIPSSETPPAPSSR-P17-611	611	sp|Q9H3P2|NELFA_HUMAN	monolink	211020_LU02_aleitner_Pol2_11.c.21455.21455.4_211020_LU02_aleitner_Pol2_11.c.21455.21455.4	326	4765.14	1192.29	4	-0.2	1	17	0.22	0	26.63
KGNTLYVYGEDMTPTLLR-K1-980	980	sp|P18615|NELFE_HUMAN	monolink	211020_LU02_aleitner_Pol2_11.c.25529.25529.3_211020_LU02_aleitner_Pol2_11.c.25529.25529.3	260	3050.17	1017.73	3	-1.6	1	14	0.21	0	26.62
KQPMLDAATGK-K1-306	306	sp|P18615|NELFE_HUMAN	monolink	211020_LU02_aleitner_Pol2_11.c.06719.06719.2_211020_LU02_aleitner_Pol2_11.c.06719.06719.2	332	1464.63	733.322	2	-2.1	1	9	0.23	0	26.56
XLVIPPGLSEEEEALQKK-V3-635	635	sp|P18615|NELFE_HUMAN	monolink	211020_LU02_aleitner_Pol2_11.c.26856.26856.3_211020_LU02_aleitner_Pol2_11.c.26856.26856.3	3	2661.14	888.054	3	-1.9	1	11	0.26	0.91	26.47
MLVIPPGLSEEEEALQKK-M1-980	980	sp|P18615|NELFE_HUMAN	monolink	211020_LU02_aleitner_Pol2_11.c.26823.26823.3_211020_LU02_aleitner_Pol2_11.c.26823.26823.3	1	2990.19	997.738	3	-1.4	1	15	0.18	0.96	26.25
SLYESFVSSSDRLRELGPDGEEAEGPGAGDGPPR-D11-304	304	sp|P18615|NELFE_HUMAN	monolink	211020_LU02_aleitner_Pol2_11.c.07168.07168.3_211020_LU02_aleitner_Pol2_11.c.07168.07168.3	141	3836.64	1279.89	3	0	1	9	0.19	0	26.24
SVWGSLAVQNSPK-W3-940	940	sp|P18615|NELFE_HUMAN	monolink	211020_LU02_aleitner_Pol2_11.c.07874.07874.2_211020_LU02_aleitner_Pol2_11.c.07874.07874.2	345	2311.83	1156.92	2	-2.5	1	7	0.18	0	26.23
NCAFVTYEK-N1-306	306	sp|P18615|NELFE_HUMAN	monolink	211020_LU02_aleitner_Pol2_11.c.15691.15691.2_211020_LU02_aleitner_Pol2_11.c.15691.15691.2	296	1436.53	719.272	2	-3	1	7	0.25	0	26.17
LKDPEKGPVPTFQPFQR-P4-612	612	sp|P18615|NELFE_HUMAN	monolink	211020_LU02_aleitner_Pol2_11.c.17493.17493.3_211020_LU02_aleitner_Pol2_11.c.17493.17493.3	99	2595.1	866.042	3	-2.3	1	10	0.15	0	26.17
KSLYESFVSSSDR-K1-612	612	sp|P18615|NELFE_HUMAN	monolink	211020_LU02_aleitner_Pol2_11.c.19265.19265.2_211020_LU02_aleitner_Pol2_11.c.19265.19265.2	130	2115.76	1058.89	2	-3.8	1	9	0.19	0	26.15
KSLYESFVSSSDR-S2-306	306	sp|P18615|NELFE_HUMAN	monolink	211020_LU02_aleitner_Pol2_11.c.15900.15900.3_211020_LU02_aleitner_Pol2_11.c.15900.15900.3	131	1809.74	604.256	3	-0.9	1	10	0.3	0	26
MLVIPPGLSEEEEALQKK-M1-612	612	sp|P18615|NELFE_HUMAN	monolink	211020_LU02_aleitner_Pol2_11.c.29303.29303.3_211020_LU02_aleitner_Pol2_11.c.29303.29303.3	1	2622.11	875.045	3	-3.7	2	10	0.2	0	26
TQIVYSDDVYKENLVDGF-Y10-306	306	sp|P18615|NELFE_HUMAN	monolink	211020_LU02_aleitner_Pol2_11.c.25023.25023.3_211020_LU02_aleitner_Pol2_11.c.25023.25023.3	372	2410.02	804.348	3	-2.4	1	9	0.28	0	25.98
KSLYESFVSSSDR-K1-651	651	sp|P18615|NELFE_HUMAN	monolink	211020_LU02_aleitner_Pol2_11.c.19193.19193.2_211020_LU02_aleitner_Pol2_11.c.19193.19193.2	130	2154.79	1078.4	2	-0.7	2	11	0.16	0	25.91
KTLDAEVVEKPAK-K1-611	611	sp|Q9H3P2|NELFA_HUMAN	monolink	211020_LU02_aleitner_Pol2_11.c.06084.06084.3_211020_LU02_aleitner_Pol2_11.c.06084.06084.3	276	2037.87	680.297	3	-1.8	2	12	0.17	0	25.79
TLDAEVVEKPAKEETVVENATPDYAAGLVSTQK-E8-635	635	sp|Q9H3P2|NELFA_HUMAN	monolink	211020_LU02_aleitner_Pol2_11.c.19145.19145.3_211020_LU02_aleitner_Pol2_11.c.19145.19145.3	284	4136.84	1379.95	3	-2.3	1	16	0.18	0	25.78
GVKLLDISELDXVGAGR-K3-635	635	sp|Q9H3P2|NELFA_HUMAN	monolink	211020_LU02_aleitner_Pol2_11.c.23321.23321.3_211020_LU02_aleitner_Pol2_11.c.23321.23321.3	255	2423.01	808.679	3	-3.3	1	12	0.15	0	25.73
SLYESFVSSSDR-Y3-612	612	sp|P18615|NELFE_HUMAN	monolink	211020_LU02_aleitner_Pol2_11.c.17786.17786.2_211020_LU02_aleitner_Pol2_11.c.17786.17786.2	133	1987.67	994.843	2	-2.5	1	8	0.2	0	25.71
FLPMLXSFLVDDYTFNVDQK-V10-304	304	sp|Q8WX92|NELFB_HUMAN	monolink	211020_LU02_aleitner_Pol2_11.c.29219.29219.3_211020_LU02_aleitner_Pol2_11.c.29219.29219.3	382	2742.16	915.06	3	-2.6	1	8	0.23	0	25.7
KQPMLDAATGK-Q2-980	980	sp|P18615|NELFE_HUMAN	monolink	211020_LU02_aleitner_Pol2_11.c.10000.10000.2_211020_LU02_aleitner_Pol2_11.c.10000.10000.2	333	2138.73	1070.37	2	-0.9	1	7	0.18	0.83	25.67
SLYESFVSSSDR-Y3-956	956	sp|P18615|NELFE_HUMAN	monolink	211020_LU02_aleitner_Pol2_11.c.16366.16366.3_211020_LU02_aleitner_Pol2_11.c.16366.16366.3	133	2331.73	778.252	3	-2.8	1	7	0.18	0	25.53
KQPMLDAATGK-K1-651	651	sp|P18615|NELFE_HUMAN	monolink	211020_LU02_aleitner_Pol2_11.c.09374.09374.2_211020_LU02_aleitner_Pol2_11.c.09374.09374.2	332	1809.67	905.845	2	-2.4	1	8	0.21	0.83	25.47
KGNTLYVYGEDMTPTLLR-T4-980	980	sp|P18615|NELFE_HUMAN	monolink	211020_LU02_aleitner_Pol2_11.c.25195.25195.3_211020_LU02_aleitner_Pol2_11.c.25195.25195.3	263	3050.16	1017.73	3	-4	1	10	0.21	0	25.47
KQPXLDAATGK-K1-611	611	sp|P18615|NELFE_HUMAN	monolink	211020_LU02_aleitner_Pol2_11.c.04132.04132.2_211020_LU02_aleitner_Pol2_11.c.04132.04132.2	332	1785.67	893.841	2	-1.4	1	8	0.16	0.84	25.36
GVKLLDISELDMVGAGR-K3-651	651	sp|Q9H3P2|NELFA_HUMAN	monolink	211020_LU02_aleitner_Pol2_11.c.27486.27486.3_211020_LU02_aleitner_Pol2_11.c.27486.27486.3	255	2423.01	808.678	3	-4.7	1	12	0.21	0	25.36
VNIARKQPXLDAATGK-R5-611	611	sp|P18615|NELFE_HUMAN	monolink	211020_LU02_aleitner_Pol2_11.c.05203.05203.3_211020_LU02_aleitner_Pol2_11.c.05203.05203.3	331	2339	780.674	3	-1.6	2	12	0.18	0.97	25.33
SPTAPSVFSPTGNRTPIPPSR-S20-306	306	sp|Q9H3P2|NELFA_HUMAN	monolink	211020_LU02_aleitner_Pol2_11.c.12145.12145.3_211020_LU02_aleitner_Pol2_11.c.12145.12145.3	244	2471.14	824.723	3	-1.1	1	7	0.17	0	25.25
TQIVYSDDVYK-Y5-611	611	sp|P18615|NELFE_HUMAN	monolink	211020_LU02_aleitner_Pol2_11.c.09304.09304.2_211020_LU02_aleitner_Pol2_11.c.09304.09304.2	367	1940.71	971.361	2	-2.6	1	8	0.24	0	25.21
MLVIPPGLSEEEEALQK-V3-611	611	sp|P18615|NELFE_HUMAN	monolink	211020_LU02_aleitner_Pol2_11.c.28135.28135.3_211020_LU02_aleitner_Pol2_11.c.28135.28135.3	3	2493.04	832.021	3	-0.6	1	12	0.17	0	25.12
SVWGSLAVQNSPK-V2-651	651	sp|P18615|NELFE_HUMAN	monolink	211020_LU02_aleitner_Pol2_11.c.19527.19527.2_211020_LU02_aleitner_Pol2_11.c.19527.19527.2	344	2022.78	1012.4	2	-1.5	1	9	0.18	0	25.1
VNIARKQPXLDAATGK-R5-897	897	sp|P18615|NELFE_HUMAN	monolink	211020_LU02_aleitner_Pol2_11.c.09047.09047.3_211020_LU02_aleitner_Pol2_11.c.09047.09047.3	331	2625	876.006	3	-2	1	13	0.15	0	25.05
KQPMLDAATGK-K1-611	611	sp|P18615|NELFE_HUMAN	monolink	211020_LU02_aleitner_Pol2_11.c.06654.06654.2_211020_LU02_aleitner_Pol2_11.c.06654.06654.2	332	1769.67	885.843	2	-2	2	9	0.23	0	25.03
KQPXLDAATGK-Q2-635	635	sp|P18615|NELFE_HUMAN	monolink	211020_LU02_aleitner_Pol2_11.c.05694.05694.2_211020_LU02_aleitner_Pol2_11.c.05694.05694.2	333	1809.67	905.845	2	-2.4	2	7	0.15	0.88	25.02
AELLQKSTETAQQLK-K6-306	306	sp|Q9H3P2|NELFA_HUMAN	monolink	211020_LU02_aleitner_Pol2_11.c.11465.11465.3_211020_LU02_aleitner_Pol2_11.c.11465.11465.3	181	1992.93	665.32	3	-2.6	1	11	0.16	0	24.93
FLPMLXSFLVDDYTFNVDQK-L9-306	306	sp|Q8WX92|NELFB_HUMAN	monolink	211020_LU02_aleitner_Pol2_11.c.32484.32484.3_211020_LU02_aleitner_Pol2_11.c.32484.32484.3	381	2744.18	915.733	3	-1.7	1	10	0.16	0.96	24.9
KQPMLDAATGK-Q2-306	306	sp|P18615|NELFE_HUMAN	monolink	211020_LU02_aleitner_Pol2_11.c.06267.06267.2_211020_LU02_aleitner_Pol2_11.c.06267.06267.2	333	1464.63	733.323	2	-1.3	1	8	0.17	0	24.89
GVKLLDISELDMVGAGR-K3-980	980	sp|Q9H3P2|NELFA_HUMAN	monolink	211020_LU02_aleitner_Pol2_11.c.28007.28007.3_211020_LU02_aleitner_Pol2_11.c.28007.28007.3	255	2752.07	918.363	3	-3.6	1	9	0.19	0	24.87
VNIARKQPMLDAATGK-R5-651	651	sp|P18615|NELFE_HUMAN	monolink	211020_LU02_aleitner_Pol2_11.c.09051.09051.3_211020_LU02_aleitner_Pol2_11.c.09051.09051.3	331	2363.01	788.677	3	-2	1	13	0.19	0	24.83
TQIVYSDDVYKENLVDGF-Y5-611	611	sp|P18615|NELFE_HUMAN	monolink	211020_LU02_aleitner_Pol2_11.c.21456.21456.3_211020_LU02_aleitner_Pol2_11.c.21456.21456.3	367	2715.06	906.027	3	-2.9	4	10	0.29	0	24.77
QAPFRSPTAPSVFSPTGNR-F4-940	940	sp|Q9H3P2|NELFA_HUMAN	monolink	211020_LU02_aleitner_Pol2_11.c.10750.10750.4_211020_LU02_aleitner_Pol2_11.c.10750.10750.4	223	2956.13	740.041	4	-1.6	1	10	0.17	0	24.69
KTLDAEVVEKPAKEETVVENATPDYAAGLVSTQK-L3-611	611	sp|Q9H3P2|NELFA_HUMAN	monolink	211020_LU02_aleitner_Pol2_11.c.15828.15828.4_211020_LU02_aleitner_Pol2_11.c.15828.15828.4	278	4240.93	1061.24	4	-2	1	14	0.26	0	24.68
LKDPEKGPVPTFQPFQR-D3-980	980	sp|P18615|NELFE_HUMAN	monolink	211020_LU02_aleitner_Pol2_11.c.17657.17657.3_211020_LU02_aleitner_Pol2_11.c.17657.17657.3	98	2963.18	988.734	3	-1.5	1	11	0.16	0	24.6
EASRPPEEPSAPSPTLPAQFK-L16-306	306	sp|Q9H3P2|NELFA_HUMAN	monolink	211020_LU02_aleitner_Pol2_11.c.10763.10763.3_211020_LU02_aleitner_Pol2_11.c.10763.10763.3	366	2541.14	848.053	3	-2.4	1	11	0.16	0	24.54
FLPMLXSFLVDDYTFNVDQKLPAEEK-Y13-611	611	sp|Q8WX92|NELFB_HUMAN	monolink	211020_LU02_aleitner_Pol2_11.c.29557.29557.4_211020_LU02_aleitner_Pol2_11.c.29557.29557.4	385	3716.56	930.148	4	-3.6	2	15	0.19	0	24.54
LKDPEKGPVPTFQPFQR-K2-980	980	sp|P18615|NELFE_HUMAN	monolink	211020_LU02_aleitner_Pol2_11.c.17396.17396.4_211020_LU02_aleitner_Pol2_11.c.17396.17396.4	97	2963.18	741.802	4	-2.1	1	13	0.16	0	24.53
AELLQKSTETAQQLKR-K6-635	635	sp|Q9H3P2|NELFA_HUMAN	monolink	211020_LU02_aleitner_Pol2_11.c.10621.10621.3_211020_LU02_aleitner_Pol2_11.c.10621.10621.3	181	2478.09	827.037	3	-2.6	1	12	0.15	0	24.52
VNIARKQPMLDAATGK-R5-956	956	sp|P18615|NELFE_HUMAN	monolink	211020_LU02_aleitner_Pol2_11.c.07835.07835.3_211020_LU02_aleitner_Pol2_11.c.07835.07835.3	331	2668.05	890.357	3	-2.8	2	12	0.15	0	24.42
VNIARKQPMLDAATGK-R5-954	954	sp|P18615|NELFE_HUMAN	monolink	211020_LU02_aleitner_Pol2_11.c.09363.09363.3_211020_LU02_aleitner_Pol2_11.c.09363.09363.3	331	2666.03	889.684	3	-3.3	1	11	0.15	0	24.4
GALNPADITVLFK-P5-306	306	sp|Q8IXH7|NELFD_HUMAN	monolink	211020_LU02_aleitner_Pol2_11.c.25550.25550.2_211020_LU02_aleitner_Pol2_11.c.25550.25550.2	307	1663.78	832.899	2	-2.7	1	9	0.17	0	24.36
KGNTLYVYGEDMTPTLLR-G2-651	651	sp|P18615|NELFE_HUMAN	monolink	211020_LU02_aleitner_Pol2_11.c.24525.24525.3_211020_LU02_aleitner_Pol2_11.c.24525.24525.3	261	2721.11	908.046	3	-1.9	1	13	0.2	0	24.33
KTLDAEVVEKPAKEETVVENATPDYAAGLVSTQK-L3-612	612	sp|Q9H3P2|NELFA_HUMAN	monolink	211020_LU02_aleitner_Pol2_11.c.17670.17670.4_211020_LU02_aleitner_Pol2_11.c.17670.17670.4	278	4241.91	1061.48	4	-2.6	1	13	0.27	0	24.28
ACQALGAMLSKGALNPADITVLFK-K11-306	306	sp|Q8IXH7|NELFD_HUMAN	monolink	211020_LU02_aleitner_Pol2_11.c.30114.30114.3_211020_LU02_aleitner_Pol2_11.c.30114.30114.3	302	2794.34	932.453	3	-2.5	1	11	0.17	0	24.12
STSKAVETVHNLCCNENK-K4-635	635	sp|Q8IXH7|NELFD_HUMAN	monolink	211020_LU02_aleitner_Pol2_11.c.08799.08799.3_211020_LU02_aleitner_Pol2_11.c.08799.08799.3	388	2725.03	909.35	3	-1.5	1	15	0.17	0	24.09
VNIARKQPXLDAATGK-R5-938	938	sp|P18615|NELFE_HUMAN	monolink	211020_LU02_aleitner_Pol2_11.c.06336.06336.3_211020_LU02_aleitner_Pol2_11.c.06336.06336.3	331	2666.03	889.686	3	-1.7	1	11	0.18	0.97	24.05
KSLYESFVSSSDR-K1-635	635	sp|P18615|NELFE_HUMAN	monolink	211020_LU02_aleitner_Pol2_11.c.17247.17247.3_211020_LU02_aleitner_Pol2_11.c.17247.17247.3	130	2138.79	713.939	3	-2.7	1	10	0.23	0	24.01
EASRPPEEPSAPSPTLPAQFKQR-K21-612	612	sp|Q9H3P2|NELFA_HUMAN	monolink	211020_LU02_aleitner_Pol2_11.c.13742.13742.3_211020_LU02_aleitner_Pol2_11.c.13742.13742.3	371	3131.32	1044.78	3	-0.8	1	12	0.15	0	23.88
SVWGSLAVQNSPK-W3-956	956	sp|P18615|NELFE_HUMAN	monolink	211020_LU02_aleitner_Pol2_11.c.10521.10521.3_211020_LU02_aleitner_Pol2_11.c.10521.10521.3	345	2327.83	776.95	3	-1.2	1	7	0.16	0	23.87
VNIARKQPXLDAATGK-A4-611	611	sp|P18615|NELFE_HUMAN	monolink	211020_LU02_aleitner_Pol2_11.c.04674.04674.3_211020_LU02_aleitner_Pol2_11.c.04674.04674.3	330	2339	780.673	3	-2.1	1	10	0.16	0.99	23.86
FLPXLMSFLVDDYTFNVDQK-D12-611	611	sp|Q8WX92|NELFB_HUMAN	monolink	211020_LU02_aleitner_Pol2_11.c.32602.32602.3_211020_LU02_aleitner_Pol2_11.c.32602.32602.3	384	3049.22	1017.41	3	-1.2	1	13	0.17	0.99	23.81
VTRPEKALILGFMAGSR-L8-612	612	sp|Q9H3P2|NELFA_HUMAN	monolink	211020_LU02_aleitner_Pol2_11.c.26306.26306.3_211020_LU02_aleitner_Pol2_11.c.26306.26306.3	458	2457.08	820.034	3	-1.2	1	7	0.21	0	23.81
APRKGNTLYVYGEDXTPTLLR-A1-916	916	sp|P18615|NELFE_HUMAN	monolink	211020_LU02_aleitner_Pol2_11.c.14465.14465.4_211020_LU02_aleitner_Pol2_11.c.14465.14465.4	257	3326.33	832.59	4	-3	1	11	0.21	0	23.79
FLPMLXSFLVDDYTFNVDQK-L9-611	611	sp|Q8WX92|NELFB_HUMAN	monolink	211020_LU02_aleitner_Pol2_11.c.32519.32519.4_211020_LU02_aleitner_Pol2_11.c.32519.32519.4	381	3049.22	763.312	4	-1.7	2	10	0.18	0	23.75
APRKGNTLYVYGEDXTPTLLR-L8-594	594	sp|P18615|NELFE_HUMAN	monolink	211020_LU02_aleitner_Pol2_11.c.23341.23341.3_211020_LU02_aleitner_Pol2_11.c.23341.23341.3	264	3004.27	1002.43	3	0.5	1	10	0.15	0	23.7
MLVIPPGLSEEEEALQKK-V3-612	612	sp|P18615|NELFE_HUMAN	monolink	211020_LU02_aleitner_Pol2_11.c.23771.23771.3_211020_LU02_aleitner_Pol2_11.c.23771.23771.3	3	2622.12	875.048	3	-0.6	1	12	0.17	0	23.67
VNIARKQPXLDAATGK-Q7-609	609	sp|P18615|NELFE_HUMAN	monolink	211020_LU02_aleitner_Pol2_11.c.05563.05563.3_211020_LU02_aleitner_Pol2_11.c.05563.05563.3	333	2336.98	780.001	3	-3.1	1	8	0.15	0	23.64
FLPMLXSFLVDDYTFNVDQK-V10-611	611	sp|Q8WX92|NELFB_HUMAN	monolink	211020_LU02_aleitner_Pol2_11.c.31726.31726.3_211020_LU02_aleitner_Pol2_11.c.31726.31726.3	382	3049.21	1017.41	3	-2.3	1	12	0.17	0	23.62
FLPXLMSFLVDDYTFNVDQK-S7-304	304	sp|Q8WX92|NELFB_HUMAN	monolink	211020_LU02_aleitner_Pol2_11.c.29685.29685.3_211020_LU02_aleitner_Pol2_11.c.29685.29685.3	379	2742.16	915.06	3	-2.9	1	7	0.15	0	23.61
ESALFSTELSVLHNFFSPSPK-L12-611	611	sp|Q8WX92|NELFB_HUMAN	monolink	211020_LU02_aleitner_Pol2_11.c.32052.32052.3_211020_LU02_aleitner_Pol2_11.c.32052.32052.3	184	2947.23	983.417	3	-2.7	3	13	0.17	0	23.59
VNIARKQPXLDAATGK-A4-651	651	sp|P18615|NELFE_HUMAN	monolink	211020_LU02_aleitner_Pol2_11.c.06656.06656.3_211020_LU02_aleitner_Pol2_11.c.06656.06656.3	330	2379.01	794.009	3	-1.3	1	12	0.15	0	23.51
KGNTLYVYGEDXTPTLLR-L5-611	611	sp|P18615|NELFE_HUMAN	monolink	211020_LU02_aleitner_Pol2_11.c.18105.18105.3_211020_LU02_aleitner_Pol2_11.c.18105.18105.3	264	2697.1	900.042	3	-2	1	10	0.16	0	23.49
KGNTLYVYGEDXTPTLLR-L5-980	980	sp|P18615|NELFE_HUMAN	monolink	211020_LU02_aleitner_Pol2_11.c.21265.21265.3_211020_LU02_aleitner_Pol2_11.c.21265.21265.3	264	3066.16	1023.06	3	-0.8	1	9	0.17	0	23.46
KGNTLYVYGEDMTPTLLR-N3-635	635	sp|P18615|NELFE_HUMAN	monolink	211020_LU02_aleitner_Pol2_11.c.22839.22839.3_211020_LU02_aleitner_Pol2_11.c.22839.22839.3	262	2705.12	902.714	3	-2	1	11	0.18	0	23.4
KTLDAEVVEKPAKEETVVENATPDYAAGLVSTQK-K10-635	635	sp|Q9H3P2|NELFA_HUMAN	monolink	211020_LU02_aleitner_Pol2_11.c.16802.16802.4_211020_LU02_aleitner_Pol2_11.c.16802.16802.4	285	4264.94	1067.24	4	-1.9	1	13	0.28	0	23.35
SLYESFVSSSDR-Y3-916	916	sp|P18615|NELFE_HUMAN	monolink	211020_LU02_aleitner_Pol2_11.c.11539.11539.3_211020_LU02_aleitner_Pol2_11.c.11539.11539.3	133	2291.72	764.916	3	-3.6	1	8	0.16	0	23.33
LPAEEKAPVSYPNTLPESFTK-K6-980	980	sp|Q8WX92|NELFB_HUMAN	monolink	211020_LU02_aleitner_Pol2_11.c.19419.19419.3_211020_LU02_aleitner_Pol2_11.c.19419.19419.3	398	3297.31	1100.11	3	0.7	1	7	0.15	0	23.17
EASRPPEEPSAPSPTLPAQFKQR-Q19-306	306	sp|Q9H3P2|NELFA_HUMAN	monolink	211020_LU02_aleitner_Pol2_11.c.11828.11828.3_211020_LU02_aleitner_Pol2_11.c.11828.11828.3	369	2825.3	942.773	3	-2.1	1	11	0.15	0	22.8
GNTLYVYGEDXTPTLLR-Y5-611	611	sp|P18615|NELFE_HUMAN	monolink	211020_LU02_aleitner_Pol2_11.c.20567.20567.3_211020_LU02_aleitner_Pol2_11.c.20567.20567.3	265	2569.01	857.343	3	-2.7	1	8	0.17	0	22.62
LRELGPDGEEAEGPGAGDGPPR-P6-306	306	sp|P18615|NELFE_HUMAN	monolink	211020_LU02_aleitner_Pol2_11.c.07636.07636.3_211020_LU02_aleitner_Pol2_11.c.07636.07636.3	148	2481.04	828.021	3	-2.5	1	8	0.19	0	22.39
SLYESFVSSSDR-F6-306	306	sp|P18615|NELFE_HUMAN	monolink	211020_LU02_aleitner_Pol2_11.c.12148.12148.2_211020_LU02_aleitner_Pol2_11.c.12148.12148.2	136	1681.65	841.831	2	-2.4	1	7	0.16	0	22.32
MLVIPPGLSEEEEALQK-M1-996	996	sp|P18615|NELFE_HUMAN	monolink	211020_LU02_aleitner_Pol2_11.c.28050.28050.3_211020_LU02_aleitner_Pol2_11.c.28050.28050.3	1	2878.1	960.373	3	0	1	7	0.18	0.99	22.32
EASRPPEEPSAPSPTLPAQFKQR-F20-611	611	sp|Q9H3P2|NELFA_HUMAN	monolink	211020_LU02_aleitner_Pol2_11.c.08055.08055.3_211020_LU02_aleitner_Pol2_11.c.08055.08055.3	370	3130.34	1044.45	3	-0.8	1	12	0.15	0	22.18
FLPMLXSFLVDDYTFNVDQK-Y13-611	611	sp|Q8WX92|NELFB_HUMAN	monolink	211020_LU02_aleitner_Pol2_11.c.31026.31026.3_211020_LU02_aleitner_Pol2_11.c.31026.31026.3	385	3049.21	1017.41	3	-2.1	1	11	0.18	0.97	22.15
FLPMLXSFLVDDYTFNVDQKLPAEEK-F8-611	611	sp|Q8WX92|NELFB_HUMAN	monolink	211020_LU02_aleitner_Pol2_11.c.30152.30152.3_211020_LU02_aleitner_Pol2_11.c.30152.30152.3	380	3716.56	1239.86	3	-3.1	1	13	0.15	0	21.51
EASRPPEEPSAPSPTLPAQFKQR-A18-651	651	sp|Q9H3P2|NELFA_HUMAN	monolink	211020_LU02_aleitner_Pol2_11.c.13307.13307.3_211020_LU02_aleitner_Pol2_11.c.13307.13307.3	368	3170.34	1057.79	3	-2.7	1	10	0.15	0	21.46
TQIVYSDDVYKENLVDGF-Y5-940	940	sp|P18615|NELFE_HUMAN	monolink	211020_LU02_aleitner_Pol2_11.c.22896.22896.3_211020_LU02_aleitner_Pol2_11.c.22896.22896.3	367	3044.11	1015.71	3	-1.9	1	7	0.19	0	21.44
FLPMLMSFLVDDYTFNVDQKLPAEEK-L9-611	611	sp|Q8WX92|NELFB_HUMAN	monolink	211020_LU02_aleitner_Pol2_11.c.32630.32630.4_211020_LU02_aleitner_Pol2_11.c.32630.32630.4	381	3700.57	926.15	4	-2.5	1	10	0.17	0	21.33
GVKLLDISELDMVGAGR-K3-996	996	sp|Q9H3P2|NELFA_HUMAN	monolink	211020_LU02_aleitner_Pol2_11.c.30507.30507.3_211020_LU02_aleitner_Pol2_11.c.30507.30507.3	255	2768.06	923.695	3	-3.3	1	7	0.19	0	21.14
KGNTLYVYGEDXTPTLLR-T4-651	651	sp|P18615|NELFE_HUMAN	monolink	211020_LU02_aleitner_Pol2_11.c.20759.20759.3_211020_LU02_aleitner_Pol2_11.c.20759.20759.3	263	2737.1	913.376	3	-3.2	1	8	0.15	0	20.54

## Sheet: Arc_1-200_gel filtr.pur._4SU
Id	Mass shift	Protein1	XLType	Spectrum	AbsPos1	Mr	Mz	z	Error_rel[ppm]	nseen	mions	TIC	deltaS	ld-Score
SLYESFVSSSDR-Y3-288	288	sp|P18615|NELFE_HUMAN	monolink	211020_LU02_aleitner_Pol2_17.c.15288.15288.2_211020_LU02_aleitner_Pol2_17.c.15288.15288.2	133	1663.64	832.827	2	-1.7	1	9	0.22	0	36.93
GVKLLDISELDMVGAGR-K3-306	306	sp|Q9H3P2|NELFA_HUMAN	monolink	211020_LU02_aleitner_Pol2_17.c.24081.24081.2_211020_LU02_aleitner_Pol2_17.c.24081.24081.2	255	2077.97	1039.99	2	-1.4	1	12	0.4	0	35.85
KTLDAEVVEKPAK-L3-306	306	sp|Q9H3P2|NELFA_HUMAN	monolink	211020_LU02_aleitner_Pol2_17.c.04853.04853.3_211020_LU02_aleitner_Pol2_17.c.04853.04853.3	278	1732.83	578.617	3	-0.7	2	13	0.29	0	34.76
KTLDAEVVEKPAK-D4-306	306	sp|Q9H3P2|NELFA_HUMAN	monolink	211020_LU02_aleitner_Pol2_17.c.05170.05170.3_211020_LU02_aleitner_Pol2_17.c.05170.05170.3	279	1732.83	578.617	3	-1.3	1	11	0.29	0	34.59
KSLYESFVSSSDR-L3-306	306	sp|P18615|NELFE_HUMAN	monolink	211020_LU02_aleitner_Pol2_17.c.15467.15467.3_211020_LU02_aleitner_Pol2_17.c.15467.15467.3	132	1809.74	604.256	3	-1.4	1	10	0.31	0	34.01
GVKLLDISELDXVGAGR-K3-306	306	sp|Q9H3P2|NELFA_HUMAN	monolink	211020_LU02_aleitner_Pol2_17.c.21697.21697.2_211020_LU02_aleitner_Pol2_17.c.21697.21697.2	255	2093.97	1047.99	2	-0.7	2	14	0.18	0	33.69
QLVKSGAISAIK-V3-306	306	sp|P18615|NELFE_HUMAN	monolink	211020_LU02_aleitner_Pol2_17.c.09233.09233.3_211020_LU02_aleitner_Pol2_17.c.09233.09233.3	69	1519.76	507.595	3	-2.1	2	9	0.16	0	33.45
MLVIPPGLSEEEEALQK-V3-306	306	sp|P18615|NELFE_HUMAN	monolink	211020_LU02_aleitner_Pol2_17.c.29672.29672.3_211020_LU02_aleitner_Pol2_17.c.29672.29672.3	3	2188	730.34	3	-1.8	1	14	0.24	0	32.83
GVKLLDISELDXVGAGR-L5-306	306	sp|Q9H3P2|NELFA_HUMAN	monolink	211020_LU02_aleitner_Pol2_17.c.21669.21669.3_211020_LU02_aleitner_Pol2_17.c.21669.21669.3	257	2093.97	698.997	3	-1.9	1	10	0.23	0	32.49
KQPXLDAATGK-Q2-306	306	sp|P18615|NELFE_HUMAN	monolink	211020_LU02_aleitner_Pol2_17.c.03241.03241.2_211020_LU02_aleitner_Pol2_17.c.03241.03241.2	333	1480.62	741.32	2	-2.2	4	9	0.17	0.75	32.35
GVKLLDISELDXVGAGR-K3-635	635	sp|Q9H3P2|NELFA_HUMAN	monolink	211020_LU02_aleitner_Pol2_17.c.23177.23177.2_211020_LU02_aleitner_Pol2_17.c.23177.23177.2	255	2423.02	1212.52	2	-0.5	1	8	0.23	0	32.26
VNIARKQPXLDAATGK-R5-306	306	sp|P18615|NELFE_HUMAN	monolink	211020_LU02_aleitner_Pol2_17.c.03871.03871.3_211020_LU02_aleitner_Pol2_17.c.03871.03871.3	331	2033.96	678.994	3	-1.3	2	15	0.19	0	31.7
MLVIPPGLSEEEEALQK-M1-306	306	sp|P18615|NELFE_HUMAN	monolink	211020_LU02_aleitner_Pol2_17.c.29370.29370.2_211020_LU02_aleitner_Pol2_17.c.29370.29370.2	1	2187.99	1095	2	-4.2	1	9	0.23	0	31.67
DPEKGPVPTFQPFQR-V7-306	306	sp|P18615|NELFE_HUMAN	monolink	211020_LU02_aleitner_Pol2_17.c.16397.16397.3_211020_LU02_aleitner_Pol2_17.c.16397.16397.3	104	2047.9	683.641	3	-2.6	1	10	0.25	0	31.3
STSKAVETVHNLCCNENK-K4-306	306	sp|Q8IXH7|NELFD_HUMAN	monolink	211020_LU02_aleitner_Pol2_17.c.06581.06581.3_211020_LU02_aleitner_Pol2_17.c.06581.06581.3	388	2395.97	799.666	3	-1.4	2	12	0.17	0	31.06
LKDPEKGPVPTFQPFQR-K2-612	612	sp|P18615|NELFE_HUMAN	monolink	211020_LU02_aleitner_Pol2_17.c.16147.16147.3_211020_LU02_aleitner_Pol2_17.c.16147.16147.3	97	2595.1	866.042	3	-2.2	1	14	0.3	0	30.87
KXDTTTPLKGIPK-K9-306	306	sp|Q9H3P2|NELFA_HUMAN	monolink	211020_LU02_aleitner_Pol2_17.c.06031.06031.3_211020_LU02_aleitner_Pol2_17.c.06031.06031.3	215	1750.82	584.614	3	-1.2	1	10	0.15	0	30.67
KQPXLDAATGK-K1-306	306	sp|P18615|NELFE_HUMAN	monolink	211020_LU02_aleitner_Pol2_17.c.03543.03543.2_211020_LU02_aleitner_Pol2_17.c.03543.03543.2	332	1480.62	741.32	2	-1.3	1	10	0.17	0.86	30.44
TLDAEVVEKPAKEETVVENATPDYAAGLVSTQK-E8-306	306	sp|Q9H3P2|NELFA_HUMAN	monolink	211020_LU02_aleitner_Pol2_17.c.17642.17642.3_211020_LU02_aleitner_Pol2_17.c.17642.17642.3	284	3807.79	1270.27	3	-2.5	1	22	0.31	0	29.88
KSLYESFVSSSDR-K1-306	306	sp|P18615|NELFE_HUMAN	monolink	211020_LU02_aleitner_Pol2_17.c.15444.15444.2_211020_LU02_aleitner_Pol2_17.c.15444.15444.2	130	1809.74	905.879	2	-2	2	10	0.28	0	29.65
GVKLLDISELDMVGAGR-K3-611	611	sp|Q9H3P2|NELFA_HUMAN	monolink	211020_LU02_aleitner_Pol2_17.c.24010.24010.3_211020_LU02_aleitner_Pol2_17.c.24010.24010.3	255	2383.01	795.346	3	-1.4	1	10	0.33	0	28.99
VNIARKQPMLDAATGK-Q7-306	306	sp|P18615|NELFE_HUMAN	monolink	211020_LU02_aleitner_Pol2_17.c.05688.05688.3_211020_LU02_aleitner_Pol2_17.c.05688.05688.3	333	2017.96	673.662	3	-1.8	1	10	0.22	0	28.61
LKDPEKGPVPTFQPFQR-D3-611	611	sp|P18615|NELFE_HUMAN	monolink	211020_LU02_aleitner_Pol2_17.c.13350.13350.3_211020_LU02_aleitner_Pol2_17.c.13350.13350.3	98	2594.11	865.713	3	-3.5	1	12	0.24	0	28.57
SLYESFVSSSDR-Y3-306	306	sp|P18615|NELFE_HUMAN	monolink	211020_LU02_aleitner_Pol2_17.c.09803.09803.2_211020_LU02_aleitner_Pol2_17.c.09803.09803.2	133	1681.65	841.832	2	-1.5	3	8	0.29	0	28.36
LKDPEKGPVPTFQPFQR-K2-306	306	sp|P18615|NELFE_HUMAN	monolink	211020_LU02_aleitner_Pol2_17.c.13443.13443.3_211020_LU02_aleitner_Pol2_17.c.13443.13443.3	97	2289.08	764.034	3	-2.5	1	14	0.26	0	28.29
KGNTLYVYGEDMTPTLLR-Y6-306	306	sp|P18615|NELFE_HUMAN	monolink	211020_LU02_aleitner_Pol2_17.c.21285.21285.3_211020_LU02_aleitner_Pol2_17.c.21285.21285.3	265	2376.07	793.031	3	-0.5	1	8	0.26	0	28.26
GVKLLDISELDMVGAGR-D6-306	306	sp|Q9H3P2|NELFA_HUMAN	monolink	211020_LU02_aleitner_Pol2_17.c.24083.24083.3_211020_LU02_aleitner_Pol2_17.c.24083.24083.3	258	2077.97	693.665	3	-1.7	1	7	0.35	0	28.13
AELLQKSTETAQQLK-K6-306	306	sp|Q9H3P2|NELFA_HUMAN	monolink	211020_LU02_aleitner_Pol2_17.c.10623.10623.3_211020_LU02_aleitner_Pol2_17.c.10623.10623.3	181	1992.94	665.321	3	-1.1	3	11	0.17	0	27.98
SVWGSLAVQNSPK-W3-306	306	sp|P18615|NELFE_HUMAN	monolink	211020_LU02_aleitner_Pol2_17.c.12460.12460.2_211020_LU02_aleitner_Pol2_17.c.12460.12460.2	345	1677.74	839.877	2	-0.7	1	9	0.24	0	27.95
MLVIPPGLSEEEEALQKK-V3-306	306	sp|P18615|NELFE_HUMAN	monolink	211020_LU02_aleitner_Pol2_17.c.25388.25388.3_211020_LU02_aleitner_Pol2_17.c.25388.25388.3	3	2316.09	773.038	3	-1.8	1	16	0.23	0	27.91
LKDPEKGPVPTFQPFQR-P4-611	611	sp|P18615|NELFE_HUMAN	monolink	211020_LU02_aleitner_Pol2_17.c.13702.13702.3_211020_LU02_aleitner_Pol2_17.c.13702.13702.3	99	2594.12	865.715	3	-1.3	1	12	0.24	0	27.87
KQPMLDAATGK-Q2-635	635	sp|P18615|NELFE_HUMAN	monolink	211020_LU02_aleitner_Pol2_17.c.07080.07080.3_211020_LU02_aleitner_Pol2_17.c.07080.07080.3	333	1793.68	598.902	3	-1.9	1	10	0.2	0	27.86
KTLDAEVVEKPAKEETVVENATPDYAAGLVSTQK-L3-306	306	sp|Q9H3P2|NELFA_HUMAN	monolink	211020_LU02_aleitner_Pol2_17.c.14818.14818.4_211020_LU02_aleitner_Pol2_17.c.14818.14818.4	278	3935.89	984.98	4	-0.7	2	18	0.3	0	27.76
KQPMLDAATGK-Q2-306	306	sp|P18615|NELFE_HUMAN	monolink	211020_LU02_aleitner_Pol2_17.c.05785.05785.2_211020_LU02_aleitner_Pol2_17.c.05785.05785.2	333	1464.63	733.323	2	-0.6	1	9	0.21	0	27.74
LKDPEKGPVPTFQPFQR-P4-635	635	sp|P18615|NELFE_HUMAN	monolink	211020_LU02_aleitner_Pol2_17.c.15058.15058.3_211020_LU02_aleitner_Pol2_17.c.15058.15058.3	99	2618.13	873.718	3	-2.4	1	11	0.18	0	27.53
KSLYESFVSSSDR-S2-306	306	sp|P18615|NELFE_HUMAN	monolink	211020_LU02_aleitner_Pol2_17.c.15044.15044.3_211020_LU02_aleitner_Pol2_17.c.15044.15044.3	131	1809.74	604.255	3	-1.9	1	12	0.32	0	27.43
KXDTTTPLKGIPK-T6-306	306	sp|Q9H3P2|NELFA_HUMAN	monolink	211020_LU02_aleitner_Pol2_17.c.05409.05409.3_211020_LU02_aleitner_Pol2_17.c.05409.05409.3	212	1750.82	584.614	3	-1.4	1	7	0.17	0.9	27.23
LKDPEKGPVPTFQPFQR-P4-306	306	sp|P18615|NELFE_HUMAN	monolink	211020_LU02_aleitner_Pol2_17.c.13807.13807.3_211020_LU02_aleitner_Pol2_17.c.13807.13807.3	99	2289.08	764.034	3	-2.3	1	11	0.28	0	27.18
LKDPEKGPVPTFQPFQR-K2-611	611	sp|P18615|NELFE_HUMAN	monolink	211020_LU02_aleitner_Pol2_17.c.13426.13426.4_211020_LU02_aleitner_Pol2_17.c.13426.13426.4	97	2594.12	649.538	4	-1.8	1	11	0.19	0	27.04
LKDPEKGPVPTFQPFQR-E5-651	651	sp|P18615|NELFE_HUMAN	monolink	211020_LU02_aleitner_Pol2_17.c.16195.16195.3_211020_LU02_aleitner_Pol2_17.c.16195.16195.3	100	2634.13	879.05	3	-1.1	1	10	0.22	0	26.82
SLYESFVSSSDR-Y3-611	611	sp|P18615|NELFE_HUMAN	monolink	211020_LU02_aleitner_Pol2_17.c.12133.12133.3_211020_LU02_aleitner_Pol2_17.c.12133.12133.3	133	1986.69	663.238	3	-1.2	2	7	0.24	0	26.75
LKDPEKGPVPTFQPFQR-K2-651	651	sp|P18615|NELFE_HUMAN	monolink	211020_LU02_aleitner_Pol2_17.c.15861.15861.3_211020_LU02_aleitner_Pol2_17.c.15861.15861.3	97	2634.12	879.05	3	-2	1	12	0.27	0	26.65
LKDPEKGPVPTFQPFQR-P4-612	612	sp|P18615|NELFE_HUMAN	monolink	211020_LU02_aleitner_Pol2_17.c.16572.16572.3_211020_LU02_aleitner_Pol2_17.c.16572.16572.3	99	2595.1	866.043	3	-1.6	1	10	0.26	0	26.42
SLYESFVSSSDR-Y3-612	612	sp|P18615|NELFE_HUMAN	monolink	211020_LU02_aleitner_Pol2_17.c.16877.16877.2_211020_LU02_aleitner_Pol2_17.c.16877.16877.2	133	1987.67	994.845	2	-1.2	1	7	0.24	0	26.28
SVWGSLAVQNSPK-W3-611	611	sp|P18615|NELFE_HUMAN	monolink	211020_LU02_aleitner_Pol2_17.c.16528.16528.2_211020_LU02_aleitner_Pol2_17.c.16528.16528.2	345	1982.78	992.395	2	-3.3	1	7	0.22	0	26.18
VNIARKQPMLDAATGK-A4-611	611	sp|P18615|NELFE_HUMAN	monolink	211020_LU02_aleitner_Pol2_17.c.06016.06016.3_211020_LU02_aleitner_Pol2_17.c.06016.06016.3	330	2323.01	775.343	3	-1	1	12	0.18	0	26.12
KSLYESFVSSSDR-K1-611	611	sp|P18615|NELFE_HUMAN	monolink	211020_LU02_aleitner_Pol2_17.c.15001.15001.2_211020_LU02_aleitner_Pol2_17.c.15001.15001.2	130	2114.79	1058.4	2	0	1	9	0.15	0	26.09
RKTLDAEVVEKPAK-L4-306	306	sp|Q9H3P2|NELFA_HUMAN	monolink	211020_LU02_aleitner_Pol2_17.c.03841.03841.4_211020_LU02_aleitner_Pol2_17.c.03841.03841.4	278	1888.93	473.239	4	-1.7	1	8	0.15	0	25.94
LPAEEKAPVSYPNTLPESFTK-K6-306	306	sp|Q8WX92|NELFB_HUMAN	monolink	211020_LU02_aleitner_Pol2_17.c.15989.15989.3_211020_LU02_aleitner_Pol2_17.c.15989.15989.3	398	2623.21	875.41	3	-0.7	1	11	0.24	0	25.92
KSLYESFVSSSDR-K1-651	651	sp|P18615|NELFE_HUMAN	monolink	211020_LU02_aleitner_Pol2_17.c.18330.18330.3_211020_LU02_aleitner_Pol2_17.c.18330.18330.3	130	2154.79	719.271	3	-1.1	1	10	0.19	0	25.91
KQPXLDAATGK-K1-611	611	sp|P18615|NELFE_HUMAN	monolink	211020_LU02_aleitner_Pol2_17.c.03710.03710.2_211020_LU02_aleitner_Pol2_17.c.03710.03710.2	332	1785.67	893.841	2	-1.3	3	8	0.15	0.85	25.6
VNIARKQPXLDAATGK-R5-611	611	sp|P18615|NELFE_HUMAN	monolink	211020_LU02_aleitner_Pol2_17.c.04493.04493.3_211020_LU02_aleitner_Pol2_17.c.04493.04493.3	331	2339	780.674	3	-1.9	1	11	0.15	0	25.59
KGNTLYVYGEDXTPTLLR-G2-306	306	sp|P18615|NELFE_HUMAN	monolink	211020_LU02_aleitner_Pol2_17.c.17416.17416.2_211020_LU02_aleitner_Pol2_17.c.17416.17416.2	261	2392.06	1197.04	2	-2.6	1	8	0.22	0	25.57
VNIARKQPMLDAATGK-R5-611	611	sp|P18615|NELFE_HUMAN	monolink	211020_LU02_aleitner_Pol2_17.c.06339.06339.3_211020_LU02_aleitner_Pol2_17.c.06339.06339.3	331	2323	775.342	3	-2	1	12	0.15	0	25.51
KQPMLDAATGK-Q2-611	611	sp|P18615|NELFE_HUMAN	monolink	211020_LU02_aleitner_Pol2_17.c.05587.05587.3_211020_LU02_aleitner_Pol2_17.c.05587.05587.3	333	1769.67	590.898	3	-2.4	1	7	0.18	0	25.47
KQPXLDAATGK-Q2-635	635	sp|P18615|NELFE_HUMAN	monolink	211020_LU02_aleitner_Pol2_17.c.04668.04668.3_211020_LU02_aleitner_Pol2_17.c.04668.04668.3	333	1809.68	604.234	3	-0.7	1	9	0.15	0.82	25.28
LKDPEKGPVPTFQPFQR-D3-980	980	sp|P18615|NELFE_HUMAN	monolink	211020_LU02_aleitner_Pol2_17.c.16686.16686.4_211020_LU02_aleitner_Pol2_17.c.16686.16686.4	98	2963.17	741.801	4	-3.5	1	12	0.22	0	25.23
LKDPEKGPVPTFQPFQR-K2-980	980	sp|P18615|NELFE_HUMAN	monolink	211020_LU02_aleitner_Pol2_17.c.16518.16518.3_211020_LU02_aleitner_Pol2_17.c.16518.16518.3	97	2963.18	988.734	3	-1.2	1	11	0.17	0	25.23
LKDPEKGPVPTFQPFQR-D3-635	635	sp|P18615|NELFE_HUMAN	monolink	211020_LU02_aleitner_Pol2_17.c.14472.14472.3_211020_LU02_aleitner_Pol2_17.c.14472.14472.3	98	2618.13	873.718	3	-1.8	1	8	0.2	0	25.1
GVKLLDISELDXVGAGR-K3-651	651	sp|Q9H3P2|NELFA_HUMAN	monolink	211020_LU02_aleitner_Pol2_17.c.24803.24803.3_211020_LU02_aleitner_Pol2_17.c.24803.24803.3	255	2439.01	814.013	3	-1.2	1	12	0.16	0	25.1
VNIARKQPXLDAATGK-A4-306	306	sp|P18615|NELFE_HUMAN	monolink	211020_LU02_aleitner_Pol2_17.c.03620.03620.3_211020_LU02_aleitner_Pol2_17.c.03620.03620.3	330	2033.96	678.994	3	-0.7	1	11	0.15	0	25.04
KSLYESFVSSSDR-K1-635	635	sp|P18615|NELFE_HUMAN	monolink	211020_LU02_aleitner_Pol2_17.c.16383.16383.2_211020_LU02_aleitner_Pol2_17.c.16383.16383.2	130	2138.8	1070.41	2	-0.9	2	8	0.16	0	25.04
ERGVKLLDISELDXVGAGR-K5-306	306	sp|Q9H3P2|NELFA_HUMAN	monolink	211020_LU02_aleitner_Pol2_17.c.19288.19288.3_211020_LU02_aleitner_Pol2_17.c.19288.19288.3	255	2379.11	794.045	3	-1.5	1	11	0.18	0	25.01
KTLDAEVVEKPAK-K1-306	306	sp|Q9H3P2|NELFA_HUMAN	monolink	211020_LU02_aleitner_Pol2_17.c.04883.04883.2_211020_LU02_aleitner_Pol2_17.c.04883.04883.2	276	1732.83	867.421	2	-1	1	11	0.19	0	24.58
KTLDAEVVEKPAKEETVVENATPDYAAGLVSTQK-V7-635	635	sp|Q9H3P2|NELFA_HUMAN	monolink	211020_LU02_aleitner_Pol2_17.c.16059.16059.4_211020_LU02_aleitner_Pol2_17.c.16059.16059.4	282	4264.94	1067.24	4	-1.8	1	14	0.23	0	24.48
KTLDAEVVEKPAK-K1-611	611	sp|Q9H3P2|NELFA_HUMAN	monolink	211020_LU02_aleitner_Pol2_17.c.05003.05003.3_211020_LU02_aleitner_Pol2_17.c.05003.05003.3	276	2037.87	680.297	3	-1.5	2	13	0.17	0	24.45
STSKAVETVHNLCCNENK-S3-651	651	sp|Q8IXH7|NELFD_HUMAN	monolink	211020_LU02_aleitner_Pol2_17.c.08787.08787.3_211020_LU02_aleitner_Pol2_17.c.08787.08787.3	387	2741.02	914.682	3	-0.8	1	15	0.15	0	24.38
KTLDAEVVEKPAK-K1-635	635	sp|Q9H3P2|NELFA_HUMAN	monolink	211020_LU02_aleitner_Pol2_17.c.06449.06449.3_211020_LU02_aleitner_Pol2_17.c.06449.06449.3	276	2061.88	688.301	3	-0.8	1	13	0.17	0	24.11
KQPMLDAATGK-K1-611	611	sp|P18615|NELFE_HUMAN	monolink	211020_LU02_aleitner_Pol2_17.c.05834.05834.2_211020_LU02_aleitner_Pol2_17.c.05834.05834.2	332	1769.67	885.845	2	0.2	1	8	0.22	0	24.02
XLVIPPGLSEEEEALQKK-I4-612	612	sp|P18615|NELFE_HUMAN	monolink	211020_LU02_aleitner_Pol2_17.c.25063.25063.3_211020_LU02_aleitner_Pol2_17.c.25063.25063.3	4	2638.11	880.379	3	-0.6	1	9	0.2	0.98	23.64
KGNTLYVYGEDXTPTLLR-T4-635	635	sp|P18615|NELFE_HUMAN	monolink	211020_LU02_aleitner_Pol2_17.c.18489.18489.3_211020_LU02_aleitner_Pol2_17.c.18489.18489.3	263	2721.11	908.045	3	-2	1	10	0.16	0	23.25
MLVIPPGLSEEEEALQKK-I4-306	306	sp|P18615|NELFE_HUMAN	monolink	211020_LU02_aleitner_Pol2_17.c.25066.25066.3_211020_LU02_aleitner_Pol2_17.c.25066.25066.3	4	2316.09	773.039	3	-1.4	1	12	0.18	0	22.23
KGNTLYVYGEDXTPTLLR-Y6-306	306	sp|P18615|NELFE_HUMAN	monolink	211020_LU02_aleitner_Pol2_17.c.17345.17345.3_211020_LU02_aleitner_Pol2_17.c.17345.17345.3	265	2392.06	798.361	3	-2.7	1	8	0.16	0	22.21
TLDAEVVEKPAKEETVVENATPDYAAGLVSTQK-P10-306	306	sp|Q9H3P2|NELFA_HUMAN	monolink	211020_LU02_aleitner_Pol2_17.c.16962.16962.4_211020_LU02_aleitner_Pol2_17.c.16962.16962.4	286	3807.79	952.954	4	-3.2	1	9	0.25	0	22.05
XLVIPPGLSEEEEALQKK-I4-306	306	sp|P18615|NELFE_HUMAN	monolink	211020_LU02_aleitner_Pol2_17.c.22307.22307.3_211020_LU02_aleitner_Pol2_17.c.22307.22307.3	4	2332.09	778.371	3	-1.2	1	7	0.17	1	21.6
LKDPEKGPVPTFQPFQR-P4-996	996	sp|P18615|NELFE_HUMAN	monolink	211020_LU02_aleitner_Pol2_17.c.18380.18380.3_211020_LU02_aleitner_Pol2_17.c.18380.18380.3	99	2979.18	994.066	3	-1.1	1	9	0.16	0	21.52
EASRPPEEPSAPSPTLPAQFKQR-Q19-306	306	sp|Q9H3P2|NELFA_HUMAN	monolink	211020_LU02_aleitner_Pol2_17.c.10986.10986.3_211020_LU02_aleitner_Pol2_17.c.10986.10986.3	369	2825.3	942.775	3	-0.5	1	11	0.15	0	21.16
KTLDAEVVEKPAK-T2-651	651	sp|Q9H3P2|NELFA_HUMAN	monolink	211020_LU02_aleitner_Pol2_17.c.07096.07096.2_211020_LU02_aleitner_Pol2_17.c.07096.07096.2	277	2077.87	1039.94	2	-2.1	1	7	0.15	0	20.9

## Sheet: Nr4a1-(a)_1-200_4SU
Id	Mass shift	Protein1	XLType	Spectrum	AbsPos1	Mr	Mz	z	Error_rel[ppm]	nseen	mions	TIC	deltaS	ld-Score
KGNTLYVYGEDMTPTLLR-L5-612	612	sp|P18615|NELFE_HUMAN	monolink	211020_LU02_aleitner_Pol2_14.c.24768.24768.3_211020_LU02_aleitner_Pol2_14.c.24768.24768.3	264	2682.09	895.038	3	-2.1	1	14	0.36	0	39.79
GVKLLDISELDXVGAGR-K3-612	612	sp|Q9H3P2|NELFA_HUMAN	monolink	211020_LU02_aleitner_Pol2_14.c.25205.25205.3_211020_LU02_aleitner_Pol2_14.c.25205.25205.3	255	2399.99	801.004	3	-2.5	1	13	0.22	0	36.46
DKRTQIVYSDDVYK-T4-306	306	sp|P18615|NELFE_HUMAN	monolink	211020_LU02_aleitner_Pol2_14.c.08085.08085.3_211020_LU02_aleitner_Pol2_14.c.08085.08085.3	363	2034.89	679.303	3	-3.3	1	11	0.22	0	35.85
VNIARKQPMLDAATGK-Q7-306	306	sp|P18615|NELFE_HUMAN	monolink	211020_LU02_aleitner_Pol2_14.c.07219.07219.3_211020_LU02_aleitner_Pol2_14.c.07219.07219.3	333	2017.96	673.662	3	-1.8	1	13	0.26	0	35.85
MLVIPPGLSEEEEALQK-M1-306	306	sp|P18615|NELFE_HUMAN	monolink	211020_LU02_aleitner_Pol2_14.c.30186.30186.3_211020_LU02_aleitner_Pol2_14.c.30186.30186.3	1	2188	730.34	3	-2.5	5	16	0.28	0	35.84
MLVIPPGLSEEEEALQK-V3-306	306	sp|P18615|NELFE_HUMAN	monolink	211020_LU02_aleitner_Pol2_14.c.29855.29855.3_211020_LU02_aleitner_Pol2_14.c.29855.29855.3	3	2187.99	730.339	3	-3.1	1	17	0.26	0	35.53
VNIARKQPMLDAATGK-R5-306	306	sp|P18615|NELFE_HUMAN	monolink	211020_LU02_aleitner_Pol2_14.c.06874.06874.3_211020_LU02_aleitner_Pol2_14.c.06874.06874.3	331	2017.96	673.662	3	-1.8	2	14	0.24	0	35.42
QLVKSGAISAIK-V3-306	306	sp|P18615|NELFE_HUMAN	monolink	211020_LU02_aleitner_Pol2_14.c.10403.10403.3_211020_LU02_aleitner_Pol2_14.c.10403.10403.3	69	1519.76	507.595	3	-1.7	1	9	0.17	0	35.32
SFDWGYEER-F2-306	306	sp|P18615|NELFE_HUMAN	monolink	211020_LU02_aleitner_Pol2_14.c.13066.13066.2_211020_LU02_aleitner_Pol2_14.c.13066.13066.2	166	1493.51	747.763	2	-1.8	1	7	0.26	0	35.17
GVKLLDISELDXVGAGR-I7-306	306	sp|Q9H3P2|NELFA_HUMAN	monolink	211020_LU02_aleitner_Pol2_14.c.22032.22032.3_211020_LU02_aleitner_Pol2_14.c.22032.22032.3	259	2093.97	698.997	3	-1.4	1	11	0.23	0	33.83
KTLDAEVVEKPAK-L3-306	306	sp|Q9H3P2|NELFA_HUMAN	monolink	211020_LU02_aleitner_Pol2_14.c.06454.06454.3_211020_LU02_aleitner_Pol2_14.c.06454.06454.3	278	1732.83	578.617	3	-1.3	2	12	0.27	0	33.42
SLYESFVSSSDR-Y3-288	288	sp|P18615|NELFE_HUMAN	monolink	211020_LU02_aleitner_Pol2_14.c.16302.16302.2_211020_LU02_aleitner_Pol2_14.c.16302.16302.2	133	1663.64	832.827	2	-1.7	1	10	0.33	0	33.01
QLVKSGAISAIK-L2-306	306	sp|P18615|NELFE_HUMAN	monolink	211020_LU02_aleitner_Pol2_14.c.10000.10000.3_211020_LU02_aleitner_Pol2_14.c.10000.10000.3	68	1519.76	507.595	3	-1.8	1	8	0.18	0	32.85
LKDPEKGPVPTFQPFQR-K2-612	612	sp|P18615|NELFE_HUMAN	monolink	211020_LU02_aleitner_Pol2_14.c.17120.17120.3_211020_LU02_aleitner_Pol2_14.c.17120.17120.3	97	2595.1	866.042	3	-2.5	1	15	0.26	0	32.63
FLPMLXSFLVDDYTFNVDQK-L9-306	306	sp|Q8WX92|NELFB_HUMAN	monolink	211020_LU02_aleitner_Pol2_14.c.32419.32419.2_211020_LU02_aleitner_Pol2_14.c.32419.32419.2	381	2744.18	1373.1	2	-1.5	1	14	0.21	0.96	32.47
KGNTLYVYGEDMTPTLLR-Y6-306	306	sp|P18615|NELFE_HUMAN	monolink	211020_LU02_aleitner_Pol2_14.c.21652.21652.3_211020_LU02_aleitner_Pol2_14.c.21652.21652.3	265	2376.07	793.03	3	-2.3	1	12	0.3	0	32.23
KTLDAEVVEKPAK-A5-306	306	sp|Q9H3P2|NELFA_HUMAN	monolink	211020_LU02_aleitner_Pol2_14.c.06072.06072.3_211020_LU02_aleitner_Pol2_14.c.06072.06072.3	280	1732.83	578.616	3	-1.9	1	10	0.22	0	31.91
VNIARKQPMLDAATGK-R5-612	612	sp|P18615|NELFE_HUMAN	monolink	211020_LU02_aleitner_Pol2_14.c.09836.09836.3_211020_LU02_aleitner_Pol2_14.c.09836.09836.3	331	2323.99	775.67	3	-1.4	3	14	0.2	0	31.54
GALNPADITVLFK-P5-306	306	sp|Q8IXH7|NELFD_HUMAN	monolink	211020_LU02_aleitner_Pol2_14.c.25690.25690.2_211020_LU02_aleitner_Pol2_14.c.25690.25690.2	307	1663.78	832.9	2	-1.5	1	10	0.16	0	31.31
MLVIPPGLSEEEEALQKK-M1-306	306	sp|P18615|NELFE_HUMAN	monolink	211020_LU02_aleitner_Pol2_14.c.25360.25360.3_211020_LU02_aleitner_Pol2_14.c.25360.25360.3	1	2316.09	773.039	3	-1.7	3	20	0.29	0	31.3
SVWGSLAVQNSPK-W3-306	306	sp|P18615|NELFE_HUMAN	monolink	211020_LU02_aleitner_Pol2_14.c.13471.13471.2_211020_LU02_aleitner_Pol2_14.c.13471.13471.2	345	1677.74	839.876	2	-2.1	2	9	0.25	0	31.17
KSLYESFVSSSDR-K1-306	306	sp|P18615|NELFE_HUMAN	monolink	211020_LU02_aleitner_Pol2_14.c.16495.16495.2_211020_LU02_aleitner_Pol2_14.c.16495.16495.2	130	1809.74	905.879	2	-2.1	2	12	0.27	0	31.03
SVWGSLAVQNSPK-W3-612	612	sp|P18615|NELFE_HUMAN	monolink	211020_LU02_aleitner_Pol2_14.c.19606.19606.2_211020_LU02_aleitner_Pol2_14.c.19606.19606.2	345	1983.76	992.887	2	-3.1	4	9	0.21	0	31
LKDPEKGPVPTFQPFQR-P8-306	306	sp|P18615|NELFE_HUMAN	monolink	211020_LU02_aleitner_Pol2_14.c.12930.12930.3_211020_LU02_aleitner_Pol2_14.c.12930.12930.3	103	2289.08	764.034	3	-2.1	1	12	0.24	0	30.9
KSLYESFVSSSDR-L3-306	306	sp|P18615|NELFE_HUMAN	monolink	211020_LU02_aleitner_Pol2_14.c.16556.16556.3_211020_LU02_aleitner_Pol2_14.c.16556.16556.3	132	1809.74	604.255	3	-2	1	10	0.31	0	30.87
ELGPDGEEAEGPGAGDGPPR-D5-306	306	sp|P18615|NELFE_HUMAN	monolink	211020_LU02_aleitner_Pol2_14.c.07899.07899.2_211020_LU02_aleitner_Pol2_14.c.07899.07899.2	149	2211.86	1106.94	2	-1.4	1	8	0.31	0	30.84
SVWGSLAVQNSPK-W3-916	916	sp|P18615|NELFE_HUMAN	monolink	211020_LU02_aleitner_Pol2_14.c.07322.07322.2_211020_LU02_aleitner_Pol2_14.c.07322.07322.2	345	2287.82	1144.92	2	-1.1	2	7	0.24	0	30.79
GVKLLDISELDMVGAGR-K3-612	612	sp|Q9H3P2|NELFA_HUMAN	monolink	211020_LU02_aleitner_Pol2_14.c.27599.27599.2_211020_LU02_aleitner_Pol2_14.c.27599.27599.2	255	2384	1193.01	2	-2.1	1	13	0.2	0	30.61
LKDPEKGPVPTFQPFQR-K2-651	651	sp|P18615|NELFE_HUMAN	monolink	211020_LU02_aleitner_Pol2_14.c.16892.16892.3_211020_LU02_aleitner_Pol2_14.c.16892.16892.3	97	2634.13	879.05	3	-1.9	1	14	0.23	0	30.32
GNTLYVYGEDMTPTLLR-Y5-612	612	sp|P18615|NELFE_HUMAN	monolink	211020_LU02_aleitner_Pol2_14.c.28581.28581.2_211020_LU02_aleitner_Pol2_14.c.28581.28581.2	265	2553.99	1278.01	2	-3.1	1	7	0.46	0	30.3
SPTAPSVFSPTGNR-F8-306	306	sp|Q9H3P2|NELFA_HUMAN	monolink	211020_LU02_aleitner_Pol2_14.c.09282.09282.3_211020_LU02_aleitner_Pol2_14.c.09282.09282.3	232	1722.72	575.248	3	-2.1	2	11	0.22	0	29.87
ESALFSTELSVLHNFFSPSPK-L12-306	306	sp|Q8WX92|NELFB_HUMAN	monolink	211020_LU02_aleitner_Pol2_14.c.32432.32432.3_211020_LU02_aleitner_Pol2_14.c.32432.32432.3	184	2642.19	881.738	3	-1.3	1	10	0.19	0	29.75
KPSPAQAAETPALELPLPSVPAPAPL-A5-306	306	sp|Q8WX92|NELFB_HUMAN	monolink	211020_LU02_aleitner_Pol2_14.c.28173.28173.3_211020_LU02_aleitner_Pol2_14.c.28173.28173.3	559	2867.43	956.818	3	-1.4	1	8	0.27	0	29.65
SLYESFVSSSDR-F6-306	306	sp|P18615|NELFE_HUMAN	monolink	211020_LU02_aleitner_Pol2_14.c.12386.12386.2_211020_LU02_aleitner_Pol2_14.c.12386.12386.2	136	1681.65	841.831	2	-2.8	1	10	0.18	0	29.57
SPTAPSVFSPTGNR-F8-612	612	sp|Q9H3P2|NELFA_HUMAN	monolink	211020_LU02_aleitner_Pol2_14.c.14632.14632.3_211020_LU02_aleitner_Pol2_14.c.14632.14632.3	232	2028.75	677.257	3	-1.7	1	10	0.15	0	29.51
STSKAVETVHNLCCNENK-S3-306	306	sp|Q8IXH7|NELFD_HUMAN	monolink	211020_LU02_aleitner_Pol2_14.c.07706.07706.3_211020_LU02_aleitner_Pol2_14.c.07706.07706.3	387	2395.97	799.666	3	-1.6	1	12	0.17	0	29.4
LPAEEKAPVSYPNTLPESFTK-P2-306	306	sp|Q8WX92|NELFB_HUMAN	monolink	211020_LU02_aleitner_Pol2_14.c.17031.17031.3_211020_LU02_aleitner_Pol2_14.c.17031.17031.3	394	2623.21	875.41	3	-1.4	1	14	0.29	0	29.36
KGNTLYVYGEDMTPTLLR-N3-611	611	sp|P18615|NELFE_HUMAN	monolink	211020_LU02_aleitner_Pol2_14.c.21512.21512.3_211020_LU02_aleitner_Pol2_14.c.21512.21512.3	262	2681.11	894.711	3	-0.6	1	10	0.24	0	29.36
GVKLLDISELDMVGAGR-I7-306	306	sp|Q9H3P2|NELFA_HUMAN	monolink	211020_LU02_aleitner_Pol2_14.c.24146.24146.3_211020_LU02_aleitner_Pol2_14.c.24146.24146.3	259	2077.97	693.665	3	-2.1	1	9	0.36	0	29.3
GAFSPFGNIIDLSMDPPRNCAFVTYEK-V23-306	306	sp|P18615|NELFE_HUMAN	monolink	211020_LU02_aleitner_Pol2_14.c.28112.28112.3_211020_LU02_aleitner_Pol2_14.c.28112.28112.3	300	3351.46	1118.16	3	-0.8	1	11	0.32	0	29.12
QAPFRSPTAPSVFSPTGNR-F4-611	611	sp|Q9H3P2|NELFA_HUMAN	monolink	211020_LU02_aleitner_Pol2_14.c.14187.14187.3_211020_LU02_aleitner_Pol2_14.c.14187.14187.3	223	2627.08	876.701	3	-1.7	2	13	0.2	0	29.01
VNIARKQPMLDAATGK-Q7-612	612	sp|P18615|NELFE_HUMAN	monolink	211020_LU02_aleitner_Pol2_14.c.08900.08900.3_211020_LU02_aleitner_Pol2_14.c.08900.08900.3	333	2323.99	775.67	3	-1.4	1	11	0.19	0	28.96
SLYESFVSSSDR-Y3-612	612	sp|P18615|NELFE_HUMAN	monolink	211020_LU02_aleitner_Pol2_14.c.17842.17842.3_211020_LU02_aleitner_Pol2_14.c.17842.17842.3	133	1987.67	663.565	3	-2	6	7	0.2	0	28.85
VNIARKQPMLDAATGK-A4-612	612	sp|P18615|NELFE_HUMAN	monolink	211020_LU02_aleitner_Pol2_14.c.09222.09222.3_211020_LU02_aleitner_Pol2_14.c.09222.09222.3	330	2323.98	775.669	3	-2.9	1	13	0.19	0	28.76
SLYESFVSSSDR-Y3-306	306	sp|P18615|NELFE_HUMAN	monolink	211020_LU02_aleitner_Pol2_14.c.14033.14033.2_211020_LU02_aleitner_Pol2_14.c.14033.14033.2	133	1681.65	841.831	2	-2.6	2	9	0.29	0	28.63
VNIARKQPXLDAATGK-R5-306	306	sp|P18615|NELFE_HUMAN	monolink	211020_LU02_aleitner_Pol2_14.c.04581.04581.3_211020_LU02_aleitner_Pol2_14.c.04581.04581.3	331	2033.96	678.994	3	-0.7	1	13	0.16	0	28.58
EQMFAAQEMFK-F4-612	612	sp|Q9H3P2|NELFA_HUMAN	monolink	211020_LU02_aleitner_Pol2_14.c.23924.23924.2_211020_LU02_aleitner_Pol2_14.c.23924.23924.2	439	1970.65	986.332	2	-0.6	1	8	0.2	0	28.46
GVKLLDISELDMVGAGR-K3-611	611	sp|Q9H3P2|NELFA_HUMAN	monolink	211020_LU02_aleitner_Pol2_14.c.24019.24019.3_211020_LU02_aleitner_Pol2_14.c.24019.24019.3	255	2383.01	795.346	3	-1.6	1	13	0.29	0	28.44
GVKLLDISELDXVGAGR-K3-611	611	sp|Q9H3P2|NELFA_HUMAN	monolink	211020_LU02_aleitner_Pol2_14.c.21954.21954.3_211020_LU02_aleitner_Pol2_14.c.21954.21954.3	255	2399.01	800.677	3	-2.1	1	13	0.2	0	28.41
LKDPEKGPVPTFQPFQR-K2-611	611	sp|P18615|NELFE_HUMAN	monolink	211020_LU02_aleitner_Pol2_14.c.14531.14531.4_211020_LU02_aleitner_Pol2_14.c.14531.14531.4	97	2594.12	649.538	4	-1.9	2	12	0.23	0	28.41
RKTLDAEVVEKPAK-D5-306	306	sp|Q9H3P2|NELFA_HUMAN	monolink	211020_LU02_aleitner_Pol2_14.c.04675.04675.3_211020_LU02_aleitner_Pol2_14.c.04675.04675.3	279	1888.92	630.65	3	-2.2	1	12	0.2	0	28.37
LKDPEKGPVPTFQPFQR-K2-635	635	sp|P18615|NELFE_HUMAN	monolink	211020_LU02_aleitner_Pol2_14.c.15641.15641.3_211020_LU02_aleitner_Pol2_14.c.15641.15641.3	97	2618.13	873.719	3	-0.7	1	13	0.18	0	28.37
LLDISELDMVGAGR-G11-612	612	sp|Q9H3P2|NELFA_HUMAN	monolink	211020_LU02_aleitner_Pol2_14.c.28471.28471.2_211020_LU02_aleitner_Pol2_14.c.28471.28471.2	266	2099.81	1050.91	2	-1.1	1	9	0.2	0	28.25
FLPMLXSFLVDDYTFNVDQK-F8-304	304	sp|Q8WX92|NELFB_HUMAN	monolink	211020_LU02_aleitner_Pol2_14.c.29532.29532.3_211020_LU02_aleitner_Pol2_14.c.29532.29532.3	380	2742.16	915.061	3	-1.3	1	8	0.17	0.99	28.22
LKDPEKGPVPTFQPFQR-K2-306	306	sp|P18615|NELFE_HUMAN	monolink	211020_LU02_aleitner_Pol2_14.c.14482.14482.3_211020_LU02_aleitner_Pol2_14.c.14482.14482.3	97	2289.08	764.035	3	-1	1	12	0.27	0	28.22
STSKAVETVHNLCCNENK-K4-306	306	sp|Q8IXH7|NELFD_HUMAN	monolink	211020_LU02_aleitner_Pol2_14.c.08045.08045.3_211020_LU02_aleitner_Pol2_14.c.08045.08045.3	388	2395.97	799.666	3	-1.5	1	12	0.15	0	28.13
QAPFRSPTAPSVFSPTGNR-F4-612	612	sp|Q9H3P2|NELFA_HUMAN	monolink	211020_LU02_aleitner_Pol2_14.c.16861.16861.3_211020_LU02_aleitner_Pol2_14.c.16861.16861.3	223	2628.07	877.03	3	-1	3	13	0.18	0	28.13
LKDPEKGPVPTFQPFQR-K6-612	612	sp|P18615|NELFE_HUMAN	monolink	211020_LU02_aleitner_Pol2_14.c.17425.17425.3_211020_LU02_aleitner_Pol2_14.c.17425.17425.3	101	2595.1	866.041	3	-3	1	14	0.29	0	27.96
ESALFSTELSVLHNFFSPSPK-L12-611	611	sp|Q8WX92|NELFB_HUMAN	monolink	211020_LU02_aleitner_Pol2_14.c.32138.32138.3_211020_LU02_aleitner_Pol2_14.c.32138.32138.3	184	2947.23	983.418	3	-1.8	2	11	0.18	0	27.8
KXDTTTPLKGIPK-K9-306	306	sp|Q9H3P2|NELFA_HUMAN	monolink	211020_LU02_aleitner_Pol2_14.c.07141.07141.3_211020_LU02_aleitner_Pol2_14.c.07141.07141.3	215	1750.82	584.614	3	-1.8	1	9	0.15	0	27.68
VNIARKQPXLDAATGK-A4-612	612	sp|P18615|NELFE_HUMAN	monolink	211020_LU02_aleitner_Pol2_14.c.07025.07025.3_211020_LU02_aleitner_Pol2_14.c.07025.07025.3	330	2339.98	781.002	3	-1.3	2	12	0.16	0.96	27.61
LKDPEKGPVPTFQPFQR-P4-306	306	sp|P18615|NELFE_HUMAN	monolink	211020_LU02_aleitner_Pol2_14.c.14825.14825.3_211020_LU02_aleitner_Pol2_14.c.14825.14825.3	99	2289.08	764.034	3	-1.5	2	11	0.28	0	27.57
GALNPADITVLFK-P5-612	612	sp|Q8IXH7|NELFD_HUMAN	monolink	211020_LU02_aleitner_Pol2_14.c.27244.27244.2_211020_LU02_aleitner_Pol2_14.c.27244.27244.2	307	1969.81	985.913	2	-0.5	4	9	0.16	0	27.42
FLPXLMSFLVDDYTFNVDQK-Y13-304	304	sp|Q8WX92|NELFB_HUMAN	monolink	211020_LU02_aleitner_Pol2_14.c.29964.29964.3_211020_LU02_aleitner_Pol2_14.c.29964.29964.3	385	2742.16	915.062	3	-0.4	1	7	0.19	0.99	27.41
TQIVYSDDVYKENLVDGF-Y5-306	306	sp|P18615|NELFE_HUMAN	monolink	211020_LU02_aleitner_Pol2_14.c.21552.21552.2_211020_LU02_aleitner_Pol2_14.c.21552.21552.2	367	2410.02	1206.02	2	-1.8	1	9	0.3	0	27.34
KGNTLYVYGEDMTPTLLR-G2-651	651	sp|P18615|NELFE_HUMAN	monolink	211020_LU02_aleitner_Pol2_14.c.24399.24399.3_211020_LU02_aleitner_Pol2_14.c.24399.24399.3	261	2721.12	908.046	3	-1	1	13	0.2	0	27.25
SLYESFVSSSDR-Y3-611	611	sp|P18615|NELFE_HUMAN	monolink	211020_LU02_aleitner_Pol2_14.c.13218.13218.3_211020_LU02_aleitner_Pol2_14.c.13218.13218.3	133	1986.69	663.238	3	-1.2	2	8	0.23	0	27.06
KQPMLDAATGK-K1-651	651	sp|P18615|NELFE_HUMAN	monolink	211020_LU02_aleitner_Pol2_14.c.09564.09564.2_211020_LU02_aleitner_Pol2_14.c.09564.09564.2	332	1809.68	905.847	2	-0.8	2	9	0.16	0.84	27.01
AELLQKSTETAQQLK-K6-306	306	sp|Q9H3P2|NELFA_HUMAN	monolink	211020_LU02_aleitner_Pol2_14.c.11698.11698.3_211020_LU02_aleitner_Pol2_14.c.11698.11698.3	181	1992.94	665.321	3	-1.2	2	11	0.15	0	26.96
VNIARKQPXLDAATGK-R5-612	612	sp|P18615|NELFE_HUMAN	monolink	211020_LU02_aleitner_Pol2_14.c.06720.06720.3_211020_LU02_aleitner_Pol2_14.c.06720.06720.3	331	2339.98	781.002	3	-1.2	1	11	0.16	0	26.86
MLVIPPGLSEEEEALQKK-M1-611	611	sp|P18615|NELFE_HUMAN	monolink	211020_LU02_aleitner_Pol2_14.c.24746.24746.3_211020_LU02_aleitner_Pol2_14.c.24746.24746.3	1	2621.13	874.719	3	-1.6	1	12	0.29	0	26.75
LKDPEKGPVPTFQPFQR-P14-612	612	sp|P18615|NELFE_HUMAN	monolink	211020_LU02_aleitner_Pol2_14.c.12582.12582.3_211020_LU02_aleitner_Pol2_14.c.12582.12582.3	109	2595.11	866.045	3	0.8	1	10	0.15	0	26.72
APRKGNTLYVYGEDXTPTLLR-L8-612	612	sp|P18615|NELFE_HUMAN	monolink	211020_LU02_aleitner_Pol2_14.c.16831.16831.3_211020_LU02_aleitner_Pol2_14.c.16831.16831.3	264	3022.28	1008.43	3	-1.3	1	11	0.19	0	26.63
TQIVYSDDVYKENLVDGF-Y5-612	612	sp|P18615|NELFE_HUMAN	monolink	211020_LU02_aleitner_Pol2_14.c.25384.25384.2_211020_LU02_aleitner_Pol2_14.c.25384.25384.2	367	2716.05	1359.03	2	-1	1	7	0.34	0	26.63
LKDPEKGPVPTFQPFQR-T11-306	306	sp|P18615|NELFE_HUMAN	monolink	211020_LU02_aleitner_Pol2_14.c.11582.11582.3_211020_LU02_aleitner_Pol2_14.c.11582.11582.3	106	2289.08	764.034	3	-1.4	1	9	0.15	0	26.58
SPTAPSVFSPTGNR-P5-612	612	sp|Q9H3P2|NELFA_HUMAN	monolink	211020_LU02_aleitner_Pol2_14.c.11863.11863.3_211020_LU02_aleitner_Pol2_14.c.11863.11863.3	229	2028.75	677.258	3	0.7	1	11	0.17	0	26.54
GALNPADITVLFK-A6-306	306	sp|Q8IXH7|NELFD_HUMAN	monolink	211020_LU02_aleitner_Pol2_14.c.26081.26081.2_211020_LU02_aleitner_Pol2_14.c.26081.26081.2	308	1663.78	832.899	2	-2.6	1	8	0.18	0	26.52
LLDISELDXVGAGR-G11-612	612	sp|Q9H3P2|NELFA_HUMAN	monolink	211020_LU02_aleitner_Pol2_14.c.24920.24920.2_211020_LU02_aleitner_Pol2_14.c.24920.24920.2	266	2115.81	1058.91	2	-2.4	1	7	0.22	0	26.52
TQIVYSDDVYKENLVDGF-Y10-612	612	sp|P18615|NELFE_HUMAN	monolink	211020_LU02_aleitner_Pol2_14.c.25707.25707.2_211020_LU02_aleitner_Pol2_14.c.25707.25707.2	372	2716.05	1359.03	2	-0.3	1	8	0.34	0	26.49
KGNTLYVYGEDXTPTLLR-L5-611	611	sp|P18615|NELFE_HUMAN	monolink	211020_LU02_aleitner_Pol2_14.c.18221.18221.3_211020_LU02_aleitner_Pol2_14.c.18221.18221.3	264	2697.1	900.04	3	-3.5	1	11	0.21	0	26.4
LKDPEKGPVPTFQPFQR-G7-612	612	sp|P18615|NELFE_HUMAN	monolink	211020_LU02_aleitner_Pol2_14.c.15743.15743.3_211020_LU02_aleitner_Pol2_14.c.15743.15743.3	102	2595.1	866.042	3	-2.6	1	11	0.18	0	26.38
FLPMLMSFLVDDYTFNVDQK-Y13-304	304	sp|Q8WX92|NELFB_HUMAN	monolink	211020_LU02_aleitner_Pol2_14.c.32451.32451.3_211020_LU02_aleitner_Pol2_14.c.32451.32451.3	385	2726.16	909.729	3	-1.3	1	8	0.19	0.93	26.24
KSLYESFVSSSDR-K1-612	612	sp|P18615|NELFE_HUMAN	monolink	211020_LU02_aleitner_Pol2_14.c.19519.19519.2_211020_LU02_aleitner_Pol2_14.c.19519.19519.2	130	2115.77	1058.89	2	-1.9	1	11	0.18	0	26.23
VNIARKQPMLDAATGK-R5-611	611	sp|P18615|NELFE_HUMAN	monolink	211020_LU02_aleitner_Pol2_14.c.07391.07391.3_211020_LU02_aleitner_Pol2_14.c.07391.07391.3	331	2323	775.342	3	-2.5	1	12	0.18	0	26.05
SVWGSLAVQNSPK-W3-611	611	sp|P18615|NELFE_HUMAN	monolink	211020_LU02_aleitner_Pol2_14.c.10546.10546.2_211020_LU02_aleitner_Pol2_14.c.10546.10546.2	345	1982.78	992.397	2	-1.3	1	9	0.16	0	26.02
VNIARKQPMLDAATGK-R5-918	918	sp|P18615|NELFE_HUMAN	monolink	211020_LU02_aleitner_Pol2_14.c.11851.11851.3_211020_LU02_aleitner_Pol2_14.c.11851.11851.3	331	2630.01	877.678	3	-2.3	1	12	0.17	0	26.01
APRKGNTLYVYGEDMTPTLLR-A1-916	916	sp|P18615|NELFE_HUMAN	monolink	211020_LU02_aleitner_Pol2_14.c.17996.17996.4_211020_LU02_aleitner_Pol2_14.c.17996.17996.4	257	3310.34	828.592	4	-2.8	1	10	0.21	0	25.89
MLVIPPGLSEEEEALQKK-M1-612	612	sp|P18615|NELFE_HUMAN	monolink	211020_LU02_aleitner_Pol2_14.c.29125.29125.3_211020_LU02_aleitner_Pol2_14.c.29125.29125.3	1	2622.11	875.046	3	-2.2	1	11	0.27	0	25.85
KTLDAEVVEKPAKEETVVENATPDYAAGLVSTQK-E15-611	611	sp|Q9H3P2|NELFA_HUMAN	monolink	211020_LU02_aleitner_Pol2_14.c.16319.16319.4_211020_LU02_aleitner_Pol2_14.c.16319.16319.4	290	4240.92	1061.24	4	-3.5	1	14	0.24	0	25.84
KSLYESFVSSSDR-K1-651	651	sp|P18615|NELFE_HUMAN	monolink	211020_LU02_aleitner_Pol2_14.c.19157.19157.2_211020_LU02_aleitner_Pol2_14.c.19157.19157.2	130	2154.79	1078.4	2	-1.3	2	11	0.15	0	25.72
MLVIPPGLSEEEEALQK-L2-611	611	sp|P18615|NELFE_HUMAN	monolink	211020_LU02_aleitner_Pol2_14.c.28882.28882.3_211020_LU02_aleitner_Pol2_14.c.28882.28882.3	2	2493.04	832.02	3	-2.2	1	9	0.17	0	25.71
TQIVYSDDVYKENLVDGF-Y10-611	611	sp|P18615|NELFE_HUMAN	monolink	211020_LU02_aleitner_Pol2_14.c.20339.20339.3_211020_LU02_aleitner_Pol2_14.c.20339.20339.3	372	2715.06	906.028	3	-2	1	8	0.29	0	25.51
ESALFSTELSVLHNFFSPSPK-L12-917	917	sp|Q8WX92|NELFB_HUMAN	monolink	211020_LU02_aleitner_Pol2_14.c.31416.31416.3_211020_LU02_aleitner_Pol2_14.c.31416.31416.3	184	3253.26	1085.43	3	-1.6	1	7	0.21	0	25.47
GVKLLDISELDMVGAGR-K3-635	635	sp|Q9H3P2|NELFA_HUMAN	monolink	211020_LU02_aleitner_Pol2_14.c.25669.25669.3_211020_LU02_aleitner_Pol2_14.c.25669.25669.3	255	2407.02	803.348	3	-3.4	1	10	0.25	0	25.4
KTLDAEVVEKPAKEETVVENATPDYAAGLVSTQK-K1-306	306	sp|Q9H3P2|NELFA_HUMAN	monolink	211020_LU02_aleitner_Pol2_14.c.16038.16038.4_211020_LU02_aleitner_Pol2_14.c.16038.16038.4	276	3935.89	984.98	4	-1.4	1	14	0.27	0	25.1
KQPMLDAATGK-Q2-306	306	sp|P18615|NELFE_HUMAN	monolink	211020_LU02_aleitner_Pol2_14.c.06563.06563.2_211020_LU02_aleitner_Pol2_14.c.06563.06563.2	333	1464.63	733.322	2	-1.9	1	8	0.19	0	25.06
VNIARKQPMLDAATGK-R5-917	917	sp|P18615|NELFE_HUMAN	monolink	211020_LU02_aleitner_Pol2_14.c.09025.09025.3_211020_LU02_aleitner_Pol2_14.c.09025.09025.3	331	2629.03	877.35	3	-2.6	1	14	0.17	0	25.04
TQIVYSDDVYKENLVDGF-V9-612	612	sp|P18615|NELFE_HUMAN	monolink	211020_LU02_aleitner_Pol2_14.c.25419.25419.3_211020_LU02_aleitner_Pol2_14.c.25419.25419.3	371	2716.05	906.357	3	-1.1	2	7	0.25	0	25.03
GNTLYVYGEDMTPTLLR-Y5-611	611	sp|P18615|NELFE_HUMAN	monolink	211020_LU02_aleitner_Pol2_14.c.22885.22885.3_211020_LU02_aleitner_Pol2_14.c.22885.22885.3	265	2553.01	852.012	3	-1.4	1	9	0.23	0	24.92
GNTLYVYGEDMTPTLLR-V6-612	612	sp|P18615|NELFE_HUMAN	monolink	211020_LU02_aleitner_Pol2_14.c.25247.25247.2_211020_LU02_aleitner_Pol2_14.c.25247.25247.2	266	2554	1278.01	2	-1.5	1	9	0.29	0	24.91
KTLDAEVVEKPAK-K1-611	611	sp|Q9H3P2|NELFA_HUMAN	monolink	211020_LU02_aleitner_Pol2_14.c.06334.06334.3_211020_LU02_aleitner_Pol2_14.c.06334.06334.3	276	2037.87	680.296	3	-2	1	13	0.16	0	24.88
LGSLNNEPALPSTSYLPSTPSVVPASSYIPSSETPPAPSSR-V23-612	612	sp|Q9H3P2|NELFA_HUMAN	monolink	211020_LU02_aleitner_Pol2_14.c.24186.24186.4_211020_LU02_aleitner_Pol2_14.c.24186.24186.4	332	4766.12	1192.54	4	0.9	1	15	0.31	0	24.8
RKTLDAEVVEKPAK-L4-306	306	sp|Q9H3P2|NELFA_HUMAN	monolink	211020_LU02_aleitner_Pol2_14.c.04692.04692.4_211020_LU02_aleitner_Pol2_14.c.04692.04692.4	278	1888.92	473.239	4	-2.7	1	8	0.16	0	24.7
KGNTLYVYGEDMTPTLLR-L5-980	980	sp|P18615|NELFE_HUMAN	monolink	211020_LU02_aleitner_Pol2_14.c.25322.25322.3_211020_LU02_aleitner_Pol2_14.c.25322.25322.3	264	3050.17	1017.73	3	-1.7	1	8	0.19	0	24.61
MLVIPPGLSEEEEALQK-M1-611	611	sp|P18615|NELFE_HUMAN	monolink	211020_LU02_aleitner_Pol2_14.c.28065.28065.3_211020_LU02_aleitner_Pol2_14.c.28065.28065.3	1	2493.04	832.02	3	-2.7	1	11	0.24	0	24.59
TQIVYSDDVYKENLVDGF-K11-306	306	sp|P18615|NELFE_HUMAN	monolink	211020_LU02_aleitner_Pol2_14.c.24838.24838.2_211020_LU02_aleitner_Pol2_14.c.24838.24838.2	373	2410.02	1206.02	2	-0.6	1	8	0.29	0	24.57
EASRPPEEPSAPSPTLPAQFKQR-Q19-612	612	sp|Q9H3P2|NELFA_HUMAN	monolink	211020_LU02_aleitner_Pol2_14.c.13943.13943.3_211020_LU02_aleitner_Pol2_14.c.13943.13943.3	369	3131.32	1044.78	3	-1.4	1	13	0.18	0	24.57
APRKGNTLYVYGEDMTPTLLR-K4-612	612	sp|P18615|NELFE_HUMAN	monolink	211020_LU02_aleitner_Pol2_14.c.20059.20059.3_211020_LU02_aleitner_Pol2_14.c.20059.20059.3	260	3006.28	1003.1	3	-0.6	1	10	0.16	0	24.45
GVKLLDISELDMVGAGR-V2-651	651	sp|Q9H3P2|NELFA_HUMAN	monolink	211020_LU02_aleitner_Pol2_14.c.27314.27314.3_211020_LU02_aleitner_Pol2_14.c.27314.27314.3	254	2423.02	808.681	3	-0.8	1	12	0.24	0	24.41
APRKGNTLYVYGEDMTPTLLR-T7-916	916	sp|P18615|NELFE_HUMAN	monolink	211020_LU02_aleitner_Pol2_14.c.17932.17932.3_211020_LU02_aleitner_Pol2_14.c.17932.17932.3	263	3310.34	1104.45	3	-1.8	1	9	0.15	0	24.33
STSKAVETVHNLCCNENK-K4-611	611	sp|Q8IXH7|NELFD_HUMAN	monolink	211020_LU02_aleitner_Pol2_14.c.07830.07830.3_211020_LU02_aleitner_Pol2_14.c.07830.07830.3	388	2701.01	901.344	3	-3.7	1	11	0.16	0	24.32
KQPXLDAATGK-K1-306	306	sp|P18615|NELFE_HUMAN	monolink	211020_LU02_aleitner_Pol2_14.c.04015.04015.2_211020_LU02_aleitner_Pol2_14.c.04015.04015.2	332	1480.62	741.32	2	-2	1	7	0.15	0.88	24.23
MLVIPPGLSEEEEALQK-M1-612	612	sp|P18615|NELFE_HUMAN	monolink	211020_LU02_aleitner_Pol2_14.c.32727.32727.2_211020_LU02_aleitner_Pol2_14.c.32727.32727.2	1	2494.02	1248.02	2	-1.6	1	14	0.18	0	23.94
MLVIPPGLSEEEEALQKK-I4-635	635	sp|P18615|NELFE_HUMAN	monolink	211020_LU02_aleitner_Pol2_14.c.25124.25124.3_211020_LU02_aleitner_Pol2_14.c.25124.25124.3	4	2645.14	882.72	3	-4.2	1	9	0.23	0	23.93
TQIVYSDDVYKENLVDGF-N13-611	611	sp|P18615|NELFE_HUMAN	monolink	211020_LU02_aleitner_Pol2_14.c.21142.21142.3_211020_LU02_aleitner_Pol2_14.c.21142.21142.3	375	2715.06	906.028	3	-2.5	1	8	0.25	0	23.89
EASRPPEEPSAPSPTLPAQFKQR-Q19-611	611	sp|Q9H3P2|NELFA_HUMAN	monolink	211020_LU02_aleitner_Pol2_14.c.09990.09990.3_211020_LU02_aleitner_Pol2_14.c.09990.09990.3	369	3130.33	1044.45	3	-3.1	1	9	0.16	0	23.72
LKDPEKGPVPTFQPFQR-D3-980	980	sp|P18615|NELFE_HUMAN	monolink	211020_LU02_aleitner_Pol2_14.c.17647.17647.3_211020_LU02_aleitner_Pol2_14.c.17647.17647.3	98	2963.18	988.733	3	-2.4	1	13	0.18	0	23.71
FLPMLXSFLVDDYTFNVDQK-L9-611	611	sp|Q8WX92|NELFB_HUMAN	monolink	211020_LU02_aleitner_Pol2_14.c.31415.31415.3_211020_LU02_aleitner_Pol2_14.c.31415.31415.3	381	3049.22	1017.41	3	-1.3	1	11	0.18	0	23.61
FLPMLXSFLVDDYTFNVDQK-D11-306	306	sp|Q8WX92|NELFB_HUMAN	monolink	211020_LU02_aleitner_Pol2_14.c.32108.32108.2_211020_LU02_aleitner_Pol2_14.c.32108.32108.2	383	2744.18	1373.1	2	-1.7	1	8	0.15	0	23.39
SPTAPSVFSPTGNR-A4-612	612	sp|Q9H3P2|NELFA_HUMAN	monolink	211020_LU02_aleitner_Pol2_14.c.15278.15278.2_211020_LU02_aleitner_Pol2_14.c.15278.15278.2	228	2028.74	1015.38	2	-2.8	1	9	0.15	0	23.37
LGSLNNEPALPSTSYLPSTPSVVPASSYIPSSETPPAPSSR-T13-633	633	sp|Q9H3P2|NELFA_HUMAN	monolink	211020_LU02_aleitner_Pol2_14.c.21456.21456.4_211020_LU02_aleitner_Pol2_14.c.21456.21456.4	322	4787.11	1197.79	4	-4.6	1	14	0.21	0	23.3
FLPMLXSFLVDDYTFNVDQK-L9-916	916	sp|Q8WX92|NELFB_HUMAN	monolink	211020_LU02_aleitner_Pol2_14.c.31405.31405.3_211020_LU02_aleitner_Pol2_14.c.31405.31405.3	381	3354.26	1119.09	3	-1.7	2	11	0.17	0	23.23
TQIVYSDDVYKENLVDGF-Y5-611	611	sp|P18615|NELFE_HUMAN	monolink	211020_LU02_aleitner_Pol2_14.c.21451.21451.3_211020_LU02_aleitner_Pol2_14.c.21451.21451.3	367	2715.06	906.027	3	-3.2	1	8	0.21	0	23.21
LPAEEKAPVSYPNTLPESFTK-K6-651	651	sp|Q8WX92|NELFB_HUMAN	monolink	211020_LU02_aleitner_Pol2_14.c.19201.19201.3_211020_LU02_aleitner_Pol2_14.c.19201.19201.3	398	2968.24	990.422	3	-5	1	11	0.18	0	23.18
FLPMLXSFLVDDYTFNVDQK-Y13-611	611	sp|Q8WX92|NELFB_HUMAN	monolink	211020_LU02_aleitner_Pol2_14.c.32279.32279.3_211020_LU02_aleitner_Pol2_14.c.32279.32279.3	385	3049.22	1017.41	3	-1.4	1	9	0.15	0	22.93
TLDAEVVEKPAKEETVVENATPDYAAGLVSTQK-E8-306	306	sp|Q9H3P2|NELFA_HUMAN	monolink	211020_LU02_aleitner_Pol2_14.c.18069.18069.3_211020_LU02_aleitner_Pol2_14.c.18069.18069.3	284	3807.79	1270.27	3	-1.2	1	20	0.23	0	22.87
KGNTLYVYGEDXTPTLLR-L5-651	651	sp|P18615|NELFE_HUMAN	monolink	211020_LU02_aleitner_Pol2_14.c.20739.20739.3_211020_LU02_aleitner_Pol2_14.c.20739.20739.3	264	2737.11	913.377	3	-2.3	1	11	0.16	0	22.73
APRKGNTLYVYGEDXTPTLLR-A1-916	916	sp|P18615|NELFE_HUMAN	monolink	211020_LU02_aleitner_Pol2_14.c.14507.14507.4_211020_LU02_aleitner_Pol2_14.c.14507.14507.4	257	3326.34	832.592	4	-1.3	1	9	0.15	0	22.46
SLYESFVSSSDR-Y3-916	916	sp|P18615|NELFE_HUMAN	monolink	211020_LU02_aleitner_Pol2_14.c.11774.11774.3_211020_LU02_aleitner_Pol2_14.c.11774.11774.3	133	2291.73	764.918	3	-1.9	1	8	0.15	0	22.36
FLPMLXSFLVDDYTFNVDQKLPAEEK-F8-611	611	sp|Q8WX92|NELFB_HUMAN	monolink	211020_LU02_aleitner_Pol2_14.c.29444.29444.4_211020_LU02_aleitner_Pol2_14.c.29444.29444.4	380	3716.57	930.149	4	-2.6	1	13	0.18	0	22.33
FLPMLXSFLVDDYTFNVDQK-Y13-916	916	sp|Q8WX92|NELFB_HUMAN	monolink	211020_LU02_aleitner_Pol2_14.c.32042.32042.3_211020_LU02_aleitner_Pol2_14.c.32042.32042.3	385	3354.26	1119.09	3	-1.1	1	9	0.15	0	22.02
FLPXLMSFLVDDYTFNVDQKLPAEEK-F8-611	611	sp|Q8WX92|NELFB_HUMAN	monolink	211020_LU02_aleitner_Pol2_14.c.29055.29055.3_211020_LU02_aleitner_Pol2_14.c.29055.29055.3	380	3716.57	1239.87	3	-0.2	1	7	0.19	0	21.03

## Sheet: Nr4a1-(a)_1-100_4SU_80%
Id	Mass shift	Protein1	XLType	Spectrum	AbsPos1	Mr	Mz	z	Error_rel[ppm]	nseen	mions	TIC	deltaS	ld-Score
LLDISELDMVGAGR-G11-306	306	sp|Q9H3P2|NELFA_HUMAN	monolink	210920_LU02_aleitner_NELF_14.c.25208.25208.2_210920_LU02_aleitner_NELF_14.c.25208.25208.2	266	1793.79	897.901	2	-2.1	2	12	0.22	0	39.15
SVWGSLAVQNSPK-W3-306	306	sp|P18615|NELFE_HUMAN	monolink	210920_LU02_aleitner_NELF_14.c.16741.16741.2_210920_LU02_aleitner_NELF_14.c.16741.16741.2	345	1677.74	839.876	2	-1.8	9	10	0.28	0	38.3
EQMFAAQEMFK-F4-306	306	sp|Q9H3P2|NELFA_HUMAN	monolink	210920_LU02_aleitner_NELF_14.c.17406.17406.2_210920_LU02_aleitner_NELF_14.c.17406.17406.2	439	1664.63	833.322	2	1.4	7	9	0.2	0	37.18
LLDISELDMVGAGR-L2-306	306	sp|Q9H3P2|NELFA_HUMAN	monolink	210920_LU02_aleitner_NELF_14.c.21855.21855.2_210920_LU02_aleitner_NELF_14.c.21855.21855.2	257	1793.79	897.901	2	-2.5	3	13	0.3	0	37.18
HLQELVGQETLPR-H1-306	306	sp|Q8WX92|NELFB_HUMAN	monolink	210920_LU02_aleitner_NELF_14.c.17158.17158.3_210920_LU02_aleitner_NELF_14.c.17158.17158.3	321	1824.84	609.287	3	-2.3	1	15	0.35	0	36.98
MVHLLSR-M1-306	306	sp|Q8IXH7|NELFD_HUMAN	monolink	210920_LU02_aleitner_NELF_14.c.18940.18940.2_210920_LU02_aleitner_NELF_14.c.18940.18940.2	500	1160.5	581.259	2	-1.5	1	8	0.35	0	35.9
DKRTQIVYSDDVYK-T4-306	306	sp|P18615|NELFE_HUMAN	monolink	210920_LU02_aleitner_NELF_14.c.07378.07378.3_210920_LU02_aleitner_NELF_14.c.07378.07378.3	363	2034.89	679.305	3	-1.6	1	10	0.26	0	35.83
MLVIPPGLSEEEEALQK-M1-306	306	sp|P18615|NELFE_HUMAN	monolink	210920_LU02_aleitner_NELF_14.c.31155.31155.3_210920_LU02_aleitner_NELF_14.c.31155.31155.3	1	2188	730.34	3	-2	5	18	0.27	0	35.52
GNTLYVYGEDMTPTLLR-G1-306	306	sp|P18615|NELFE_HUMAN	monolink	210920_LU02_aleitner_NELF_14.c.30086.30086.2_210920_LU02_aleitner_NELF_14.c.30086.30086.2	261	2247.97	1124.99	2	-2.5	1	12	0.39	0	35.38
VNIARKQPMLDAATGK-R5-612	612	sp|P18615|NELFE_HUMAN	monolink	210920_LU02_aleitner_NELF_14.c.08466.08466.3_210920_LU02_aleitner_NELF_14.c.08466.08466.3	331	2323.99	775.67	3	-1.7	4	15	0.2	0	35.32
MLVIPPGLSEEEEALQK-V3-306	306	sp|P18615|NELFE_HUMAN	monolink	210920_LU02_aleitner_NELF_14.c.30546.30546.3_210920_LU02_aleitner_NELF_14.c.30546.30546.3	3	2188	730.341	3	-1.3	1	17	0.28	0	35.28
GHDASQITLALGTAASYPR-Q6-306	306	sp|Q8IXH7|NELFD_HUMAN	monolink	210920_LU02_aleitner_NELF_14.c.21303.21303.3_210920_LU02_aleitner_NELF_14.c.21303.21303.3	278	2233.99	745.673	3	-2.7	1	16	0.26	0	35.27
QLVKSGAISAIK-V3-306	306	sp|P18615|NELFE_HUMAN	monolink	210920_LU02_aleitner_NELF_14.c.10039.10039.3_210920_LU02_aleitner_NELF_14.c.10039.10039.3	69	1519.76	507.595	3	-2.1	1	10	0.2	0	35.02
KGNTLYVYGEDMTPTLLR-Y6-306	306	sp|P18615|NELFE_HUMAN	monolink	210920_LU02_aleitner_NELF_14.c.21659.21659.3_210920_LU02_aleitner_NELF_14.c.21659.21659.3	265	2376.07	793.031	3	-1	1	14	0.31	0	34.91
LLIHLHPR-L1-306	306	sp|Q8WX92|NELFB_HUMAN	monolink	210920_LU02_aleitner_NELF_14.c.16524.16524.2_210920_LU02_aleitner_NELF_14.c.16524.16524.2	507	1303.64	652.829	2	-1.8	1	9	0.31	0	34.72
VNIARK-R5-288	288	sp|P18615|NELFE_HUMAN	monolink	210920_LU02_aleitner_NELF_14.c.00996.00996.2_210920_LU02_aleitner_NELF_14.c.00996.00996.2	331	987.453	494.734	2	-1.3	1	7	0.15	0	34.41
FLPMLXSFLVDDYTFNVDQK-D11-288	288	sp|Q8WX92|NELFB_HUMAN	monolink	210920_LU02_aleitner_NELF_14.c.34322.34322.3_210920_LU02_aleitner_NELF_14.c.34322.34322.3	383	2726.16	909.728	3	-2.7	1	11	0.22	0.99	34.4
DKRTQIVYSDDVYK-K2-306	306	sp|P18615|NELFE_HUMAN	monolink	210920_LU02_aleitner_NELF_14.c.07385.07385.2_210920_LU02_aleitner_NELF_14.c.07385.07385.2	361	2034.89	1018.45	2	-0.6	2	16	0.19	0	34.35
FLPMLXSFLVDDYTFNVDQKLPAEEK-V10-612	612	sp|Q8WX92|NELFB_HUMAN	monolink	210920_LU02_aleitner_NELF_14.c.33386.33386.4_210920_LU02_aleitner_NELF_14.c.33386.33386.4	382	3717.55	930.396	4	-1.9	1	20	0.23	0.97	34.07
ELGPDGEEAEGPGAGDGPPR-P4-306	306	sp|P18615|NELFE_HUMAN	monolink	210920_LU02_aleitner_NELF_14.c.07801.07801.2_210920_LU02_aleitner_NELF_14.c.07801.07801.2	148	2211.86	1106.94	2	-0.8	2	14	0.38	0	34.05
DKRTQIVYSDDVYK-R3-306	306	sp|P18615|NELFE_HUMAN	monolink	210920_LU02_aleitner_NELF_14.c.07668.07668.3_210920_LU02_aleitner_NELF_14.c.07668.07668.3	362	2034.89	679.304	3	-2.1	1	11	0.27	0	33.97
ELGPDGEEAEGPGAGDGPPR-E1-306	306	sp|P18615|NELFE_HUMAN	monolink	210920_LU02_aleitner_NELF_14.c.13536.13536.2_210920_LU02_aleitner_NELF_14.c.13536.13536.2	145	2211.86	1106.94	2	-0.3	1	14	0.33	0	33.9
GVKLLDISELDXVGAGR-D6-612	612	sp|Q9H3P2|NELFA_HUMAN	monolink	210920_LU02_aleitner_NELF_14.c.26122.26122.3_210920_LU02_aleitner_NELF_14.c.26122.26122.3	258	2399.99	801.004	3	-3.1	1	10	0.22	0	33.77
TLDAEVVEKPAK-L2-306	306	sp|Q9H3P2|NELFA_HUMAN	monolink	210920_LU02_aleitner_NELF_14.c.06325.06325.2_210920_LU02_aleitner_NELF_14.c.06325.06325.2	278	1604.73	803.373	2	-1.7	1	9	0.21	0	33.76
QAPFRSPTAPSVFSPTGNR-R5-306	306	sp|Q9H3P2|NELFA_HUMAN	monolink	210920_LU02_aleitner_NELF_14.c.13770.13770.3_210920_LU02_aleitner_NELF_14.c.13770.13770.3	224	2322.04	775.02	3	-2.4	2	16	0.37	0	33.63
QAPFRSPTAPSVFSPTGNR-R5-612	612	sp|Q9H3P2|NELFA_HUMAN	monolink	210920_LU02_aleitner_NELF_14.c.16384.16384.3_210920_LU02_aleitner_NELF_14.c.16384.16384.3	224	2628.07	877.029	3	-1.4	2	12	0.25	0	33.63
GVKLLDISELDXVGAGR-K3-306	306	sp|Q9H3P2|NELFA_HUMAN	monolink	210920_LU02_aleitner_NELF_14.c.22296.22296.2_210920_LU02_aleitner_NELF_14.c.22296.22296.2	255	2093.97	1047.99	2	-0.8	1	14	0.16	0	33.46
QAPFRSPTAPSVFSPTGNR-F4-612	612	sp|Q9H3P2|NELFA_HUMAN	monolink	210920_LU02_aleitner_NELF_14.c.16700.16700.3_210920_LU02_aleitner_NELF_14.c.16700.16700.3	223	2628.06	877.029	3	-2.1	3	14	0.27	0	33.46
GVKLLDISELDXVGAGR-D6-306	306	sp|Q9H3P2|NELFA_HUMAN	monolink	210920_LU02_aleitner_NELF_14.c.22274.22274.3_210920_LU02_aleitner_NELF_14.c.22274.22274.3	258	2093.97	698.997	3	-2	1	11	0.24	0	33.25
DSPDLLLLLR-P3-306	306	sp|Q8WX92|NELFB_HUMAN	monolink	210920_LU02_aleitner_NELF_14.c.29443.29443.2_210920_LU02_aleitner_NELF_14.c.29443.29443.2	336	1459.69	730.854	2	-2.1	3	7	0.38	0	33.08
KPSPAQAAETPALELPLPSVPAPAPL-T10-306	306	sp|Q8WX92|NELFB_HUMAN	monolink	210920_LU02_aleitner_NELF_14.c.32307.32307.3_210920_LU02_aleitner_NELF_14.c.32307.32307.3	564	2867.43	956.818	3	-1.7	1	10	0.24	0	33
TLEGKLKDPEK-G4-612	612	sp|P18615|NELFE_HUMAN	monolink	210920_LU02_aleitner_NELF_14.c.07400.07400.2_210920_LU02_aleitner_NELF_14.c.07400.07400.2	94	1868.74	935.38	2	-2	2	9	0.22	0	33
KPSPAQAAETPALELPLPSVPAPAPL-P2-306	306	sp|Q8WX92|NELFB_HUMAN	monolink	210920_LU02_aleitner_NELF_14.c.29187.29187.3_210920_LU02_aleitner_NELF_14.c.29187.29187.3	556	2867.43	956.818	3	-1.5	1	15	0.28	0	32.99
LEFHQSVFDELR-L1-306	306	sp|Q8WX92|NELFB_HUMAN	monolink	210920_LU02_aleitner_NELF_14.c.26175.26175.2_210920_LU02_aleitner_NELF_14.c.26175.26175.2	59	1824.77	913.392	2	-2.1	1	12	0.21	0	32.84
TQIVYSDDVYK-Y5-288	288	sp|P18615|NELFE_HUMAN	monolink	210920_LU02_aleitner_NELF_14.c.12988.12988.2_210920_LU02_aleitner_NELF_14.c.12988.12988.2	367	1617.66	809.837	2	-0.9	1	9	0.24	0	32.8
SLYESFVSSSDR-Y3-288	288	sp|P18615|NELFE_HUMAN	monolink	210920_LU02_aleitner_NELF_14.c.16007.16007.2_210920_LU02_aleitner_NELF_14.c.16007.16007.2	133	1663.64	832.826	2	-2.4	1	10	0.31	0	32.78
TLDAEVVEKPAKEETVVENATPDYAAGLVSTQK-E8-306	306	sp|Q9H3P2|NELFA_HUMAN	monolink	210920_LU02_aleitner_NELF_14.c.18481.18481.3_210920_LU02_aleitner_NELF_14.c.18481.18481.3	284	3807.79	1270.27	3	-3.2	1	22	0.29	0	32.77
KTLDAEVVEKPAK-D4-306	306	sp|Q9H3P2|NELFA_HUMAN	monolink	210920_LU02_aleitner_NELF_14.c.06417.06417.3_210920_LU02_aleitner_NELF_14.c.06417.06417.3	279	1732.83	578.616	3	-1.7	1	12	0.26	0	32.73
VAPSKLEALQK-V1-306	306	sp|Q8WX92|NELFB_HUMAN	monolink	210920_LU02_aleitner_NELF_14.c.14281.14281.2_210920_LU02_aleitner_NELF_14.c.14281.14281.2	515	1488.72	745.368	2	-1.7	1	13	0.19	0	32.68
KSLYESFVSSSDR-K1-306	306	sp|P18615|NELFE_HUMAN	monolink	210920_LU02_aleitner_NELF_14.c.15575.15575.2_210920_LU02_aleitner_NELF_14.c.15575.15575.2	130	1809.74	905.879	2	-2.2	2	12	0.31	0	32.6
LKDPEKGPVPTFQPFQR-L1-306	306	sp|P18615|NELFE_HUMAN	monolink	210920_LU02_aleitner_NELF_14.c.18581.18581.3_210920_LU02_aleitner_NELF_14.c.18581.18581.3	96	2289.08	764.034	3	-1.4	1	16	0.32	0	32.6
FLPXLMSFLVDDYTFNVDQK-L9-306	306	sp|Q8WX92|NELFB_HUMAN	monolink	210920_LU02_aleitner_NELF_14.c.33330.33330.2_210920_LU02_aleitner_NELF_14.c.33330.33330.2	381	2744.18	1373.1	2	-1	1	14	0.2	0.99	32.59
APVSYPNTLPESFTK-A1-306	306	sp|Q8WX92|NELFB_HUMAN	monolink	210920_LU02_aleitner_NELF_14.c.21860.21860.2_210920_LU02_aleitner_NELF_14.c.21860.21860.2	399	1955.85	978.935	2	-1	1	15	0.36	0	32.51
SLYESFVSSSDRLRELGPDGEEAEGPGAGDGPPR-R14-304	304	sp|P18615|NELFE_HUMAN	monolink	210920_LU02_aleitner_NELF_14.c.07284.07284.3_210920_LU02_aleitner_NELF_14.c.07284.07284.3	144	3836.64	1279.89	3	-1.5	1	21	0.25	0	32.48
FLPXLMSFLVDDYTFNVDQK-F8-306	306	sp|Q8WX92|NELFB_HUMAN	monolink	210920_LU02_aleitner_NELF_14.c.33950.33950.2_210920_LU02_aleitner_NELF_14.c.33950.33950.2	380	2744.18	1373.1	2	-1	1	11	0.17	0.99	32.39
MLVIPPGLSEEEEALQKK-M1-306	306	sp|P18615|NELFE_HUMAN	monolink	210920_LU02_aleitner_NELF_14.c.25706.25706.3_210920_LU02_aleitner_NELF_14.c.25706.25706.3	1	2316.09	773.039	3	-1.5	1	19	0.3	0	32.37
SPTAPSVFSPTGNR-S1-306	306	sp|Q9H3P2|NELFA_HUMAN	monolink	210920_LU02_aleitner_NELF_14.c.17135.17135.2_210920_LU02_aleitner_NELF_14.c.17135.17135.2	225	1722.72	862.368	2	-2.7	1	13	0.36	0	32.37
FLPMLXSFLVDDYTFNVDQKLPAEEK-L9-306	306	sp|Q8WX92|NELFB_HUMAN	monolink	210920_LU02_aleitner_NELF_14.c.29653.29653.4_210920_LU02_aleitner_NELF_14.c.29653.29653.4	381	3411.53	853.889	4	-2.2	1	18	0.3	0.99	32.33
KTLDAEVVEKPAK-A5-306	306	sp|Q9H3P2|NELFA_HUMAN	monolink	210920_LU02_aleitner_NELF_14.c.05947.05947.3_210920_LU02_aleitner_NELF_14.c.05947.05947.3	280	1732.83	578.617	3	-1.3	1	10	0.22	0	32.32
GNTLYVYGEDMTPTLLR-Y5-612	612	sp|P18615|NELFE_HUMAN	monolink	210920_LU02_aleitner_NELF_14.c.29491.29491.2_210920_LU02_aleitner_NELF_14.c.29491.29491.2	265	2554	1278.01	2	-2.1	5	8	0.34	0	32.27
LLLGTLHLPR-L1-306	306	sp|Q9H3P2|NELFA_HUMAN	monolink	210920_LU02_aleitner_NELF_14.c.27872.27872.2_210920_LU02_aleitner_NELF_14.c.27872.27872.2	56	1437.73	719.875	2	-2.3	1	10	0.37	0	32.2
GVKLLDISELDMVGAGR-L4-306	306	sp|Q9H3P2|NELFA_HUMAN	monolink	210920_LU02_aleitner_NELF_14.c.24521.24521.3_210920_LU02_aleitner_NELF_14.c.24521.24521.3	256	2077.97	693.665	3	-2.5	1	13	0.35	0	32.11
APRKGNTLYVYGEDXTPTLLR-T7-306	306	sp|P18615|NELFE_HUMAN	monolink	210920_LU02_aleitner_NELF_14.c.13776.13776.3_210920_LU02_aleitner_NELF_14.c.13776.13776.3	263	2716.25	906.425	3	-1.5	1	13	0.24	0	32.1
EQMFAAQEMFK-M3-612	612	sp|Q9H3P2|NELFA_HUMAN	monolink	210920_LU02_aleitner_NELF_14.c.23800.23800.2_210920_LU02_aleitner_NELF_14.c.23800.23800.2	438	1970.65	986.331	2	-1.8	1	8	0.29	0	32.02
RSLSEQPVMDTATATEQAK-Q6-306	306	sp|P18615|NELFE_HUMAN	monolink	210920_LU02_aleitner_NELF_14.c.08499.08499.3_210920_LU02_aleitner_NELF_14.c.08499.08499.3	53	2368.02	790.349	3	-1.3	2	15	0.24	0	31.92
FPVVAXGVLK-G7-610	610	sp|Q8IXH7|NELFD_HUMAN	monolink	210920_LU02_aleitner_NELF_14.c.11425.11425.2_210920_LU02_aleitner_NELF_14.c.11425.11425.2	426	1685.69	843.851	2	-3.2	1	7	0.24	0.98	31.91
RSLSEQPVMDTATATEQAK-E5-306	306	sp|P18615|NELFE_HUMAN	monolink	210920_LU02_aleitner_NELF_14.c.08171.08171.3_210920_LU02_aleitner_NELF_14.c.08171.08171.3	52	2368.02	790.348	3	-2.4	1	14	0.25	0	31.82
SVWGSLAVQNSPK-V2-612	612	sp|P18615|NELFE_HUMAN	monolink	210920_LU02_aleitner_NELF_14.c.20174.20174.2_210920_LU02_aleitner_NELF_14.c.20174.20174.2	344	1983.76	992.888	2	-2.8	1	9	0.18	0	31.75
SLYESFVSSSDR-Y3-306	306	sp|P18615|NELFE_HUMAN	monolink	210920_LU02_aleitner_NELF_14.c.13830.13830.2_210920_LU02_aleitner_NELF_14.c.13830.13830.2	133	1681.65	841.831	2	-2.1	7	10	0.3	0	31.71
QAPFRSPTAPSVFSPTGNR-F4-306	306	sp|Q9H3P2|NELFA_HUMAN	monolink	210920_LU02_aleitner_NELF_14.c.13434.13434.3_210920_LU02_aleitner_NELF_14.c.13434.13434.3	223	2322.04	775.02	3	-2.5	3	15	0.35	0	31.69
SVWGSLAVQNSPK-G4-306	306	sp|P18615|NELFE_HUMAN	monolink	210920_LU02_aleitner_NELF_14.c.14660.14660.2_210920_LU02_aleitner_NELF_14.c.14660.14660.2	346	1677.74	839.877	2	-0.8	1	10	0.25	0	31.65
KSLYESFVSSSDR-L3-306	306	sp|P18615|NELFE_HUMAN	monolink	210920_LU02_aleitner_NELF_14.c.16036.16036.3_210920_LU02_aleitner_NELF_14.c.16036.16036.3	132	1809.74	604.254	3	-3.3	1	10	0.29	0	31.62
QAPFRSPTAPSVFSPTGNR-P3-612	612	sp|Q9H3P2|NELFA_HUMAN	monolink	210920_LU02_aleitner_NELF_14.c.14025.14025.3_210920_LU02_aleitner_NELF_14.c.14025.14025.3	222	2628.06	877.029	3	-1.6	1	13	0.23	0	31.53
FLPMLXSFLVDDYTFNVDQKLPAEEK-F8-306	306	sp|Q8WX92|NELFB_HUMAN	monolink	210920_LU02_aleitner_NELF_14.c.30130.30130.3_210920_LU02_aleitner_NELF_14.c.30130.30130.3	380	3411.53	1138.18	3	-2.4	2	15	0.2	0.99	31.41
AELLQKSTETAQQLK-K6-306	306	sp|Q9H3P2|NELFA_HUMAN	monolink	210920_LU02_aleitner_NELF_14.c.11675.11675.3_210920_LU02_aleitner_NELF_14.c.11675.11675.3	181	1992.94	665.32	3	-2.3	5	11	0.26	0	31.35
LRELGPDGEEAEGPGAGDGPPR-G8-306	306	sp|P18615|NELFE_HUMAN	monolink	210920_LU02_aleitner_NELF_14.c.08528.08528.3_210920_LU02_aleitner_NELF_14.c.08528.08528.3	150	2481.04	828.021	3	-2.1	1	12	0.38	0	31.34
ACQALGAMLSK-A1-306	306	sp|Q8IXH7|NELFD_HUMAN	monolink	210920_LU02_aleitner_NELF_14.c.25084.25084.2_210920_LU02_aleitner_NELF_14.c.25084.25084.2	292	1454.59	728.303	2	-1.6	1	11	0.25	0	31.25
FLPMLXSFLVDDYTFNVDQK-D11-306	306	sp|Q8WX92|NELFB_HUMAN	monolink	210920_LU02_aleitner_NELF_14.c.33638.33638.2_210920_LU02_aleitner_NELF_14.c.33638.33638.2	383	2744.18	1373.1	2	-1.4	2	10	0.15	1	31.25
TQIVYSDDVYKENLVDGF-Y10-612	612	sp|P18615|NELFE_HUMAN	monolink	210920_LU02_aleitner_NELF_14.c.25124.25124.3_210920_LU02_aleitner_NELF_14.c.25124.25124.3	372	2716.05	906.358	3	-0.5	1	10	0.25	0	31.21
VNIARKQPXLDAATGK-R5-612	612	sp|P18615|NELFE_HUMAN	monolink	210920_LU02_aleitner_NELF_14.c.06830.06830.3_210920_LU02_aleitner_NELF_14.c.06830.06830.3	331	2339.98	781.002	3	-1.8	2	13	0.17	0	31.05
SLSEQPVMDTATATEQAK-L2-306	306	sp|P18615|NELFE_HUMAN	monolink	210920_LU02_aleitner_NELF_14.c.11421.11421.2_210920_LU02_aleitner_NELF_14.c.11421.11421.2	50	2211.92	1106.97	2	-0.9	1	15	0.29	0	31.03
EQMFAAQEMFK-F4-611	611	sp|Q9H3P2|NELFA_HUMAN	monolink	210920_LU02_aleitner_NELF_14.c.18545.18545.2_210920_LU02_aleitner_NELF_14.c.18545.18545.2	439	1969.66	985.838	2	-3.5	4	8	0.18	0	31.01
APRKGNTLYVYGEDMTPTLLR-L8-918	918	sp|P18615|NELFE_HUMAN	monolink	210920_LU02_aleitner_NELF_14.c.23195.23195.3_210920_LU02_aleitner_NELF_14.c.23195.23195.3	264	3312.32	1105.11	3	1.5	1	8	0.2	0	31
GNTLYVYGEDMTPTLLR-Y5-306	306	sp|P18615|NELFE_HUMAN	monolink	210920_LU02_aleitner_NELF_14.c.24273.24273.2_210920_LU02_aleitner_NELF_14.c.24273.24273.2	265	2247.97	1124.99	2	-3.4	1	11	0.42	0	30.93
RSLSEQPVXDTATATEQAK-E5-306	306	sp|P18615|NELFE_HUMAN	monolink	210920_LU02_aleitner_NELF_14.c.06502.06502.3_210920_LU02_aleitner_NELF_14.c.06502.06502.3	52	2384.02	795.68	3	-1.9	1	14	0.2	0	30.88
TQIVYSDDVYKENLVDGF-I3-306	306	sp|P18615|NELFE_HUMAN	monolink	210920_LU02_aleitner_NELF_14.c.23375.23375.2_210920_LU02_aleitner_NELF_14.c.23375.23375.2	365	2410.02	1206.02	2	-1.5	1	9	0.22	0	30.74
KTLDAEVVEKPAK-D4-288	288	sp|Q9H3P2|NELFA_HUMAN	monolink	210920_LU02_aleitner_NELF_14.c.06122.06122.3_210920_LU02_aleitner_NELF_14.c.06122.06122.3	279	1714.82	572.615	3	1.6	1	7	0.29	0	30.72
SLYESFVSSSDR-S1-306	306	sp|P18615|NELFE_HUMAN	monolink	210920_LU02_aleitner_NELF_14.c.24450.24450.2_210920_LU02_aleitner_NELF_14.c.24450.24450.2	131	1681.65	841.832	2	-1.9	1	9	0.4	0	30.64
KQPMLDAATGK-K1-306	306	sp|P18615|NELFE_HUMAN	monolink	210920_LU02_aleitner_NELF_14.c.08619.08619.2_210920_LU02_aleitner_NELF_14.c.08619.08619.2	332	1464.63	733.323	2	-1.5	1	11	0.15	0	30.63
NALTTLAGPLTPPVK-N1-306	306	sp|Q9H3P2|NELFA_HUMAN	monolink	210920_LU02_aleitner_NELF_14.c.28179.28179.2_210920_LU02_aleitner_NELF_14.c.28179.28179.2	147	1797.89	899.952	2	-2.2	1	12	0.27	0	30.45
GNTLYVYGEDXTPTLLR-Y5-612	612	sp|P18615|NELFE_HUMAN	monolink	210920_LU02_aleitner_NELF_14.c.25853.25853.2_210920_LU02_aleitner_NELF_14.c.25853.25853.2	265	2569.99	1286.01	2	-0.6	2	8	0.25	0	30.43
LSEHTEDLPK-L1-306	306	sp|Q9H3P2|NELFA_HUMAN	monolink	210920_LU02_aleitner_NELF_14.c.13365.13365.2_210920_LU02_aleitner_NELF_14.c.13365.13365.2	482	1473.6	737.807	2	-2.4	1	11	0.21	0	30.38
VNIARKQPMLDAATGK-R5-306	306	sp|P18615|NELFE_HUMAN	monolink	210920_LU02_aleitner_NELF_14.c.06634.06634.3_210920_LU02_aleitner_NELF_14.c.06634.06634.3	331	2017.96	673.662	3	-1.7	1	12	0.25	0	30.27
SVWGSLAVQNSPK-W3-651	651	sp|P18615|NELFE_HUMAN	monolink	210920_LU02_aleitner_NELF_14.c.11923.11923.2_210920_LU02_aleitner_NELF_14.c.11923.11923.2	345	2022.78	1012.4	2	-4	6	10	0.24	0	30.27
FPVVAMGVLK-F1-306	306	sp|Q8IXH7|NELFD_HUMAN	monolink	210920_LU02_aleitner_NELF_14.c.18445.18445.2_210920_LU02_aleitner_NELF_14.c.18445.18445.2	420	1365.64	683.826	2	-2.2	1	8	0.21	0	30.07
GVKLLDISELDMVGAGR-K3-651	651	sp|Q9H3P2|NELFA_HUMAN	monolink	210920_LU02_aleitner_NELF_14.c.28204.28204.2_210920_LU02_aleitner_NELF_14.c.28204.28204.2	255	2423.02	1212.52	2	-2.5	1	10	0.24	0	30.06
SPTAPSVFSPTGNR-F8-306	306	sp|Q9H3P2|NELFA_HUMAN	monolink	210920_LU02_aleitner_NELF_14.c.09226.09226.3_210920_LU02_aleitner_NELF_14.c.09226.09226.3	232	1722.72	575.248	3	-2	4	10	0.2	0	30.01
SPTAPSVFSPTGNR-T3-612	612	sp|Q9H3P2|NELFA_HUMAN	monolink	210920_LU02_aleitner_NELF_14.c.17665.17665.3_210920_LU02_aleitner_NELF_14.c.17665.17665.3	227	2028.75	677.257	3	-1.5	3	11	0.23	0	30
VNIARKQPMLDAATGK-Q7-612	612	sp|P18615|NELFE_HUMAN	monolink	210920_LU02_aleitner_NELF_14.c.09077.09077.3_210920_LU02_aleitner_NELF_14.c.09077.09077.3	333	2323.99	775.67	3	-1.8	2	11	0.19	0	29.91
SPTAPSVFSPTGNR-P2-306	306	sp|Q9H3P2|NELFA_HUMAN	monolink	210920_LU02_aleitner_NELF_14.c.13298.13298.2_210920_LU02_aleitner_NELF_14.c.13298.13298.2	226	1722.72	862.369	2	-2.1	3	10	0.35	0	29.84
TLEGKLKDPEK-G4-306	306	sp|P18615|NELFE_HUMAN	monolink	210920_LU02_aleitner_NELF_14.c.06751.06751.2_210920_LU02_aleitner_NELF_14.c.06751.06751.2	94	1562.72	782.369	2	-1	1	8	0.15	0	29.84
ENPCQEQGDVIQIK-E1-306	306	sp|Q9H3P2|NELFA_HUMAN	monolink	210920_LU02_aleitner_NELF_14.c.16407.16407.2_210920_LU02_aleitner_NELF_14.c.16407.16407.2	468	1962.8	982.408	2	-1.3	1	14	0.24	0	29.79
GVKLLDISELDMVGAGR-K3-612	612	sp|Q9H3P2|NELFA_HUMAN	monolink	210920_LU02_aleitner_NELF_14.c.28545.28545.2_210920_LU02_aleitner_NELF_14.c.28545.28545.2	255	2384	1193.01	2	-0.4	1	7	0.24	0	29.71
SLSEQPVMDTATATEQAK-P6-612	612	sp|P18615|NELFE_HUMAN	monolink	210920_LU02_aleitner_NELF_14.c.14856.14856.2_210920_LU02_aleitner_NELF_14.c.14856.14856.2	54	2517.95	1259.98	2	-0.9	1	16	0.34	0	29.69
EQMFAAQEMFK-F4-612	612	sp|Q9H3P2|NELFA_HUMAN	monolink	210920_LU02_aleitner_NELF_14.c.24620.24620.2_210920_LU02_aleitner_NELF_14.c.24620.24620.2	439	1970.65	986.332	2	-0.6	4	8	0.25	0	29.68
TLDAEVVEKPAKEETVVENATPDYAAGLVSTQK-P10-306	306	sp|Q9H3P2|NELFA_HUMAN	monolink	210920_LU02_aleitner_NELF_14.c.18520.18520.4_210920_LU02_aleitner_NELF_14.c.18520.18520.4	286	3807.79	952.955	4	-2	1	19	0.33	0	29.61
SLYESFVSSSDR-Y3-612	612	sp|P18615|NELFE_HUMAN	monolink	210920_LU02_aleitner_NELF_14.c.18360.18360.3_210920_LU02_aleitner_NELF_14.c.18360.18360.3	133	1987.67	663.565	3	-2.2	7	8	0.26	0	29.25
KQPMLDAATGK-Q2-306	306	sp|P18615|NELFE_HUMAN	monolink	210920_LU02_aleitner_NELF_14.c.06920.06920.2_210920_LU02_aleitner_NELF_14.c.06920.06920.2	333	1464.63	733.323	2	-1.5	2	9	0.19	0	29.22
TQIVYSDDVYKENLVDGF-Y5-612	612	sp|P18615|NELFE_HUMAN	monolink	210920_LU02_aleitner_NELF_14.c.27146.27146.3_210920_LU02_aleitner_NELF_14.c.27146.27146.3	367	2716.05	906.356	3	-2	3	7	0.32	0	29.22
LLDISELDMVGAGR-G11-612	612	sp|Q9H3P2|NELFA_HUMAN	monolink	210920_LU02_aleitner_NELF_14.c.29724.29724.2_210920_LU02_aleitner_NELF_14.c.29724.29724.2	266	2099.82	1050.91	2	-0.4	1	8	0.21	0	29.17
SVWGSLAVQNSPK-W3-612	612	sp|P18615|NELFE_HUMAN	monolink	210920_LU02_aleitner_NELF_14.c.23119.23119.2_210920_LU02_aleitner_NELF_14.c.23119.23119.2	345	1983.76	992.888	2	-2.2	3	9	0.2	0	29.17
SLSEQPVMDTATATEQAK-P6-306	306	sp|P18615|NELFE_HUMAN	monolink	210920_LU02_aleitner_NELF_14.c.10591.10591.2_210920_LU02_aleitner_NELF_14.c.10591.10591.2	54	2211.92	1106.97	2	-1.4	1	15	0.28	0	29.16
FLPMLXSFLVDDYTFNVDQK-L9-306	306	sp|Q8WX92|NELFB_HUMAN	monolink	210920_LU02_aleitner_NELF_14.c.33949.33949.3_210920_LU02_aleitner_NELF_14.c.33949.33949.3	381	2744.17	915.732	3	-1.9	6	11	0.25	1	29.07
FTWCLDACIR-W3-306	306	sp|Q8WX92|NELFB_HUMAN	monolink	210920_LU02_aleitner_NELF_14.c.17848.17848.3_210920_LU02_aleitner_NELF_14.c.17848.17848.3	264	1646.62	549.882	3	-2	1	8	0.3	0	29.07
FLPMLMSFLVDDYTFNVDQK-D11-306	306	sp|Q8WX92|NELFB_HUMAN	monolink	210920_LU02_aleitner_NELF_14.c.34367.34367.2_210920_LU02_aleitner_NELF_14.c.34367.34367.2	383	2728.18	1365.1	2	-1.1	1	12	0.25	0	28.95
LKDPEKGPVPTFQPFQR-G7-306	306	sp|P18615|NELFE_HUMAN	monolink	210920_LU02_aleitner_NELF_14.c.12367.12367.3_210920_LU02_aleitner_NELF_14.c.12367.12367.3	102	2289.08	764.034	3	-1.6	1	10	0.28	0	28.93
VNIARKQPMLDAATGK-Q7-306	306	sp|P18615|NELFE_HUMAN	monolink	210920_LU02_aleitner_NELF_14.c.06323.06323.3_210920_LU02_aleitner_NELF_14.c.06323.06323.3	333	2017.96	673.662	3	-1.8	1	12	0.17	0	28.91
LLDISELDMVGAGR-M9-306	306	sp|Q9H3P2|NELFA_HUMAN	monolink	210920_LU02_aleitner_NELF_14.c.23869.23869.2_210920_LU02_aleitner_NELF_14.c.23869.23869.2	264	1793.79	897.903	2	-0.6	1	9	0.16	0	28.84
FPVVAXGVLK-F1-306	306	sp|Q8IXH7|NELFD_HUMAN	monolink	210920_LU02_aleitner_NELF_14.c.14269.14269.2_210920_LU02_aleitner_NELF_14.c.14269.14269.2	420	1381.63	691.823	2	-3.1	1	8	0.22	0	28.77
QAPFRSPTAPSVFSPTGNR-F4-611	611	sp|Q9H3P2|NELFA_HUMAN	monolink	210920_LU02_aleitner_NELF_14.c.13714.13714.3_210920_LU02_aleitner_NELF_14.c.13714.13714.3	223	2627.08	876.7	3	-2.5	1	13	0.21	0	28.75
KGNTLYVYGEDMTPTLLR-K1-306	306	sp|P18615|NELFE_HUMAN	monolink	210920_LU02_aleitner_NELF_14.c.21674.21674.2_210920_LU02_aleitner_NELF_14.c.21674.21674.2	260	2376.07	1189.04	2	-0.7	1	13	0.22	0	28.73
SLSEQPVXDTATATEQAK-E4-306	306	sp|P18615|NELFE_HUMAN	monolink	210920_LU02_aleitner_NELF_14.c.08158.08158.2_210920_LU02_aleitner_NELF_14.c.08158.08158.2	52	2227.92	1114.97	2	-0.7	1	12	0.27	0	28.7
VNIARKQPMLDAATGK-K6-612	612	sp|P18615|NELFE_HUMAN	monolink	210920_LU02_aleitner_NELF_14.c.09620.09620.2_210920_LU02_aleitner_NELF_14.c.09620.09620.2	332	2323.99	1163	2	0.5	1	10	0.17	0	28.59
APRKGNTLYVYGEDMTPTLLR-T7-306	306	sp|P18615|NELFE_HUMAN	monolink	210920_LU02_aleitner_NELF_14.c.17071.17071.3_210920_LU02_aleitner_NELF_14.c.17071.17071.3	263	2700.25	901.092	3	-3.6	1	10	0.3	0	28.58
FLPXLMSFLVDDYTFNVDQK-V10-612	612	sp|Q8WX92|NELFB_HUMAN	monolink	210920_LU02_aleitner_NELF_14.c.34396.34396.3_210920_LU02_aleitner_NELF_14.c.34396.34396.3	382	3050.2	1017.74	3	-1.6	1	14	0.22	0.99	28.57
LRELGPDGEEAEGPGAGDGPPR-L4-306	306	sp|P18615|NELFE_HUMAN	monolink	210920_LU02_aleitner_NELF_14.c.08207.08207.3_210920_LU02_aleitner_NELF_14.c.08207.08207.3	146	2481.04	828.021	3	-1.7	1	10	0.29	0	28.51
APRKGNTLYVYGEDMTPTLLR-K4-612	612	sp|P18615|NELFE_HUMAN	monolink	210920_LU02_aleitner_NELF_14.c.19811.19811.3_210920_LU02_aleitner_NELF_14.c.19811.19811.3	260	3006.28	1003.1	3	-2.2	1	9	0.22	0	28.51
ELGPDGEEAEGPGAGDGPPR-G6-306	306	sp|P18615|NELFE_HUMAN	monolink	210920_LU02_aleitner_NELF_14.c.07810.07810.3_210920_LU02_aleitner_NELF_14.c.07810.07810.3	150	2211.85	738.292	3	-2.4	1	11	0.34	0	28.47
FLPMLXSFLVDDYTFNVDQK-F8-611	611	sp|Q8WX92|NELFB_HUMAN	monolink	210920_LU02_aleitner_NELF_14.c.32893.32893.4_210920_LU02_aleitner_NELF_14.c.32893.32893.4	380	3049.21	763.311	4	-2.2	1	7	0.16	0	28.43
ESALFSTELSVLHNFFSPSPK-L12-306	306	sp|Q8WX92|NELFB_HUMAN	monolink	210920_LU02_aleitner_NELF_14.c.33151.33151.3_210920_LU02_aleitner_NELF_14.c.33151.33151.3	184	2642.19	881.737	3	-2.3	4	9	0.2	0	28.36
APRKGNTLYVYGEDXTPTLLR-L8-612	612	sp|P18615|NELFE_HUMAN	monolink	210920_LU02_aleitner_NELF_14.c.16263.16263.3_210920_LU02_aleitner_NELF_14.c.16263.16263.3	264	3022.28	1008.43	3	-1.3	1	11	0.19	0	28.27
LKDPEKGPVPTFQPFQR-T11-306	306	sp|P18615|NELFE_HUMAN	monolink	210920_LU02_aleitner_NELF_14.c.10949.10949.3_210920_LU02_aleitner_NELF_14.c.10949.10949.3	106	2289.08	764.034	3	-1.6	1	11	0.18	0	28.1
LLDISELDXVGAGR-G11-612	612	sp|Q9H3P2|NELFA_HUMAN	monolink	210920_LU02_aleitner_NELF_14.c.26239.26239.2_210920_LU02_aleitner_NELF_14.c.26239.26239.2	266	2115.81	1058.91	2	-0.9	1	9	0.24	0.95	28.03
SPTAPSVFSPTGNR-P5-306	306	sp|Q9H3P2|NELFA_HUMAN	monolink	210920_LU02_aleitner_NELF_14.c.11795.11795.2_210920_LU02_aleitner_NELF_14.c.11795.11795.2	229	1722.72	862.368	2	-2.3	2	10	0.22	0	28.01
STSKAVETVHNLCCNENK-K4-306	306	sp|Q8IXH7|NELFD_HUMAN	monolink	210920_LU02_aleitner_NELF_14.c.07401.07401.3_210920_LU02_aleitner_NELF_14.c.07401.07401.3	388	2395.97	799.665	3	-2.2	2	11	0.17	0	28
LLDISELDXVGAGR-L7-306	306	sp|Q9H3P2|NELFA_HUMAN	monolink	210920_LU02_aleitner_NELF_14.c.21817.21817.2_210920_LU02_aleitner_NELF_14.c.21817.21817.2	262	1809.78	905.899	2	-1.3	1	8	0.24	0.97	27.97
EASRPPEEPSAPSPTLPAQFK-P12-306	306	sp|Q9H3P2|NELFA_HUMAN	monolink	210920_LU02_aleitner_NELF_14.c.11980.11980.3_210920_LU02_aleitner_NELF_14.c.11980.11980.3	362	2541.14	848.053	3	-2.7	2	10	0.2	0	27.91
TQIVYSDDVYK-Y5-306	306	sp|P18615|NELFE_HUMAN	monolink	210920_LU02_aleitner_NELF_14.c.09686.09686.2_210920_LU02_aleitner_NELF_14.c.09686.09686.2	367	1635.67	818.842	2	-1.3	4	8	0.29	0	27.91
KTLDAEVVEKPAKEETVVENATPDYAAGLVSTQK-L3-306	306	sp|Q9H3P2|NELFA_HUMAN	monolink	210920_LU02_aleitner_NELF_14.c.15747.15747.4_210920_LU02_aleitner_NELF_14.c.15747.15747.4	278	3935.89	984.979	4	-1.8	1	16	0.26	0	27.89
SLYESFVSSSDR-L2-306	306	sp|P18615|NELFE_HUMAN	monolink	210920_LU02_aleitner_NELF_14.c.16382.16382.2_210920_LU02_aleitner_NELF_14.c.16382.16382.2	132	1681.65	841.831	2	-2.9	1	8	0.34	0	27.87
TQIVYSDDVYK-Y5-612	612	sp|P18615|NELFE_HUMAN	monolink	210920_LU02_aleitner_NELF_14.c.13437.13437.2_210920_LU02_aleitner_NELF_14.c.13437.13437.2	367	1941.69	971.854	2	-1.6	1	8	0.33	0	27.84
SLSEQPVMDTATATEQAK-S1-306	306	sp|P18615|NELFE_HUMAN	monolink	210920_LU02_aleitner_NELF_14.c.15989.15989.2_210920_LU02_aleitner_NELF_14.c.15989.15989.2	49	2211.92	1106.97	2	-0.9	1	15	0.31	0	27.82
LRELGPDGEEAEGPGAGDGPPR-L4-612	612	sp|P18615|NELFE_HUMAN	monolink	210920_LU02_aleitner_NELF_14.c.10735.10735.3_210920_LU02_aleitner_NELF_14.c.10735.10735.3	146	2787.06	930.028	3	-3	1	15	0.27	0	27.82
TSLATILDGGEENLEK-T1-306	306	sp|Q8IXH7|NELFD_HUMAN	monolink	210920_LU02_aleitner_NELF_14.c.30201.30201.2_210920_LU02_aleitner_NELF_14.c.30201.30201.2	207	1994.87	998.442	2	-2.2	1	13	0.35	0	27.78
APRKGNTLYVYGEDMTPTLLR-L8-957	957	sp|P18615|NELFE_HUMAN	monolink	210920_LU02_aleitner_NELF_14.c.22924.22924.3_210920_LU02_aleitner_NELF_14.c.22924.22924.3	264	3351.32	1118.12	3	-3.4	1	9	0.22	0	27.75
TLDAEVVEKPAKEETVVENATPDYAAGLVSTQK-K12-306	306	sp|Q9H3P2|NELFA_HUMAN	monolink	210920_LU02_aleitner_NELF_14.c.17843.17843.3_210920_LU02_aleitner_NELF_14.c.17843.17843.3	288	3807.8	1270.27	3	-0.9	1	21	0.34	0	27.74
DSPDLLLLLR-P3-612	612	sp|Q8WX92|NELFB_HUMAN	monolink	210920_LU02_aleitner_NELF_14.c.31855.31855.2_210920_LU02_aleitner_NELF_14.c.31855.31855.2	336	1765.72	883.867	2	-1.8	1	7	0.25	0	27.7
TQIVYSDDVYK-Y5-651	651	sp|P18615|NELFE_HUMAN	monolink	210920_LU02_aleitner_NELF_14.c.12611.12611.2_210920_LU02_aleitner_NELF_14.c.12611.12611.2	367	1980.71	991.365	2	-1.7	2	9	0.23	0	27.7
GNTLYVYGEDMTPTLLR-Y5-611	611	sp|P18615|NELFE_HUMAN	monolink	210920_LU02_aleitner_NELF_14.c.23174.23174.3_210920_LU02_aleitner_NELF_14.c.23174.23174.3	265	2553.01	852.013	3	-1	1	8	0.23	0	27.68
GALNPADITVLFK-P5-306	306	sp|Q8IXH7|NELFD_HUMAN	monolink	210920_LU02_aleitner_NELF_14.c.25977.25977.2_210920_LU02_aleitner_NELF_14.c.25977.25977.2	307	1663.78	832.898	2	-3.2	7	9	0.18	0	27.62
TQIVYSDDVYKENLVDGF-Y5-306	306	sp|P18615|NELFE_HUMAN	monolink	210920_LU02_aleitner_NELF_14.c.21638.21638.2_210920_LU02_aleitner_NELF_14.c.21638.21638.2	367	2410.02	1206.02	2	-2.6	2	10	0.35	0	27.58
TQIVYSDDVYKENLVDGF-V9-306	306	sp|P18615|NELFE_HUMAN	monolink	210920_LU02_aleitner_NELF_14.c.25387.25387.2_210920_LU02_aleitner_NELF_14.c.25387.25387.2	371	2410.02	1206.02	2	-0.4	1	9	0.3	0	27.57
KTLDAEVVEKPAK-L3-306	306	sp|Q9H3P2|NELFA_HUMAN	monolink	210920_LU02_aleitner_NELF_14.c.04290.04290.3_210920_LU02_aleitner_NELF_14.c.04290.04290.3	278	1732.83	578.616	3	-1.9	2	7	0.17	0	27.51
NCAFVTYEK-N1-306	306	sp|P18615|NELFE_HUMAN	monolink	210920_LU02_aleitner_NELF_14.c.16094.16094.2_210920_LU02_aleitner_NELF_14.c.16094.16094.2	296	1436.53	719.272	2	-2.3	1	7	0.22	0	27.46
RSLSEQPVXDTATATEQAK-Q6-306	306	sp|P18615|NELFE_HUMAN	monolink	210920_LU02_aleitner_NELF_14.c.06064.06064.3_210920_LU02_aleitner_NELF_14.c.06064.06064.3	53	2384.02	795.68	3	-2	1	13	0.22	0	27.45
VNIARKQPXLDAATGK-A4-306	306	sp|P18615|NELFE_HUMAN	monolink	210920_LU02_aleitner_NELF_14.c.04206.04206.3_210920_LU02_aleitner_NELF_14.c.04206.04206.3	330	2033.95	678.993	3	-2.9	2	12	0.18	0	27.45
DYIXEPSIFNTLK-D1-306	306	sp|Q8IXH7|NELFD_HUMAN	monolink	210920_LU02_aleitner_NELF_14.c.29206.29206.2_210920_LU02_aleitner_NELF_14.c.29206.29206.2	55	1891.79	946.902	2	-3.8	1	8	0.22	0.86	27.44
QAPFRSPTAPSVFSPTGNR-S6-306	306	sp|Q9H3P2|NELFA_HUMAN	monolink	210920_LU02_aleitner_NELF_14.c.12207.12207.3_210920_LU02_aleitner_NELF_14.c.12207.12207.3	225	2322.04	775.02	3	-2.9	1	12	0.25	0	27.44
SLYESFVSSSDR-Y3-611	611	sp|P18615|NELFE_HUMAN	monolink	210920_LU02_aleitner_NELF_14.c.13221.13221.3_210920_LU02_aleitner_NELF_14.c.13221.13221.3	133	1986.69	663.237	3	-2.4	1	9	0.2	0	27.36
EQMFAAQEXFK-F4-306	306	sp|Q9H3P2|NELFA_HUMAN	monolink	210920_LU02_aleitner_NELF_14.c.14586.14586.2_210920_LU02_aleitner_NELF_14.c.14586.14586.2	439	1680.62	841.316	2	-2.5	2	8	0.19	0.97	27.27
TLDAEVVEKPAK-L2-612	612	sp|Q9H3P2|NELFA_HUMAN	monolink	210920_LU02_aleitner_NELF_14.c.08836.08836.2_210920_LU02_aleitner_NELF_14.c.08836.08836.2	278	1910.76	956.387	2	-0.1	1	9	0.22	0	27.23
LEFHQSVFDELRDK-L1-306	306	sp|Q8WX92|NELFB_HUMAN	monolink	210920_LU02_aleitner_NELF_14.c.22050.22050.3_210920_LU02_aleitner_NELF_14.c.22050.22050.3	59	2067.89	690.304	3	-2.5	1	9	0.27	0	27.17
SLSEQPVXDTATATEQAK-L2-306	306	sp|P18615|NELFE_HUMAN	monolink	210920_LU02_aleitner_NELF_14.c.08486.08486.2_210920_LU02_aleitner_NELF_14.c.08486.08486.2	50	2227.92	1114.97	2	-1.3	1	8	0.23	0	27.14
LKDPEKGPVPTFQPFQR-P4-306	306	sp|P18615|NELFE_HUMAN	monolink	210920_LU02_aleitner_NELF_14.c.14355.14355.3_210920_LU02_aleitner_NELF_14.c.14355.14355.3	99	2289.08	764.035	3	-1.2	4	10	0.28	0	27.07
SVWGSLAVQNSPK-G4-612	612	sp|P18615|NELFE_HUMAN	monolink	210920_LU02_aleitner_NELF_14.c.18601.18601.2_210920_LU02_aleitner_NELF_14.c.18601.18601.2	346	1983.76	992.889	2	-1.7	1	8	0.29	0	27.07
GAFSPFGNIIDLSXDPPR-G1-306	306	sp|P18615|NELFE_HUMAN	monolink	210920_LU02_aleitner_NELF_14.c.33575.33575.2_210920_LU02_aleitner_NELF_14.c.33575.33575.2	278	2254.96	1128.49	2	-1.5	1	8	0.31	0	27.06
SPTAPSVFSPTGNR-F8-612	612	sp|Q9H3P2|NELFA_HUMAN	monolink	210920_LU02_aleitner_NELF_14.c.15153.15153.3_210920_LU02_aleitner_NELF_14.c.15153.15153.3	232	2028.75	677.257	3	-1.2	2	9	0.17	0	27.01
FLPMLXSFLVDDYTFNVDQK-Y13-306	306	sp|Q8WX92|NELFB_HUMAN	monolink	210920_LU02_aleitner_NELF_14.c.34331.34331.3_210920_LU02_aleitner_NELF_14.c.34331.34331.3	385	2744.17	915.731	3	-3.1	1	8	0.18	0	27
LKDPEKGPVPTFQPFQR-E5-612	612	sp|P18615|NELFE_HUMAN	monolink	210920_LU02_aleitner_NELF_14.c.15519.15519.3_210920_LU02_aleitner_NELF_14.c.15519.15519.3	100	2595.1	866.042	3	-2.1	1	11	0.25	0	26.98
FLPMLXSFLVDDYTFNVDQK-Y13-288	288	sp|Q8WX92|NELFB_HUMAN	monolink	210920_LU02_aleitner_NELF_14.c.34016.34016.3_210920_LU02_aleitner_NELF_14.c.34016.34016.3	385	2726.16	909.728	3	-2.4	1	10	0.23	0	26.96
LKDPEKGPVPTFQPFQR-T11-612	612	sp|P18615|NELFE_HUMAN	monolink	210920_LU02_aleitner_NELF_14.c.10950.10950.3_210920_LU02_aleitner_NELF_14.c.10950.10950.3	106	2595.11	866.043	3	-1.1	2	11	0.15	0	26.96
LKDPEKGPVPTFQPFQR-G7-612	612	sp|P18615|NELFE_HUMAN	monolink	210920_LU02_aleitner_NELF_14.c.15904.15904.3_210920_LU02_aleitner_NELF_14.c.15904.15904.3	102	2595.1	866.042	3	-2.4	2	14	0.22	0	26.93
VGECEASAMLPLECQYLNK-E5-594	594	sp|Q9H3P2|NELFA_HUMAN	monolink	210920_LU02_aleitner_NELF_14.c.26069.26069.3_210920_LU02_aleitner_NELF_14.c.26069.26069.3	132	2805.04	936.022	3	0	1	16	0.23	0	26.91
APVSYPNTLPESFTK-P6-306	306	sp|Q8WX92|NELFB_HUMAN	monolink	210920_LU02_aleitner_NELF_14.c.15664.15664.2_210920_LU02_aleitner_NELF_14.c.15664.15664.2	404	1955.85	978.935	2	-1	2	11	0.19	0	26.89
EASRPPEEPSAPSPTLPAQFK-E8-306	306	sp|Q9H3P2|NELFA_HUMAN	monolink	210920_LU02_aleitner_NELF_14.c.16000.16000.3_210920_LU02_aleitner_NELF_14.c.16000.16000.3	358	2541.14	848.054	3	-1.8	1	16	0.21	0	26.84
FLPMLXSFLVDDYTFNVDQKLPAEEK-F8-612	612	sp|Q8WX92|NELFB_HUMAN	monolink	210920_LU02_aleitner_NELF_14.c.33741.33741.4_210920_LU02_aleitner_NELF_14.c.33741.33741.4	380	3717.54	930.394	4	-3.8	2	15	0.22	0	26.81
SPTAPSVFSPTGNR-S6-306	306	sp|Q9H3P2|NELFA_HUMAN	monolink	210920_LU02_aleitner_NELF_14.c.11568.11568.3_210920_LU02_aleitner_NELF_14.c.11568.11568.3	230	1722.72	575.248	3	-2.5	1	10	0.2	0	26.79
SPTAPSVFSPTGNR-P5-612	612	sp|Q9H3P2|NELFA_HUMAN	monolink	210920_LU02_aleitner_NELF_14.c.15962.15962.2_210920_LU02_aleitner_NELF_14.c.15962.15962.2	229	2028.75	1015.38	2	-1.7	1	9	0.18	0	26.79
SLSEQPVMDTATATEQAK-V7-306	306	sp|P18615|NELFE_HUMAN	monolink	210920_LU02_aleitner_NELF_14.c.11288.11288.3_210920_LU02_aleitner_NELF_14.c.11288.11288.3	55	2211.92	738.314	3	-2	1	14	0.18	0	26.65
GALNPADITVLFK-A6-612	612	sp|Q8IXH7|NELFD_HUMAN	monolink	210920_LU02_aleitner_NELF_14.c.29289.29289.2_210920_LU02_aleitner_NELF_14.c.29289.29289.2	308	1969.81	985.914	2	0.1	3	7	0.18	0	26.63
FLPMLMSFLVDDYTFNVDQK-D11-304	304	sp|Q8WX92|NELFB_HUMAN	monolink	210920_LU02_aleitner_NELF_14.c.34342.34342.2_210920_LU02_aleitner_NELF_14.c.34342.34342.2	383	2726.17	1364.09	2	-0.2	1	15	0.25	0	26.61
DYIMEPSIFNTLK-D1-306	306	sp|Q8IXH7|NELFD_HUMAN	monolink	210920_LU02_aleitner_NELF_14.c.32539.32539.2_210920_LU02_aleitner_NELF_14.c.32539.32539.2	55	1875.8	938.906	2	-2.4	1	7	0.29	0	26.58
GNTLYVYGEDMTPTLLR-L4-612	612	sp|P18615|NELFE_HUMAN	monolink	210920_LU02_aleitner_NELF_14.c.26086.26086.3_210920_LU02_aleitner_NELF_14.c.26086.26086.3	264	2554	852.341	3	-0.9	1	7	0.21	0	26.54
FLPXLMSFLVDDYTFNVDQK-S7-304	304	sp|Q8WX92|NELFB_HUMAN	monolink	210920_LU02_aleitner_NELF_14.c.30025.30025.3_210920_LU02_aleitner_NELF_14.c.30025.30025.3	379	2742.16	915.06	3	-2.1	1	7	0.18	0	26.53
LKDPEKGPVPTFQPFQR-D3-306	306	sp|P18615|NELFE_HUMAN	monolink	210920_LU02_aleitner_NELF_14.c.14035.14035.3_210920_LU02_aleitner_NELF_14.c.14035.14035.3	98	2289.08	764.034	3	-2.6	1	11	0.26	0	26.53
KSLYESFVSSSDR-K1-651	651	sp|P18615|NELFE_HUMAN	monolink	210920_LU02_aleitner_NELF_14.c.19246.19246.2_210920_LU02_aleitner_NELF_14.c.19246.19246.2	130	2154.79	1078.4	2	-0.9	2	10	0.17	0	26.5
KTLDAEVVEKPAKEETVVENATPDYAAGLVSTQK-T2-306	306	sp|Q9H3P2|NELFA_HUMAN	monolink	210920_LU02_aleitner_NELF_14.c.15771.15771.3_210920_LU02_aleitner_NELF_14.c.15771.15771.3	277	3935.89	1312.97	3	-2	1	15	0.2	0	26.41
QAPFRSPTAPSVFSPTGNR-S6-612	612	sp|Q9H3P2|NELFA_HUMAN	monolink	210920_LU02_aleitner_NELF_14.c.16057.16057.3_210920_LU02_aleitner_NELF_14.c.16057.16057.3	225	2628.06	877.028	3	-2.5	1	10	0.16	0	26.4
LKDPEKGPVPTFQPFQR-P14-306	306	sp|P18615|NELFE_HUMAN	monolink	210920_LU02_aleitner_NELF_14.c.12056.12056.3_210920_LU02_aleitner_NELF_14.c.12056.12056.3	109	2289.08	764.034	3	-2.1	1	8	0.21	0	26.38
SLSEQPVMDTATATEQAK-L2-612	612	sp|P18615|NELFE_HUMAN	monolink	210920_LU02_aleitner_NELF_14.c.14533.14533.2_210920_LU02_aleitner_NELF_14.c.14533.14533.2	50	2517.95	1259.98	2	1.5	1	9	0.43	0	26.29
VNIARKQPMLDAATGK-R5-611	611	sp|P18615|NELFE_HUMAN	monolink	210920_LU02_aleitner_NELF_14.c.07134.07134.3_210920_LU02_aleitner_NELF_14.c.07134.07134.3	331	2323	775.342	3	-2.5	1	12	0.18	0	26.22
APRKGNTLYVYGEDMTPTLLR-Y9-651	651	sp|P18615|NELFE_HUMAN	monolink	210920_LU02_aleitner_NELF_14.c.19985.19985.3_210920_LU02_aleitner_NELF_14.c.19985.19985.3	265	3045.31	1016.11	3	-1	1	9	0.18	0	26.21
GAFSPFGNIIDLSXDPPR-D11-304	304	sp|P18615|NELFE_HUMAN	monolink	210920_LU02_aleitner_NELF_14.c.29795.29795.2_210920_LU02_aleitner_NELF_14.c.29795.29795.2	288	2252.94	1127.48	2	-1.3	1	9	0.27	0	26.17
EQMFAAQEXFK-F4-612	612	sp|Q9H3P2|NELFA_HUMAN	monolink	210920_LU02_aleitner_NELF_14.c.18695.18695.2_210920_LU02_aleitner_NELF_14.c.18695.18695.2	439	1986.64	994.327	2	-3.5	1	8	0.17	0	26.16
KTLDAEVVEKPAK-K1-306	306	sp|Q9H3P2|NELFA_HUMAN	monolink	210920_LU02_aleitner_NELF_14.c.06426.06426.2_210920_LU02_aleitner_NELF_14.c.06426.06426.2	276	1732.83	867.421	2	-1.7	1	11	0.18	0	26.12
KGNTLYVYGEDXTPTLLR-Y6-306	306	sp|P18615|NELFE_HUMAN	monolink	210920_LU02_aleitner_NELF_14.c.18030.18030.3_210920_LU02_aleitner_NELF_14.c.18030.18030.3	265	2392.06	798.361	3	-3	1	13	0.19	0	26.02
MPSLQPVVMCVMK-M1-306	306	sp|Q8WX92|NELFB_HUMAN	monolink	210920_LU02_aleitner_NELF_14.c.30461.30461.2_210920_LU02_aleitner_NELF_14.c.30461.30461.2	106	1824.77	913.39	2	-2	1	10	0.3	0	26.02
KGNTLYVYGEDMTPTLLR-V7-612	612	sp|P18615|NELFE_HUMAN	monolink	210920_LU02_aleitner_NELF_14.c.25317.25317.3_210920_LU02_aleitner_NELF_14.c.25317.25317.3	266	2682.09	895.038	3	-2.1	1	7	0.27	0	25.99
GVKLLDISELDMVGAGR-K3-635	635	sp|Q9H3P2|NELFA_HUMAN	monolink	210920_LU02_aleitner_NELF_14.c.26472.26472.3_210920_LU02_aleitner_NELF_14.c.26472.26472.3	255	2407.02	803.349	3	-1.7	1	12	0.26	0	25.92
GALNPADITVLFK-P5-612	612	sp|Q8IXH7|NELFD_HUMAN	monolink	210920_LU02_aleitner_NELF_14.c.31356.31356.2_210920_LU02_aleitner_NELF_14.c.31356.31356.2	307	1969.81	985.911	2	-2.2	5	9	0.2	0	25.91
GALNPADITVLFK-P5-651	651	sp|Q8IXH7|NELFD_HUMAN	monolink	210920_LU02_aleitner_NELF_14.c.28005.28005.2_210920_LU02_aleitner_NELF_14.c.28005.28005.2	307	2008.83	1005.42	2	-1.3	3	9	0.2	0	25.9
TQIVYSDDVYKENLVDGF-Y5-288	288	sp|P18615|NELFE_HUMAN	monolink	210920_LU02_aleitner_NELF_14.c.22892.22892.2_210920_LU02_aleitner_NELF_14.c.22892.22892.2	367	2392.01	1197.01	2	-2.2	1	10	0.33	0	25.88
SLYESFVSSSDR-F6-306	306	sp|P18615|NELFE_HUMAN	monolink	210920_LU02_aleitner_NELF_14.c.12339.12339.2_210920_LU02_aleitner_NELF_14.c.12339.12339.2	136	1681.65	841.832	2	-2	3	9	0.17	0	25.76
SVWGSLAVQNSPK-W3-611	611	sp|P18615|NELFE_HUMAN	monolink	210920_LU02_aleitner_NELF_14.c.08780.08780.2_210920_LU02_aleitner_NELF_14.c.08780.08780.2	345	1982.78	992.397	2	-1.6	2	9	0.18	0	25.73
SPTAPSVFSPTGNR-A4-306	306	sp|Q9H3P2|NELFA_HUMAN	monolink	210920_LU02_aleitner_NELF_14.c.10815.10815.2_210920_LU02_aleitner_NELF_14.c.10815.10815.2	228	1722.72	862.369	2	-1.9	2	7	0.16	0	25.72
GNTLYVYGEDMTPTLLR-V6-306	306	sp|P18615|NELFE_HUMAN	monolink	210920_LU02_aleitner_NELF_14.c.30105.30105.3_210920_LU02_aleitner_NELF_14.c.30105.30105.3	266	2247.97	750.331	3	-2.8	2	7	0.25	0	25.71
SAGVPFHAK-S1-306	306	sp|Q9H3P2|NELFA_HUMAN	monolink	210920_LU02_aleitner_NELF_14.c.08833.08833.2_210920_LU02_aleitner_NELF_14.c.08833.08833.2	192	1218.51	610.26	2	-1.7	1	8	0.2	0	25.66
LPAEEKAPVSYPNTLPESFTK-K6-306	306	sp|Q8WX92|NELFB_HUMAN	monolink	210920_LU02_aleitner_NELF_14.c.16836.16836.3_210920_LU02_aleitner_NELF_14.c.16836.16836.3	398	2623.2	875.41	3	-1.6	1	12	0.24	0	25.65
VNIARKQPMLDAATGK-V1-941	941	sp|P18615|NELFE_HUMAN	monolink	210920_LU02_aleitner_NELF_14.c.10131.10131.3_210920_LU02_aleitner_NELF_14.c.10131.10131.3	327	2653.04	885.355	3	-1.2	1	11	0.15	0	25.65
FLPMLXSFLVDDYTFNVDQKLPAEEK-Y13-610	610	sp|Q8WX92|NELFB_HUMAN	monolink	210920_LU02_aleitner_NELF_14.c.33217.33217.3_210920_LU02_aleitner_NELF_14.c.33217.33217.3	385	3715.58	1239.53	3	-4	1	11	0.16	0.98	25.64
EASRPPEEPSAPSPTLPAQFKQR-Q19-612	612	sp|Q9H3P2|NELFA_HUMAN	monolink	210920_LU02_aleitner_NELF_14.c.10019.10019.3_210920_LU02_aleitner_NELF_14.c.10019.10019.3	369	3131.32	1044.78	3	-1.5	1	10	0.2	0	25.64
ESALFSTELSVLHNFFSPSPK-L12-612	612	sp|Q8WX92|NELFB_HUMAN	monolink	210920_LU02_aleitner_NELF_14.c.29127.29127.3_210920_LU02_aleitner_NELF_14.c.29127.29127.3	184	2948.22	983.748	3	0.3	4	10	0.15	0	25.59
LPAEEKAPVSYPNTLPESFTK-V9-306	306	sp|Q8WX92|NELFB_HUMAN	monolink	210920_LU02_aleitner_NELF_14.c.14374.14374.3_210920_LU02_aleitner_NELF_14.c.14374.14374.3	401	2623.21	875.41	3	-0.9	1	12	0.22	0	25.55
SLYESFVSSSDR-Y3-940	940	sp|P18615|NELFE_HUMAN	monolink	210920_LU02_aleitner_NELF_14.c.14195.14195.3_210920_LU02_aleitner_NELF_14.c.14195.14195.3	133	2315.74	772.92	3	-3.1	2	8	0.17	0	25.38
MFTSXDPPPVELIR-M1-306	306	sp|Q8IXH7|NELFD_HUMAN	monolink	210920_LU02_aleitner_NELF_14.c.28472.28472.2_210920_LU02_aleitner_NELF_14.c.28472.28472.2	316	1953.82	977.919	2	-1.7	1	8	0.38	0.9	25.14
VNIARKQPMLDAATGK-A4-306	306	sp|P18615|NELFE_HUMAN	monolink	210920_LU02_aleitner_NELF_14.c.06722.06722.2_210920_LU02_aleitner_NELF_14.c.06722.06722.2	330	2017.96	1009.99	2	-1.9	1	9	0.16	0	25.13
KSLYESFVSSSDR-Y4-306	306	sp|P18615|NELFE_HUMAN	monolink	210920_LU02_aleitner_NELF_14.c.09339.09339.3_210920_LU02_aleitner_NELF_14.c.09339.09339.3	133	1809.74	604.256	3	-0.5	1	8	0.2	0	25.11
ALEPTGQSGEAVK-A1-306	306	sp|Q8WX92|NELFB_HUMAN	monolink	210920_LU02_aleitner_NELF_14.c.10115.10115.2_210920_LU02_aleitner_NELF_14.c.10115.10115.2	526	1591.67	796.844	2	-2.1	1	11	0.24	0.75	25.03
TQIVYSDDVYKENLVDGF-V9-612	612	sp|P18615|NELFE_HUMAN	monolink	210920_LU02_aleitner_NELF_14.c.26618.26618.3_210920_LU02_aleitner_NELF_14.c.26618.26618.3	371	2716.05	906.356	3	-2.1	1	7	0.26	0	24.98
SPTAPSVFSPTGNR-T3-651	651	sp|Q9H3P2|NELFA_HUMAN	monolink	210920_LU02_aleitner_NELF_14.c.16869.16869.3_210920_LU02_aleitner_NELF_14.c.16869.16869.3	227	2067.77	690.264	3	-2.4	1	11	0.19	0	24.97
KGNTLYVYGEDMTPTLLR-N3-964	964	sp|P18615|NELFE_HUMAN	monolink	210920_LU02_aleitner_NELF_14.c.24292.24292.3_210920_LU02_aleitner_NELF_14.c.24292.24292.3	262	3034.17	1012.4	3	-1.5	1	9	0.24	0	24.94
QAPFRSPTAPSVFSPTGNR-F4-918	918	sp|Q9H3P2|NELFA_HUMAN	monolink	210920_LU02_aleitner_NELF_14.c.19220.19220.3_210920_LU02_aleitner_NELF_14.c.19220.19220.3	223	2934.08	979.034	3	-4.8	1	10	0.15	0	24.93
TQIVYSDDVYK-Y5-611	611	sp|P18615|NELFE_HUMAN	monolink	210920_LU02_aleitner_NELF_14.c.09584.09584.2_210920_LU02_aleitner_NELF_14.c.09584.09584.2	367	1940.71	971.363	2	-0.9	1	8	0.16	0	24.9
SVWGSLAVQNSPK-V2-306	306	sp|P18615|NELFE_HUMAN	monolink	210920_LU02_aleitner_NELF_14.c.09200.09200.3_210920_LU02_aleitner_NELF_14.c.09200.09200.3	344	1677.74	560.254	3	-1.4	1	7	0.21	0	24.88
GVKLLDISELDMVGAGR-V2-651	651	sp|Q9H3P2|NELFA_HUMAN	monolink	210920_LU02_aleitner_NELF_14.c.28163.28163.3_210920_LU02_aleitner_NELF_14.c.28163.28163.3	254	2423.01	808.68	3	-3.2	1	13	0.23	0	24.8
NALTTLAGPLTPPVK-L10-306	306	sp|Q9H3P2|NELFA_HUMAN	monolink	210920_LU02_aleitner_NELF_14.c.16594.16594.2_210920_LU02_aleitner_NELF_14.c.16594.16594.2	156	1797.89	899.953	2	-0.4	2	9	0.18	0	24.76
EQMFAAQEMFK-F4-651	651	sp|Q9H3P2|NELFA_HUMAN	monolink	210920_LU02_aleitner_NELF_14.c.22027.22027.2_210920_LU02_aleitner_NELF_14.c.22027.22027.2	439	2009.67	1005.84	2	-1.8	1	8	0.16	0.95	24.74
EQMFAAQEMFK-E1-306	306	sp|Q9H3P2|NELFA_HUMAN	monolink	210920_LU02_aleitner_NELF_14.c.27330.27330.2_210920_LU02_aleitner_NELF_14.c.27330.27330.2	436	1664.62	833.318	2	-2.4	1	9	0.16	0	24.72
SLYESFVSSSDR-Y3-651	651	sp|P18615|NELFE_HUMAN	monolink	210920_LU02_aleitner_NELF_14.c.17159.17159.3_210920_LU02_aleitner_NELF_14.c.17159.17159.3	133	2026.69	676.572	3	-2.4	2	9	0.21	0	24.68
SVWGSLAVQNSPK-S1-651	651	sp|P18615|NELFE_HUMAN	monolink	210920_LU02_aleitner_NELF_14.c.11364.11364.3_210920_LU02_aleitner_NELF_14.c.11364.11364.3	343	2022.78	675.269	3	-1.6	1	9	0.17	0	24.65
TLEGKLKDPEK-G4-611	611	sp|P18615|NELFE_HUMAN	monolink	210920_LU02_aleitner_NELF_14.c.05548.05548.3_210920_LU02_aleitner_NELF_14.c.05548.05548.3	94	1867.76	623.594	3	-2.4	1	8	0.19	0	24.63
FLPMLXSFLVDDYTFNVDQK-L9-611	611	sp|Q8WX92|NELFB_HUMAN	monolink	210920_LU02_aleitner_NELF_14.c.33556.33556.4_210920_LU02_aleitner_NELF_14.c.33556.33556.4	381	3049.21	763.311	4	-3	2	10	0.21	0	24.61
FLPXLMSFLVDDYTFNVDQKLPAEEK-Y13-611	611	sp|Q8WX92|NELFB_HUMAN	monolink	210920_LU02_aleitner_NELF_14.c.29391.29391.4_210920_LU02_aleitner_NELF_14.c.29391.29391.4	385	3716.57	930.15	4	-1.9	1	17	0.21	0.99	24.56
ESALFSTELSVLHNFFSPSPK-L12-611	611	sp|Q8WX92|NELFB_HUMAN	monolink	210920_LU02_aleitner_NELF_14.c.28683.28683.3_210920_LU02_aleitner_NELF_14.c.28683.28683.3	184	2947.23	983.418	3	-2.1	2	13	0.2	0	24.46
GALNPADITVLFK-G1-306	306	sp|Q8IXH7|NELFD_HUMAN	monolink	210920_LU02_aleitner_NELF_14.c.32985.32985.2_210920_LU02_aleitner_NELF_14.c.32985.32985.2	303	1663.78	832.9	2	-0.9	1	9	0.18	0	24.4
TQIVYSDDVYK-I3-306	306	sp|P18615|NELFE_HUMAN	monolink	210920_LU02_aleitner_NELF_14.c.13185.13185.2_210920_LU02_aleitner_NELF_14.c.13185.13185.2	365	1635.67	818.841	2	-2.9	1	8	0.17	0	24.37
KGNTLYVYGEDMTPTLLR-N3-651	651	sp|P18615|NELFE_HUMAN	monolink	210920_LU02_aleitner_NELF_14.c.24925.24925.3_210920_LU02_aleitner_NELF_14.c.24925.24925.3	262	2721.11	908.044	3	-3.8	1	13	0.18	0	24.35
EASRPPEEPSAPSPTLPAQFK-Q19-306	306	sp|Q9H3P2|NELFA_HUMAN	monolink	210920_LU02_aleitner_NELF_14.c.10679.10679.3_210920_LU02_aleitner_NELF_14.c.10679.10679.3	369	2541.14	848.054	3	-1.1	1	11	0.16	0	24.3
FLPMLXSFLVDDYTFNVDQKLPAEEK-Y13-611	611	sp|Q8WX92|NELFB_HUMAN	monolink	210920_LU02_aleitner_NELF_14.c.30010.30010.3_210920_LU02_aleitner_NELF_14.c.30010.30010.3	385	3716.57	1239.87	3	-1	3	15	0.17	0.96	24.26
EASRPPEEPSAPSPTLPAQFK-S10-306	306	sp|Q9H3P2|NELFA_HUMAN	monolink	210920_LU02_aleitner_NELF_14.c.12927.12927.3_210920_LU02_aleitner_NELF_14.c.12927.12927.3	360	2541.14	848.053	3	-2.4	1	11	0.16	0	24.24
ESALFSTELSVLHNFFSPSPK-S10-306	306	sp|Q8WX92|NELFB_HUMAN	monolink	210920_LU02_aleitner_NELF_14.c.33228.33228.2_210920_LU02_aleitner_NELF_14.c.33228.33228.2	182	2642.19	1322.1	2	-0.6	1	9	0.15	0	24.22
ELYSQLGEKLEQLDHR-Q5-306	306	sp|Q8WX92|NELFB_HUMAN	monolink	210920_LU02_aleitner_NELF_14.c.19867.19867.3_210920_LU02_aleitner_NELF_14.c.19867.19867.3	543	2263.01	755.344	3	-3.5	1	8	0.17	0	24.21
SPTAPSVFSPTGNR-A4-612	612	sp|Q9H3P2|NELFA_HUMAN	monolink	210920_LU02_aleitner_NELF_14.c.15645.15645.2_210920_LU02_aleitner_NELF_14.c.15645.15645.2	228	2028.75	1015.38	2	-0.8	1	8	0.16	0	24.19
VNIARKQPMLDAATGK-Q7-651	651	sp|P18615|NELFE_HUMAN	monolink	210920_LU02_aleitner_NELF_14.c.09582.09582.3_210920_LU02_aleitner_NELF_14.c.09582.09582.3	333	2363.01	788.677	3	-1.8	2	11	0.17	0	24.15
ESDTGLWLHNK-E1-306	306	sp|Q9H3P2|NELFA_HUMAN	monolink	210920_LU02_aleitner_NELF_14.c.15376.15376.2_210920_LU02_aleitner_NELF_14.c.15376.15376.2	6	1604.65	803.333	2	-0.8	1	7	0.17	0	24.03
FLPMLMSFLVDDYTFNVDQKLPAEEK-Y13-627	627	sp|Q8WX92|NELFB_HUMAN	monolink	210920_LU02_aleitner_NELF_14.c.30021.30021.4_210920_LU02_aleitner_NELF_14.c.30021.30021.4	385	3716.57	930.15	4	-1.7	1	13	0.2	0.98	23.99
GNTLYVYGEDXTPTLLR-Y7-612	612	sp|P18615|NELFE_HUMAN	monolink	210920_LU02_aleitner_NELF_14.c.23087.23087.2_210920_LU02_aleitner_NELF_14.c.23087.23087.2	267	2569.99	1286.01	2	-0.3	1	8	0.18	0	23.95
EASRPPEEPSAPSPTLPAQFKQR-A18-306	306	sp|Q9H3P2|NELFA_HUMAN	monolink	210920_LU02_aleitner_NELF_14.c.08141.08141.3_210920_LU02_aleitner_NELF_14.c.08141.08141.3	368	2825.3	942.775	3	-0.1	2	11	0.23	0	23.93
VNIARKQPMLDAATGK-R5-651	651	sp|P18615|NELFE_HUMAN	monolink	210920_LU02_aleitner_NELF_14.c.08218.08218.3_210920_LU02_aleitner_NELF_14.c.08218.08218.3	331	2363.01	788.677	3	-2	2	14	0.15	0	23.81
RKTLDAEVVEKPAK-D5-651	651	sp|Q9H3P2|NELFA_HUMAN	monolink	210920_LU02_aleitner_NELF_14.c.05558.05558.4_210920_LU02_aleitner_NELF_14.c.05558.05558.4	279	2233.97	559.501	4	-1.2	1	10	0.16	0	23.77
GALNPADITVLFK-P5-611	611	sp|Q8IXH7|NELFD_HUMAN	monolink	210920_LU02_aleitner_NELF_14.c.25308.25308.3_210920_LU02_aleitner_NELF_14.c.25308.25308.3	307	1968.82	657.281	3	-3.1	1	7	0.16	0	23.65
LEALQKALEPTGQSGEAVK-A7-306	306	sp|Q8WX92|NELFB_HUMAN	monolink	210920_LU02_aleitner_NELF_14.c.14134.14134.3_210920_LU02_aleitner_NELF_14.c.14134.14134.3	526	2274.07	759.031	3	-3.8	1	11	0.2	0	23.58
EASRPPEEPSAPSPTLPAQFKQR-Q19-306	306	sp|Q9H3P2|NELFA_HUMAN	monolink	210920_LU02_aleitner_NELF_14.c.11579.11579.3_210920_LU02_aleitner_NELF_14.c.11579.11579.3	369	2825.3	942.774	3	-1	1	11	0.15	0	23.57
FLPXLMSFLVDDYTFNVDQK-D12-611	611	sp|Q8WX92|NELFB_HUMAN	monolink	210920_LU02_aleitner_NELF_14.c.32994.32994.3_210920_LU02_aleitner_NELF_14.c.32994.32994.3	384	3049.22	1017.41	3	-1.7	1	13	0.17	0.99	23.55
KTLDAEVVEKPAK-T2-635	635	sp|Q9H3P2|NELFA_HUMAN	monolink	210920_LU02_aleitner_NELF_14.c.07601.07601.3_210920_LU02_aleitner_NELF_14.c.07601.07601.3	277	2061.88	688.3	3	-2.6	1	10	0.15	0	23.55
KQPMLDAATGK-K1-651	651	sp|P18615|NELFE_HUMAN	monolink	210920_LU02_aleitner_NELF_14.c.09911.09911.2_210920_LU02_aleitner_NELF_14.c.09911.09911.2	332	1809.67	905.845	2	-3	1	8	0.17	0.8	23.51
KTLDAEVVEKPAK-K1-651	651	sp|Q9H3P2|NELFA_HUMAN	monolink	210920_LU02_aleitner_NELF_14.c.08126.08126.2_210920_LU02_aleitner_NELF_14.c.08126.08126.2	276	2077.87	1039.94	2	-1.6	2	11	0.18	0	23.46
ESALFSTELSVLHNFFSPSPK-H13-612	612	sp|Q8WX92|NELFB_HUMAN	monolink	210920_LU02_aleitner_NELF_14.c.32577.32577.2_210920_LU02_aleitner_NELF_14.c.32577.32577.2	185	2948.21	1475.12	2	-1.9	1	9	0.22	0	23.43
FLPXLMSFLVDDYTFNVDQK-L9-611	611	sp|Q8WX92|NELFB_HUMAN	monolink	210920_LU02_aleitner_NELF_14.c.33596.33596.3_210920_LU02_aleitner_NELF_14.c.33596.33596.3	381	3049.22	1017.41	3	-1.8	1	12	0.16	0	23.41
SLYESFVSSSDR-Y3-964	964	sp|P18615|NELFE_HUMAN	monolink	210920_LU02_aleitner_NELF_14.c.14136.14136.3_210920_LU02_aleitner_NELF_14.c.14136.14136.3	133	2339.76	780.927	3	0.1	1	7	0.17	0	23.38
QAPFRSPTAPSVFSPTGNR-F4-651	651	sp|Q9H3P2|NELFA_HUMAN	monolink	210920_LU02_aleitner_NELF_14.c.16051.16051.3_210920_LU02_aleitner_NELF_14.c.16051.16051.3	223	2667.09	890.036	3	-1.8	2	11	0.15	0	23.3
FLPMLXSFLVDDYTFNVDQKLPAEEK-Y13-612	612	sp|Q8WX92|NELFB_HUMAN	monolink	210920_LU02_aleitner_NELF_14.c.33144.33144.3_210920_LU02_aleitner_NELF_14.c.33144.33144.3	385	3717.56	1240.19	3	-0.2	1	12	0.17	0	23.27
TQIVYSDDVYKENLVDGF-V9-611	611	sp|P18615|NELFE_HUMAN	monolink	210920_LU02_aleitner_NELF_14.c.21310.21310.3_210920_LU02_aleitner_NELF_14.c.21310.21310.3	371	2715.06	906.029	3	-0.9	1	7	0.25	0	23.25
LKDPEKGPVPTFQPFQR-P4-651	651	sp|P18615|NELFE_HUMAN	monolink	210920_LU02_aleitner_NELF_14.c.14041.14041.3_210920_LU02_aleitner_NELF_14.c.14041.14041.3	99	2634.12	879.05	3	-2	1	12	0.15	0	23.13
LFQLVMDYLK-M6-288	288	reverse_sp|Q8WX92|NELFB_HUMAN	monolink	210920_LU02_aleitner_NELF_14.c.15218.15218.3_210920_LU02_aleitner_NELF_14.c.15218.15218.3	364	1556.69	519.905	3	-4.3	1	8	0.26	0	23.06
QAPFRSPTAPSVFSPTGNR-A9-306	306	sp|Q9H3P2|NELFA_HUMAN	monolink	210920_LU02_aleitner_NELF_14.c.14617.14617.3_210920_LU02_aleitner_NELF_14.c.14617.14617.3	228	2322.04	775.02	3	-2.2	1	9	0.15	0	23.05
KTLDAEVVEKPAKEETVVENATPDYAAGLVSTQK-K13-635	635	sp|Q9H3P2|NELFA_HUMAN	monolink	210920_LU02_aleitner_NELF_14.c.16906.16906.4_210920_LU02_aleitner_NELF_14.c.16906.16906.4	288	4264.94	1067.24	4	-2	1	12	0.24	0	23.03
GAFSPFGNIIDLSXDPPR-F6-610	610	sp|P18615|NELFE_HUMAN	monolink	210920_LU02_aleitner_NELF_14.c.34399.34399.3_210920_LU02_aleitner_NELF_14.c.34399.34399.3	283	2558.96	853.996	3	-2.4	1	10	0.28	0	23.01
GNTLYVYGEDXTPTLLR-Y7-306	306	sp|P18615|NELFE_HUMAN	monolink	210920_LU02_aleitner_NELF_14.c.25507.25507.3_210920_LU02_aleitner_NELF_14.c.25507.25507.3	267	2263.97	755.663	3	-2.6	1	7	0.17	0	22.92
LKDPEKGPVPTFQPFQR-P14-612	612	sp|P18615|NELFE_HUMAN	monolink	210920_LU02_aleitner_NELF_14.c.15148.15148.3_210920_LU02_aleitner_NELF_14.c.15148.15148.3	109	2595.11	866.043	3	-1.4	1	8	0.15	0	22.92
MLVIPPGLSEEEEALQK-I4-306	306	sp|P18615|NELFE_HUMAN	monolink	210920_LU02_aleitner_NELF_14.c.31501.31501.3_210920_LU02_aleitner_NELF_14.c.31501.31501.3	4	2187.99	730.339	3	-3.2	1	7	0.24	0	22.88
SLYESFVSSSDR-S5-612	612	sp|P18615|NELFE_HUMAN	monolink	210920_LU02_aleitner_NELF_14.c.16045.16045.2_210920_LU02_aleitner_NELF_14.c.16045.16045.2	135	1987.67	994.843	2	-2.5	1	7	0.15	0	22.82
XACEVGLYYVLHITK-H12-612	612	sp|Q8WX92|NELFB_HUMAN	monolink	210920_LU02_aleitner_NELF_14.c.24236.24236.2_210920_LU02_aleitner_NELF_14.c.24236.24236.2	431	2423.94	1212.98	2	-3.4	1	7	0.16	0	22.8
EASRPPEEPSAPSPTLPAQFKQR-Q19-611	611	sp|Q9H3P2|NELFA_HUMAN	monolink	210920_LU02_aleitner_NELF_14.c.11506.11506.3_210920_LU02_aleitner_NELF_14.c.11506.11506.3	369	3130.34	1044.45	3	-0.9	1	11	0.17	0	22.77
FLPMLXSFLVDDYTFNVDQKLPAEEK-D12-611	611	sp|Q8WX92|NELFB_HUMAN	monolink	210920_LU02_aleitner_NELF_14.c.32897.32897.3_210920_LU02_aleitner_NELF_14.c.32897.32897.3	384	3716.56	1239.86	3	-3.2	1	9	0.21	0	22.77
ESALFSTELSVLHNFFSPSPK-V11-611	611	sp|Q8WX92|NELFB_HUMAN	monolink	210920_LU02_aleitner_NELF_14.c.26435.26435.3_210920_LU02_aleitner_NELF_14.c.26435.26435.3	183	2947.23	983.418	3	-1.7	2	12	0.18	0	22.61
FLPMLXSFLVDDYTFNVDQK-L9-635	635	sp|Q8WX92|NELFB_HUMAN	monolink	210920_LU02_aleitner_NELF_14.c.34267.34267.3_210920_LU02_aleitner_NELF_14.c.34267.34267.3	381	3073.22	1025.42	3	-2.2	1	7	0.17	0	22.6
KTLDAEVVEKPAKEETVVENATPDYAAGLVSTQK-K10-612	612	sp|Q9H3P2|NELFA_HUMAN	monolink	210920_LU02_aleitner_NELF_14.c.15652.15652.4_210920_LU02_aleitner_NELF_14.c.15652.15652.4	285	4241.91	1061.48	4	-2.8	1	10	0.22	0	22.57
QAPFRSPTAPSVFSPTGNR-P3-594	594	sp|Q9H3P2|NELFA_HUMAN	monolink	210920_LU02_aleitner_NELF_14.c.15422.15422.3_210920_LU02_aleitner_NELF_14.c.15422.15422.3	222	2610.05	871.025	3	-2.4	1	11	0.16	0	22.54
GAFSPFGNIIDLSXDPPR-S13-610	610	sp|P18615|NELFE_HUMAN	monolink	210920_LU02_aleitner_NELF_14.c.34379.34379.2_210920_LU02_aleitner_NELF_14.c.34379.34379.2	290	2558.97	1280.49	2	-1.9	1	9	0.26	0	22.47
FLPMLXSFLVDDYTFNVDQK-F8-306	306	sp|Q8WX92|NELFB_HUMAN	monolink	210920_LU02_aleitner_NELF_14.c.32127.32127.3_210920_LU02_aleitner_NELF_14.c.32127.32127.3	380	2744.17	915.732	3	-2.3	1	7	0.22	0	22.44
VNIARKQPMLDAATGK-R5-957	957	sp|P18615|NELFE_HUMAN	monolink	210920_LU02_aleitner_NELF_14.c.11526.11526.3_210920_LU02_aleitner_NELF_14.c.11526.11526.3	331	2669.03	890.686	3	-1.8	1	13	0.15	0	22.43
GVKLLDISELDMVGAGR-D6-612	612	sp|Q9H3P2|NELFA_HUMAN	monolink	210920_LU02_aleitner_NELF_14.c.28593.28593.3_210920_LU02_aleitner_NELF_14.c.28593.28593.3	258	2384	795.674	3	-0.4	1	8	0.17	0	22.13
QAPFRSPTAPSVFSPTGNR-P3-651	651	sp|Q9H3P2|NELFA_HUMAN	monolink	210920_LU02_aleitner_NELF_14.c.16701.16701.3_210920_LU02_aleitner_NELF_14.c.16701.16701.3	222	2667.09	890.037	3	-1.7	1	11	0.17	0	21.96
RSLSEQPVMDTATATEQAK-Q6-611	611	sp|P18615|NELFE_HUMAN	monolink	210920_LU02_aleitner_NELF_14.c.08561.08561.3_210920_LU02_aleitner_NELF_14.c.08561.08561.3	53	2673.06	892.029	3	-1	1	12	0.15	0	21.9
EASRPPEEPSAPSPTLPAQFKQR-F20-611	611	sp|Q9H3P2|NELFA_HUMAN	monolink	210920_LU02_aleitner_NELF_14.c.08021.08021.3_210920_LU02_aleitner_NELF_14.c.08021.08021.3	370	3130.34	1044.45	3	-2.3	1	13	0.16	0	21.72
LRELGPDGEEAEGPGAGDGPPR-E10-306	306	sp|P18615|NELFE_HUMAN	monolink	210920_LU02_aleitner_NELF_14.c.07774.07774.3_210920_LU02_aleitner_NELF_14.c.07774.07774.3	152	2481.04	828.021	3	-1.8	1	10	0.19	0	21.7
SLYESFVSSSDR-F6-612	612	sp|P18615|NELFE_HUMAN	monolink	210920_LU02_aleitner_NELF_14.c.13574.13574.2_210920_LU02_aleitner_NELF_14.c.13574.13574.2	136	1987.67	994.844	2	-1.7	1	8	0.15	0	21.46
MDTTTPLKGIPK-K8-306	306	sp|Q9H3P2|NELFA_HUMAN	monolink	210920_LU02_aleitner_NELF_14.c.11514.11514.2_210920_LU02_aleitner_NELF_14.c.11514.11514.2	215	1606.73	804.372	2	-1.8	1	7	0.15	0	21.45
EASRPPEEPSAPSPTLPAQFKQR-Q19-957	957	sp|Q9H3P2|NELFA_HUMAN	monolink	210920_LU02_aleitner_NELF_14.c.11666.11666.3_210920_LU02_aleitner_NELF_14.c.11666.11666.3	369	3476.37	1159.8	3	-2.5	1	9	0.21	0	20.44
ESALFSTELSVLHNFFSPSPK-L12-651	651	sp|Q8WX92|NELFB_HUMAN	monolink	210920_LU02_aleitner_NELF_14.c.32483.32483.3_210920_LU02_aleitner_NELF_14.c.32483.32483.3	184	2987.24	996.755	3	-0.3	1	9	0.16	0	20.27
TSLATILDGGEENLEKNLPEFAK-D8-306	306	sp|Q8IXH7|NELFD_HUMAN	monolink	210920_LU02_aleitner_NELF_14.c.28264.28264.3_210920_LU02_aleitner_NELF_14.c.28264.28264.3	214	2794.29	932.437	3	-2.3	1	8	0.18	0	20.07

## Sheet: Nr4a1-(a)_1-100_4SU_40%
Id	Mass shift	Protein1	XLType	Spectrum	AbsPos1	Mr	Mz	z	Error_rel[ppm]	nseen	mions	TIC	deltaS	ld-Score
KGNTLYVYGEDMTPTLLR-L5-306	306	sp|P18615|NELFE_HUMAN	monolink	210920_LU02_aleitner_NELF_11.c.21634.21634.3_210920_LU02_aleitner_NELF_11.c.21634.21634.3	264	2376.07	793.03	3	-2.4	1	16	0.33	0	39.61
KGNTLYVYGEDMTPTLLR-L5-612	612	sp|P18615|NELFE_HUMAN	monolink	210920_LU02_aleitner_NELF_11.c.25081.25081.3_210920_LU02_aleitner_NELF_11.c.25081.25081.3	264	2682.09	895.038	3	-2.6	2	15	0.35	0	39.41
DKRTQIVYSDDVYK-R3-306	306	sp|P18615|NELFE_HUMAN	monolink	210920_LU02_aleitner_NELF_11.c.07282.07282.3_210920_LU02_aleitner_NELF_11.c.07282.07282.3	362	2034.89	679.305	3	-1.1	2	11	0.22	0	38
GVKLLDISELDMVGAGR-L4-306	306	sp|Q9H3P2|NELFA_HUMAN	monolink	210920_LU02_aleitner_NELF_11.c.24400.24400.3_210920_LU02_aleitner_NELF_11.c.24400.24400.3	256	2077.97	693.665	3	-2	1	13	0.36	0	36.14
GVKLLDISELDXVGAGR-D6-612	612	sp|Q9H3P2|NELFA_HUMAN	monolink	210920_LU02_aleitner_NELF_11.c.25840.25840.3_210920_LU02_aleitner_NELF_11.c.25840.25840.3	258	2399.99	801.005	3	-1.4	1	10	0.25	0	35.83
GVKLLDISELDXVGAGR-K3-306	306	sp|Q9H3P2|NELFA_HUMAN	monolink	210920_LU02_aleitner_NELF_11.c.22227.22227.2_210920_LU02_aleitner_NELF_11.c.22227.22227.2	255	2093.97	1047.99	2	-1.6	1	14	0.22	0	35.46
ELGPDGEEAEGPGAGDGPPR-P4-306	306	sp|P18615|NELFE_HUMAN	monolink	210920_LU02_aleitner_NELF_11.c.07869.07869.2_210920_LU02_aleitner_NELF_11.c.07869.07869.2	148	2211.86	1106.93	2	-2.1	1	13	0.42	0	35.38
KTLDAEVVEKPAK-L3-306	306	sp|Q9H3P2|NELFA_HUMAN	monolink	210920_LU02_aleitner_NELF_11.c.06448.06448.3_210920_LU02_aleitner_NELF_11.c.06448.06448.3	278	1732.83	578.616	3	-2.1	3	13	0.28	0	34.8
QAPFRSPTAPSVFSPTGNR-R5-306	306	sp|Q9H3P2|NELFA_HUMAN	monolink	210920_LU02_aleitner_NELF_11.c.13671.13671.3_210920_LU02_aleitner_NELF_11.c.13671.13671.3	224	2322.04	775.021	3	-1.9	3	15	0.33	0	34.73
QLVKSGAISAIK-V3-306	306	sp|P18615|NELFE_HUMAN	monolink	210920_LU02_aleitner_NELF_11.c.10019.10019.3_210920_LU02_aleitner_NELF_11.c.10019.10019.3	69	1519.76	507.595	3	-1.6	1	9	0.19	0	34.6
MLVIPPGLSEEEEALQK-M1-306	306	sp|P18615|NELFE_HUMAN	monolink	210920_LU02_aleitner_NELF_11.c.30947.30947.2_210920_LU02_aleitner_NELF_11.c.30947.30947.2	1	2188	1095.01	2	-1.4	6	18	0.21	0	34.51
SVWGSLAVQNSPK-W3-306	306	sp|P18615|NELFE_HUMAN	monolink	210920_LU02_aleitner_NELF_11.c.13398.13398.2_210920_LU02_aleitner_NELF_11.c.13398.13398.2	345	1677.73	839.875	2	-3	8	10	0.24	0	34.5
GVKLLDISELDXVGAGR-L4-306	306	sp|Q9H3P2|NELFA_HUMAN	monolink	210920_LU02_aleitner_NELF_11.c.22174.22174.3_210920_LU02_aleitner_NELF_11.c.22174.22174.3	256	2093.97	698.997	3	-1.4	1	11	0.25	0	34.07
NALTTLAGPLTPPVK-L10-306	306	sp|Q9H3P2|NELFA_HUMAN	monolink	210920_LU02_aleitner_NELF_11.c.18185.18185.2_210920_LU02_aleitner_NELF_11.c.18185.18185.2	156	1797.89	899.953	2	-0.5	1	12	0.21	0	34.07
TQIVYSDDVYK-Y5-288	288	sp|P18615|NELFE_HUMAN	monolink	210920_LU02_aleitner_NELF_11.c.13058.13058.2_210920_LU02_aleitner_NELF_11.c.13058.13058.2	367	1617.66	809.837	2	-0.5	1	9	0.24	0	33.93
LLDISELDXVGAGR-L2-306	306	sp|Q9H3P2|NELFA_HUMAN	monolink	210920_LU02_aleitner_NELF_11.c.19028.19028.2_210920_LU02_aleitner_NELF_11.c.19028.19028.2	257	1809.78	905.899	2	-1.5	1	12	0.26	0	33.83
VNIARKQPMLDAATGK-Q7-306	306	sp|P18615|NELFE_HUMAN	monolink	210920_LU02_aleitner_NELF_11.c.06306.06306.3_210920_LU02_aleitner_NELF_11.c.06306.06306.3	333	2017.96	673.662	3	-2.1	2	13	0.2	0	33.8
MLVIPPGLSEEEEALQKK-M1-306	306	sp|P18615|NELFE_HUMAN	monolink	210920_LU02_aleitner_NELF_11.c.25152.25152.3_210920_LU02_aleitner_NELF_11.c.25152.25152.3	1	2316.09	773.039	3	-1.1	2	19	0.29	0	33.76
SPTAPSVFSPTGNR-T3-306	306	sp|Q9H3P2|NELFA_HUMAN	monolink	210920_LU02_aleitner_NELF_11.c.10407.10407.2_210920_LU02_aleitner_NELF_11.c.10407.10407.2	227	1722.72	862.369	2	-1.5	1	10	0.16	0	33.75
KTLDAEVVEKPAK-D4-306	306	sp|Q9H3P2|NELFA_HUMAN	monolink	210920_LU02_aleitner_NELF_11.c.06128.06128.3_210920_LU02_aleitner_NELF_11.c.06128.06128.3	279	1732.83	578.616	3	-1.9	1	11	0.26	0	33.73
DKRTQIVYSDDVYK-K2-306	306	sp|P18615|NELFE_HUMAN	monolink	210920_LU02_aleitner_NELF_11.c.07649.07649.3_210920_LU02_aleitner_NELF_11.c.07649.07649.3	361	2034.89	679.304	3	-2.3	1	12	0.26	0	33.72
MLVIPPGLSEEEEALQK-M1-612	612	sp|P18615|NELFE_HUMAN	monolink	210920_LU02_aleitner_NELF_11.c.34373.34373.2_210920_LU02_aleitner_NELF_11.c.34373.34373.2	1	2494.02	1248.02	2	-2.5	2	13	0.35	0	33.6
SAGVPFHAK-A2-612	612	sp|Q9H3P2|NELFA_HUMAN	monolink	210920_LU02_aleitner_NELF_11.c.09736.09736.2_210920_LU02_aleitner_NELF_11.c.09736.09736.2	193	1524.53	763.272	2	-2.6	2	8	0.26	0	33.51
QAPFRSPTAPSVFSPTGNR-F4-612	612	sp|Q9H3P2|NELFA_HUMAN	monolink	210920_LU02_aleitner_NELF_11.c.16750.16750.3_210920_LU02_aleitner_NELF_11.c.16750.16750.3	223	2628.07	877.029	3	-1.3	5	15	0.26	0	33.5
SLSEQPVMDTATATEQAK-L2-306	306	sp|P18615|NELFE_HUMAN	monolink	210920_LU02_aleitner_NELF_11.c.11519.11519.2_210920_LU02_aleitner_NELF_11.c.11519.11519.2	50	2211.92	1106.97	2	-1.5	1	14	0.28	0	33.4
NALTTLAGPLTPPVK-V14-306	306	sp|Q9H3P2|NELFA_HUMAN	monolink	210920_LU02_aleitner_NELF_11.c.16887.16887.2_210920_LU02_aleitner_NELF_11.c.16887.16887.2	160	1797.88	899.951	2	-3.4	1	13	0.2	0	33.22
QAPFRSPTAPSVFSPTGNR-F4-306	306	sp|Q9H3P2|NELFA_HUMAN	monolink	210920_LU02_aleitner_NELF_11.c.13251.13251.3_210920_LU02_aleitner_NELF_11.c.13251.13251.3	223	2322.04	775.021	3	-2.1	3	15	0.3	0	33.21
LLDISELDMVGAGR-G11-306	306	sp|Q9H3P2|NELFA_HUMAN	monolink	210920_LU02_aleitner_NELF_11.c.25050.25050.2_210920_LU02_aleitner_NELF_11.c.25050.25050.2	266	1793.79	897.901	2	-2.4	2	10	0.24	0	33.05
MLVIPPGLSEEEEALQK-V3-306	306	sp|P18615|NELFE_HUMAN	monolink	210920_LU02_aleitner_NELF_11.c.30965.30965.3_210920_LU02_aleitner_NELF_11.c.30965.30965.3	3	2188	730.34	3	-1.9	1	14	0.24	0	33.04
KSLYESFVSSSDR-K1-306	306	sp|P18615|NELFE_HUMAN	monolink	210920_LU02_aleitner_NELF_11.c.15568.15568.2_210920_LU02_aleitner_NELF_11.c.15568.15568.2	130	1809.74	905.878	2	-2.7	2	11	0.27	0	32.76
SLSEQPVMDTATATEQAK-Q5-612	612	sp|P18615|NELFE_HUMAN	monolink	210920_LU02_aleitner_NELF_11.c.15038.15038.2_210920_LU02_aleitner_NELF_11.c.15038.15038.2	53	2517.95	1259.98	2	0.1	1	10	0.33	0	32.74
SPTAPSVFSPTGNR-A4-306	306	sp|Q9H3P2|NELFA_HUMAN	monolink	210920_LU02_aleitner_NELF_11.c.13500.13500.2_210920_LU02_aleitner_NELF_11.c.13500.13500.2	228	1722.72	862.368	2	-3.2	2	10	0.23	0	32.64
KSLYESFVSSSDR-S2-306	306	sp|P18615|NELFE_HUMAN	monolink	210920_LU02_aleitner_NELF_11.c.15622.15622.3_210920_LU02_aleitner_NELF_11.c.15622.15622.3	131	1809.74	604.255	3	-2.6	1	12	0.32	0	32.48
LRELGPDGEEAEGPGAGDGPPR-G8-306	306	sp|P18615|NELFE_HUMAN	monolink	210920_LU02_aleitner_NELF_11.c.08309.08309.3_210920_LU02_aleitner_NELF_11.c.08309.08309.3	150	2481.04	828.022	3	-1.4	1	14	0.31	0	32.37
SVWGSLAVQNSPK-V2-306	306	sp|P18615|NELFE_HUMAN	monolink	210920_LU02_aleitner_NELF_11.c.16785.16785.2_210920_LU02_aleitner_NELF_11.c.16785.16785.2	344	1677.73	839.875	2	-3.2	1	9	0.28	0	32.24
QAPFRSPTAPSVFSPTGNR-F4-611	611	sp|Q9H3P2|NELFA_HUMAN	monolink	210920_LU02_aleitner_NELF_11.c.13741.13741.3_210920_LU02_aleitner_NELF_11.c.13741.13741.3	223	2627.08	876.701	3	-2.3	1	13	0.22	0	32.22
FLPXLMSFLVDDYTFNVDQK-L9-306	306	sp|Q8WX92|NELFB_HUMAN	monolink	210920_LU02_aleitner_NELF_11.c.33772.33772.2_210920_LU02_aleitner_NELF_11.c.33772.33772.2	381	2744.18	1373.1	2	-1.1	5	13	0.19	0.99	32.12
KPSPAQAAETPALELPLPSVPAPAPL-E9-306	306	sp|Q8WX92|NELFB_HUMAN	monolink	210920_LU02_aleitner_NELF_11.c.28859.28859.3_210920_LU02_aleitner_NELF_11.c.28859.28859.3	563	2867.43	956.817	3	-2.5	1	9	0.23	0	31.93
GNTLYVYGEDMTPTLLR-Y5-612	612	sp|P18615|NELFE_HUMAN	monolink	210920_LU02_aleitner_NELF_11.c.28891.28891.2_210920_LU02_aleitner_NELF_11.c.28891.28891.2	265	2554.01	1278.01	2	1.3	8	10	0.37	0	31.9
TLEGKLKDPEK-G4-612	612	sp|P18615|NELFE_HUMAN	monolink	210920_LU02_aleitner_NELF_11.c.07496.07496.3_210920_LU02_aleitner_NELF_11.c.07496.07496.3	94	1868.74	623.922	3	-2.6	2	10	0.2	0	31.89
VNIARKQPXLDAATGK-R5-918	918	sp|P18615|NELFE_HUMAN	monolink	210920_LU02_aleitner_NELF_11.c.08824.08824.3_210920_LU02_aleitner_NELF_11.c.08824.08824.3	331	2646.01	883.01	3	-1.3	2	12	0.17	0	31.82
NALTTLAGPLTPPVK-T11-306	306	sp|Q9H3P2|NELFA_HUMAN	monolink	210920_LU02_aleitner_NELF_11.c.16470.16470.2_210920_LU02_aleitner_NELF_11.c.16470.16470.2	157	1797.89	899.954	2	0.2	1	9	0.23	0	31.74
EQMFAAQEMFK-M3-612	612	sp|Q9H3P2|NELFA_HUMAN	monolink	210920_LU02_aleitner_NELF_11.c.23745.23745.2_210920_LU02_aleitner_NELF_11.c.23745.23745.2	438	1970.64	986.33	2	-3.1	1	8	0.27	0	31.73
LKDPEKGPVPTFQPFQR-G7-612	612	sp|P18615|NELFE_HUMAN	monolink	210920_LU02_aleitner_NELF_11.c.15917.15917.3_210920_LU02_aleitner_NELF_11.c.15917.15917.3	102	2595.11	866.043	3	-1.1	3	15	0.25	0	31.71
SVWGSLAVQNSPK-G4-306	306	sp|P18615|NELFE_HUMAN	monolink	210920_LU02_aleitner_NELF_11.c.14664.14664.2_210920_LU02_aleitner_NELF_11.c.14664.14664.2	346	1677.73	839.875	2	-3.1	1	10	0.29	0	31.63
DSPDLLLLLR-P3-306	306	sp|Q8WX92|NELFB_HUMAN	monolink	210920_LU02_aleitner_NELF_11.c.25769.25769.2_210920_LU02_aleitner_NELF_11.c.25769.25769.2	336	1459.69	730.855	2	-1.4	1	7	0.33	0	31.55
LLDISELDMVGAGR-L2-306	306	sp|Q9H3P2|NELFA_HUMAN	monolink	210920_LU02_aleitner_NELF_11.c.21534.21534.2_210920_LU02_aleitner_NELF_11.c.21534.21534.2	257	1793.79	897.901	2	-2.3	2	11	0.36	0	31.39
VNIARKQPXLDAATGK-R5-306	306	sp|P18615|NELFE_HUMAN	monolink	210920_LU02_aleitner_NELF_11.c.04927.04927.3_210920_LU02_aleitner_NELF_11.c.04927.04927.3	331	2033.96	678.993	3	-1.8	1	10	0.15	0	31.39
APRKGNTLYVYGEDXTPTLLR-T7-306	306	sp|P18615|NELFE_HUMAN	monolink	210920_LU02_aleitner_NELF_11.c.13742.13742.3_210920_LU02_aleitner_NELF_11.c.13742.13742.3	263	2716.25	906.425	3	-1.6	1	12	0.19	0	31.36
SPTAPSVFSPTGNR-F8-306	306	sp|Q9H3P2|NELFA_HUMAN	monolink	210920_LU02_aleitner_NELF_11.c.09218.09218.3_210920_LU02_aleitner_NELF_11.c.09218.09218.3	232	1722.73	575.25	3	0.5	2	11	0.22	0	31.34
STSKAVETVHNLCCNENK-K4-306	306	sp|Q8IXH7|NELFD_HUMAN	monolink	210920_LU02_aleitner_NELF_11.c.07499.07499.3_210920_LU02_aleitner_NELF_11.c.07499.07499.3	388	2395.97	799.666	3	-1.6	1	13	0.2	0	31.34
RSLSEQPVMDTATATEQAK-Q6-306	306	sp|P18615|NELFE_HUMAN	monolink	210920_LU02_aleitner_NELF_11.c.08206.08206.3_210920_LU02_aleitner_NELF_11.c.08206.08206.3	53	2368.02	790.348	3	-1.6	1	14	0.23	0	31.28
SVWGSLAVQNSPK-W3-612	612	sp|P18615|NELFE_HUMAN	monolink	210920_LU02_aleitner_NELF_11.c.20155.20155.2_210920_LU02_aleitner_NELF_11.c.20155.20155.2	345	1983.76	992.888	2	-2.7	5	9	0.25	0	31.23
GALNPADITVLFK-A6-306	306	sp|Q8IXH7|NELFD_HUMAN	monolink	210920_LU02_aleitner_NELF_11.c.25064.25064.2_210920_LU02_aleitner_NELF_11.c.25064.25064.2	308	1663.78	832.898	2	-3.1	2	9	0.16	0	31.19
SVWGSLAVQNSPK-W3-611	611	sp|P18615|NELFE_HUMAN	monolink	210920_LU02_aleitner_NELF_11.c.17314.17314.2_210920_LU02_aleitner_NELF_11.c.17314.17314.2	345	1982.78	992.396	2	-2	3	10	0.21	0	31.15
LKDPEKGPVPTFQPFQR-K2-306	306	sp|P18615|NELFE_HUMAN	monolink	210920_LU02_aleitner_NELF_11.c.14035.14035.3_210920_LU02_aleitner_NELF_11.c.14035.14035.3	97	2289.08	764.034	3	-2.2	1	15	0.31	0	31.14
VNIARKQPMLDAATGK-R5-612	612	sp|P18615|NELFE_HUMAN	monolink	210920_LU02_aleitner_NELF_11.c.08492.08492.3_210920_LU02_aleitner_NELF_11.c.08492.08492.3	331	2323.99	775.67	3	-2.1	6	13	0.22	0	31.09
GASELVAELSTLYQCIR-T11-612	612	sp|Q8IXH7|NELFD_HUMAN	monolink	210920_LU02_aleitner_NELF_11.c.34238.34238.2_210920_LU02_aleitner_NELF_11.c.34238.34238.2	413	2521.01	1261.51	2	-1.2	1	12	0.18	0	31.05
TLDAEVVEKPAKEETVVENATPDYAAGLVSTQK-K9-306	306	sp|Q9H3P2|NELFA_HUMAN	monolink	210920_LU02_aleitner_NELF_11.c.18483.18483.3_210920_LU02_aleitner_NELF_11.c.18483.18483.3	285	3807.8	1270.27	3	0	2	24	0.37	0	31.04
TQIVYSDDVYKENLVDGF-Y10-612	612	sp|P18615|NELFE_HUMAN	monolink	210920_LU02_aleitner_NELF_11.c.24902.24902.3_210920_LU02_aleitner_NELF_11.c.24902.24902.3	372	2716.05	906.357	3	-0.9	5	10	0.27	0	31.02
GNTLYVYGEDMTPTLLR-G1-306	306	sp|P18615|NELFE_HUMAN	monolink	210920_LU02_aleitner_NELF_11.c.29889.29889.2_210920_LU02_aleitner_NELF_11.c.29889.29889.2	261	2247.97	1124.99	2	-1	1	10	0.39	0	30.96
VNIARKQPMLDAATGK-R5-306	306	sp|P18615|NELFE_HUMAN	monolink	210920_LU02_aleitner_NELF_11.c.06629.06629.3_210920_LU02_aleitner_NELF_11.c.06629.06629.3	331	2017.96	673.662	3	-1.1	1	13	0.25	0	30.95
QAPFRSPTAPSVFSPTGNR-R5-612	612	sp|Q9H3P2|NELFA_HUMAN	monolink	210920_LU02_aleitner_NELF_11.c.17399.17399.3_210920_LU02_aleitner_NELF_11.c.17399.17399.3	224	2628.06	877.029	3	-2	5	13	0.29	0	30.94
FLPMLXSFLVDDYTFNVDQK-L9-306	306	sp|Q8WX92|NELFB_HUMAN	monolink	210920_LU02_aleitner_NELF_11.c.32835.32835.2_210920_LU02_aleitner_NELF_11.c.32835.32835.2	381	2744.18	1373.1	2	-0.2	5	12	0.22	0.98	30.89
FPVVAXGVLK-G7-610	610	sp|Q8IXH7|NELFD_HUMAN	monolink	210920_LU02_aleitner_NELF_11.c.11591.11591.2_210920_LU02_aleitner_NELF_11.c.11591.11591.2	426	1685.68	843.851	2	-4.2	1	8	0.2	0.96	30.82
SLSEQPVXDTATATEQAK-S3-611	611	sp|P18615|NELFE_HUMAN	monolink	210920_LU02_aleitner_NELF_11.c.11101.11101.2_210920_LU02_aleitner_NELF_11.c.11101.11101.2	51	2532.96	1267.49	2	-0.2	1	10	0.24	0	30.73
KDLTTNKR-N6-288	288	sp|Q9U639|HSP7D_MANSE	monolink	210920_LU02_aleitner_NELF_11.c.01125.01125.2_210920_LU02_aleitner_NELF_11.c.01125.01125.2	256	1262.57	632.29	2	-0.4	1	7	0.31	0	30.65
ELGPDGEEAEGPGAGDGPPR-G13-306	306	sp|P18615|NELFE_HUMAN	monolink	210920_LU02_aleitner_NELF_11.c.09806.09806.2_210920_LU02_aleitner_NELF_11.c.09806.09806.2	157	2211.86	1106.94	2	-0.6	1	8	0.28	0	30.65
FLPMLMSFLVDDYTFNVDQK-D11-306	306	sp|Q8WX92|NELFB_HUMAN	monolink	210920_LU02_aleitner_NELF_11.c.34225.34225.2_210920_LU02_aleitner_NELF_11.c.34225.34225.2	383	2728.18	1365.1	2	-0.9	1	14	0.25	0	30.65
FPVVAMGVLK-F1-306	306	sp|Q8IXH7|NELFD_HUMAN	monolink	210920_LU02_aleitner_NELF_11.c.18544.18544.2_210920_LU02_aleitner_NELF_11.c.18544.18544.2	420	1365.64	683.827	2	-2	1	9	0.27	0	30.56
LKDPEKGPVPTFQPFQR-T11-612	612	sp|P18615|NELFE_HUMAN	monolink	210920_LU02_aleitner_NELF_11.c.11245.11245.3_210920_LU02_aleitner_NELF_11.c.11245.11245.3	106	2595.11	866.044	3	0.1	1	10	0.15	0	30.49
SLYESFVSSSDR-Y3-288	288	sp|P18615|NELFE_HUMAN	monolink	210920_LU02_aleitner_NELF_11.c.16108.16108.2_210920_LU02_aleitner_NELF_11.c.16108.16108.2	133	1663.64	832.827	2	-0.8	1	9	0.27	0	30.39
AELLQKSTETAQQLK-K6-306	306	sp|Q9H3P2|NELFA_HUMAN	monolink	210920_LU02_aleitner_NELF_11.c.11768.11768.3_210920_LU02_aleitner_NELF_11.c.11768.11768.3	181	1992.94	665.321	3	-0.5	2	11	0.24	0	30.27
KGNTLYVYGEDXTPTLLR-Y6-306	306	sp|P18615|NELFE_HUMAN	monolink	210920_LU02_aleitner_NELF_11.c.18106.18106.3_210920_LU02_aleitner_NELF_11.c.18106.18106.3	265	2392.07	798.364	3	0.7	1	14	0.19	0	30.26
GNTLYVYGEDMTPTLLR-Y5-306	306	sp|P18615|NELFE_HUMAN	monolink	210920_LU02_aleitner_NELF_11.c.24106.24106.2_210920_LU02_aleitner_NELF_11.c.24106.24106.2	265	2247.97	1124.99	2	-1.2	1	11	0.33	0	30.18
SPTAPSVFSPTGNR-T3-612	612	sp|Q9H3P2|NELFA_HUMAN	monolink	210920_LU02_aleitner_NELF_11.c.17844.17844.2_210920_LU02_aleitner_NELF_11.c.17844.17844.2	227	2028.75	1015.38	2	-1.2	4	12	0.31	0	30.18
XACEVGLYYVLHITK-H12-612	612	sp|Q8WX92|NELFB_HUMAN	monolink	210920_LU02_aleitner_NELF_11.c.24037.24037.2_210920_LU02_aleitner_NELF_11.c.24037.24037.2	431	2423.94	1212.98	2	-0.5	1	13	0.24	0	30.15
SLYESFVSSSDR-Y3-612	612	sp|P18615|NELFE_HUMAN	monolink	210920_LU02_aleitner_NELF_11.c.14653.14653.3_210920_LU02_aleitner_NELF_11.c.14653.14653.3	133	1987.67	663.566	3	-1.2	7	9	0.23	0	30.1
APRKGNTLYVYGEDXTPTLLR-T7-612	612	sp|P18615|NELFE_HUMAN	monolink	210920_LU02_aleitner_NELF_11.c.16644.16644.3_210920_LU02_aleitner_NELF_11.c.16644.16644.3	263	3022.28	1008.43	3	-1	1	11	0.2	0	30.03
HLQELVGQETLPR-H1-306	306	sp|Q8WX92|NELFB_HUMAN	monolink	210920_LU02_aleitner_NELF_11.c.17197.17197.2_210920_LU02_aleitner_NELF_11.c.17197.17197.2	321	1824.84	913.427	2	-1.6	1	12	0.35	0	29.99
SLSEQPVXDTATATEQAK-E4-306	306	sp|P18615|NELFE_HUMAN	monolink	210920_LU02_aleitner_NELF_11.c.08298.08298.2_210920_LU02_aleitner_NELF_11.c.08298.08298.2	52	2227.91	1114.96	2	-2.1	1	10	0.22	0	29.96
VNIARKQPMLDAATGK-Q7-612	612	sp|P18615|NELFE_HUMAN	monolink	210920_LU02_aleitner_NELF_11.c.09134.09134.3_210920_LU02_aleitner_NELF_11.c.09134.09134.3	333	2323.99	775.671	3	-0.9	2	11	0.23	0	29.85
VNIARKQPXLDAATGK-A4-612	612	sp|P18615|NELFE_HUMAN	monolink	210920_LU02_aleitner_NELF_11.c.06661.06661.3_210920_LU02_aleitner_NELF_11.c.06661.06661.3	330	2339.98	781.003	3	-0.8	4	13	0.19	0.95	29.8
FPVVAXGVLK-F1-306	306	sp|Q8IXH7|NELFD_HUMAN	monolink	210920_LU02_aleitner_NELF_11.c.14193.14193.2_210920_LU02_aleitner_NELF_11.c.14193.14193.2	420	1381.63	691.825	2	-1.1	1	8	0.21	0	29.61
SLYESFVSSSDR-Y3-306	306	sp|P18615|NELFE_HUMAN	monolink	210920_LU02_aleitner_NELF_11.c.13006.13006.2_210920_LU02_aleitner_NELF_11.c.13006.13006.2	133	1681.65	841.832	2	-2	6	9	0.32	0	29.4
TQIVYSDDVYKENLVDGF-Y5-306	306	sp|P18615|NELFE_HUMAN	monolink	210920_LU02_aleitner_NELF_11.c.23243.23243.2_210920_LU02_aleitner_NELF_11.c.23243.23243.2	367	2410.02	1206.02	2	-0.6	3	12	0.26	0	29.39
QAPFRSPTAPSVFSPTGNR-R5-918	918	sp|Q9H3P2|NELFA_HUMAN	monolink	210920_LU02_aleitner_NELF_11.c.21270.21270.3_210920_LU02_aleitner_NELF_11.c.21270.21270.3	224	2934.09	979.039	3	0	3	13	0.25	0	29.28
SLYESFVSSSDR-S1-306	306	sp|P18615|NELFE_HUMAN	monolink	210920_LU02_aleitner_NELF_11.c.24315.24315.2_210920_LU02_aleitner_NELF_11.c.24315.24315.2	131	1681.65	841.832	2	-1.9	1	7	0.32	0	29.26
APRKGNTLYVYGEDMTPTLLR-T7-918	918	sp|P18615|NELFE_HUMAN	monolink	210920_LU02_aleitner_NELF_11.c.23042.23042.3_210920_LU02_aleitner_NELF_11.c.23042.23042.3	263	3312.3	1105.11	3	-2.5	1	12	0.33	0	29.25
LLDISELDXVGAGR-D8-306	306	sp|Q9H3P2|NELFA_HUMAN	monolink	210920_LU02_aleitner_NELF_11.c.22081.22081.2_210920_LU02_aleitner_NELF_11.c.22081.22081.2	263	1809.78	905.9	2	-0.7	2	8	0.25	0.98	29.21
RSLSEQPVMDTATATEQAK-S4-612	612	sp|P18615|NELFE_HUMAN	monolink	210920_LU02_aleitner_NELF_11.c.10830.10830.3_210920_LU02_aleitner_NELF_11.c.10830.10830.3	51	2674.05	892.357	3	-1.2	1	12	0.15	0	29.18
APRKGNTLYVYGEDXTPTLLR-L8-612	612	sp|P18615|NELFE_HUMAN	monolink	210920_LU02_aleitner_NELF_11.c.16300.16300.3_210920_LU02_aleitner_NELF_11.c.16300.16300.3	264	3022.28	1008.43	3	-1	1	12	0.22	0	29.02
FTWCLDACIR-W3-306	306	sp|Q8WX92|NELFB_HUMAN	monolink	210920_LU02_aleitner_NELF_11.c.17959.17959.2_210920_LU02_aleitner_NELF_11.c.17959.17959.2	264	1646.62	824.319	2	-1.6	2	7	0.23	0	28.97
APRKGNTLYVYGEDMTPTLLR-N6-306	306	sp|P18615|NELFE_HUMAN	monolink	210920_LU02_aleitner_NELF_11.c.17298.17298.3_210920_LU02_aleitner_NELF_11.c.17298.17298.3	262	2700.26	901.094	3	-1.4	1	10	0.18	0	28.78
SPTAPSVFSPTGNR-P5-306	306	sp|Q9H3P2|NELFA_HUMAN	monolink	210920_LU02_aleitner_NELF_11.c.11926.11926.2_210920_LU02_aleitner_NELF_11.c.11926.11926.2	229	1722.72	862.369	2	-1.7	1	10	0.21	0	28.66
TQIVYSDDVYKENLVDGF-V9-612	612	sp|P18615|NELFE_HUMAN	monolink	210920_LU02_aleitner_NELF_11.c.27014.27014.3_210920_LU02_aleitner_NELF_11.c.27014.27014.3	371	2716.05	906.357	3	-1	1	8	0.28	0	28.53
STSKAVETVHNLCCNENK-K4-611	611	sp|Q8IXH7|NELFD_HUMAN	monolink	210920_LU02_aleitner_NELF_11.c.07645.07645.3_210920_LU02_aleitner_NELF_11.c.07645.07645.3	388	2701.01	901.346	3	-1.3	1	13	0.18	0	28.49
EASRPPEEPSAPSPTLPAQFK-E1-306	306	sp|Q9H3P2|NELFA_HUMAN	monolink	210920_LU02_aleitner_NELF_11.c.16138.16138.3_210920_LU02_aleitner_NELF_11.c.16138.16138.3	351	2541.14	848.053	3	-2.5	1	16	0.28	0	28.48
SLYESFVSSSDR-L2-306	306	sp|P18615|NELFE_HUMAN	monolink	210920_LU02_aleitner_NELF_11.c.16443.16443.2_210920_LU02_aleitner_NELF_11.c.16443.16443.2	132	1681.65	841.833	2	-0.1	2	9	0.36	0	28.28
TQIVYSDDVYK-Y5-612	612	sp|P18615|NELFE_HUMAN	monolink	210920_LU02_aleitner_NELF_11.c.13513.13513.2_210920_LU02_aleitner_NELF_11.c.13513.13513.2	367	1941.69	971.855	2	-0.9	1	8	0.32	0	28.26
TQIVYSDDVYKENLVDGF-Y5-612	612	sp|P18615|NELFE_HUMAN	monolink	210920_LU02_aleitner_NELF_11.c.27058.27058.2_210920_LU02_aleitner_NELF_11.c.27058.27058.2	367	2716.05	1359.03	2	-1	2	12	0.38	0	28.23
LKDPEKGPVPTFQPFQR-G7-918	918	sp|P18615|NELFE_HUMAN	monolink	210920_LU02_aleitner_NELF_11.c.19409.19409.3_210920_LU02_aleitner_NELF_11.c.19409.19409.3	102	2901.13	968.051	3	-1.2	1	12	0.29	0	28.2
GVKLLDISELDXVGAGR-K3-612	612	sp|Q9H3P2|NELFA_HUMAN	monolink	210920_LU02_aleitner_NELF_11.c.25846.25846.2_210920_LU02_aleitner_NELF_11.c.25846.25846.2	255	2399.99	1201.01	2	-0.9	1	9	0.19	0	28.15
SVWGSLAVQNSPK-W3-288	288	sp|P18615|NELFE_HUMAN	monolink	210920_LU02_aleitner_NELF_11.c.09863.09863.2_210920_LU02_aleitner_NELF_11.c.09863.09863.2	345	1659.73	830.872	2	-1.1	1	10	0.21	0	28.13
TLDAEVVEKPAKEETVVENATPDYAAGLVSTQK-A20-306	306	sp|Q9H3P2|NELFA_HUMAN	monolink	210920_LU02_aleitner_NELF_11.c.18107.18107.4_210920_LU02_aleitner_NELF_11.c.18107.18107.4	296	3807.79	952.955	4	-2.7	1	15	0.22	0	28.12
SLYESFVSSSDR-L2-612	612	sp|P18615|NELFE_HUMAN	monolink	210920_LU02_aleitner_NELF_11.c.18232.18232.2_210920_LU02_aleitner_NELF_11.c.18232.18232.2	132	1987.67	994.846	2	-0.4	1	8	0.23	0	28.11
APRKGNTLYVYGEDMTPTLLR-L8-957	957	sp|P18615|NELFE_HUMAN	monolink	210920_LU02_aleitner_NELF_11.c.22855.22855.3_210920_LU02_aleitner_NELF_11.c.22855.22855.3	264	3351.33	1118.12	3	-1.1	1	9	0.23	0	28.06
SLSEQPVMDTATATEQAK-P6-306	306	sp|P18615|NELFE_HUMAN	monolink	210920_LU02_aleitner_NELF_11.c.10771.10771.2_210920_LU02_aleitner_NELF_11.c.10771.10771.2	54	2211.92	1106.97	2	-2	1	12	0.16	0	28.01
VNIARKQPXLDAATGK-A4-306	306	sp|P18615|NELFE_HUMAN	monolink	210920_LU02_aleitner_NELF_11.c.04199.04199.3_210920_LU02_aleitner_NELF_11.c.04199.04199.3	330	2033.96	678.994	3	-1.6	2	13	0.18	0	28.01
KQPMLDAATGK-K1-306	306	sp|P18615|NELFE_HUMAN	monolink	210920_LU02_aleitner_NELF_11.c.06693.06693.2_210920_LU02_aleitner_NELF_11.c.06693.06693.2	332	1464.63	733.323	2	-1	1	9	0.2	0	27.88
EQMFAAQEMFK-F4-612	612	sp|Q9H3P2|NELFA_HUMAN	monolink	210920_LU02_aleitner_NELF_11.c.24482.24482.2_210920_LU02_aleitner_NELF_11.c.24482.24482.2	439	1970.65	986.332	2	-1.6	3	8	0.23	0	27.88
LKDPEKGPVPTFQPFQR-D3-612	612	sp|P18615|NELFE_HUMAN	monolink	210920_LU02_aleitner_NELF_11.c.16930.16930.3_210920_LU02_aleitner_NELF_11.c.16930.16930.3	98	2595.1	866.042	3	-2.6	1	13	0.3	0	27.82
MFTSMDPPPVELIR-T3-612	612	sp|Q8IXH7|NELFD_HUMAN	monolink	210920_LU02_aleitner_NELF_11.c.27253.27253.2_210920_LU02_aleitner_NELF_11.c.27253.27253.2	318	2243.85	1122.93	2	-1.9	4	9	0.58	0	27.68
ESALFSTELSVLHNFFSPSPK-L12-306	306	sp|Q8WX92|NELFB_HUMAN	monolink	210920_LU02_aleitner_NELF_11.c.33026.33026.3_210920_LU02_aleitner_NELF_11.c.33026.33026.3	184	2642.19	881.737	3	-2.9	2	9	0.19	0	27.63
XFTSMDPPPVELIR-D6-612	612	sp|Q8IXH7|NELFD_HUMAN	monolink	210920_LU02_aleitner_NELF_11.c.24976.24976.3_210920_LU02_aleitner_NELF_11.c.24976.24976.3	321	2259.85	754.29	3	-1.7	1	7	0.38	0.97	27.53
LKDPEKGPVPTFQPFQR-P14-306	306	sp|P18615|NELFE_HUMAN	monolink	210920_LU02_aleitner_NELF_11.c.12090.12090.3_210920_LU02_aleitner_NELF_11.c.12090.12090.3	109	2289.08	764.034	3	-2.2	1	9	0.2	0	27.44
DKRTQIVYSDDVYK-K2-612	612	sp|P18615|NELFE_HUMAN	monolink	210920_LU02_aleitner_NELF_11.c.09831.09831.3_210920_LU02_aleitner_NELF_11.c.09831.09831.3	361	2340.91	781.313	3	-1.9	1	10	0.18	0	27.42
GALNPADITVLFK-P5-612	612	sp|Q8IXH7|NELFD_HUMAN	monolink	210920_LU02_aleitner_NELF_11.c.28166.28166.2_210920_LU02_aleitner_NELF_11.c.28166.28166.2	307	1969.81	985.912	2	-1.4	6	9	0.19	0	27.42
MFTSXDPPPVELIR-T3-612	612	sp|Q8IXH7|NELFD_HUMAN	monolink	210920_LU02_aleitner_NELF_11.c.25209.25209.2_210920_LU02_aleitner_NELF_11.c.25209.25209.2	318	2259.85	1130.93	2	0.4	2	9	0.42	0.98	27.39
NCAFVTYEK-N1-306	306	sp|P18615|NELFE_HUMAN	monolink	210920_LU02_aleitner_NELF_11.c.16125.16125.2_210920_LU02_aleitner_NELF_11.c.16125.16125.2	296	1436.53	719.273	2	-1.6	1	8	0.28	0	27.32
KGNTLYVYGEDMTPTLLR-G2-612	612	sp|P18615|NELFE_HUMAN	monolink	210920_LU02_aleitner_NELF_11.c.25082.25082.2_210920_LU02_aleitner_NELF_11.c.25082.25082.2	261	2682.1	1342.06	2	0	1	13	0.22	0	27.31
GNTLYVYGEDXTPTLLR-Y5-612	612	sp|P18615|NELFE_HUMAN	monolink	210920_LU02_aleitner_NELF_11.c.25568.25568.2_210920_LU02_aleitner_NELF_11.c.25568.25568.2	265	2569.99	1286.01	2	-0.5	3	8	0.23	0	27.3
ESALFSTELSVLHNFFSPSPK-L12-612	612	sp|Q8WX92|NELFB_HUMAN	monolink	210920_LU02_aleitner_NELF_11.c.28930.28930.3_210920_LU02_aleitner_NELF_11.c.28930.28930.3	184	2948.22	983.746	3	-1.6	4	11	0.2	0	27.25
LLDISELDXVGAGR-G11-612	612	sp|Q9H3P2|NELFA_HUMAN	monolink	210920_LU02_aleitner_NELF_11.c.25962.25962.2_210920_LU02_aleitner_NELF_11.c.25962.25962.2	266	2115.81	1058.91	2	-1.3	1	10	0.26	0.95	27.24
VNIARKQPMLDAATGK-R5-611	611	sp|P18615|NELFE_HUMAN	monolink	210920_LU02_aleitner_NELF_11.c.07121.07121.3_210920_LU02_aleitner_NELF_11.c.07121.07121.3	331	2323	775.342	3	-1.5	2	13	0.18	0	27.22
LKDPEKGPVPTFQPFQR-E5-612	612	sp|P18615|NELFE_HUMAN	monolink	210920_LU02_aleitner_NELF_11.c.17374.17374.3_210920_LU02_aleitner_NELF_11.c.17374.17374.3	100	2595.1	866.042	3	-1.8	1	11	0.15	0	27.04
GALNPADITVLFK-G1-306	306	sp|Q8IXH7|NELFD_HUMAN	monolink	210920_LU02_aleitner_NELF_11.c.32826.32826.2_210920_LU02_aleitner_NELF_11.c.32826.32826.2	303	1663.78	832.9	2	-1.2	1	8	0.24	0	27.02
LKDPEKGPVPTFQPFQR-V9-306	306	sp|P18615|NELFE_HUMAN	monolink	210920_LU02_aleitner_NELF_11.c.12406.12406.3_210920_LU02_aleitner_NELF_11.c.12406.12406.3	104	2289.08	764.035	3	-1	1	11	0.29	0	27.02
LKDPEKGPVPTFQPFQR-G7-917	917	sp|P18615|NELFE_HUMAN	monolink	210920_LU02_aleitner_NELF_11.c.15791.15791.3_210920_LU02_aleitner_NELF_11.c.15791.15791.3	102	2900.15	967.723	3	-1	1	9	0.17	0	26.99
LLDISELDMVGAGR-G11-612	612	sp|Q9H3P2|NELFA_HUMAN	monolink	210920_LU02_aleitner_NELF_11.c.29637.29637.2_210920_LU02_aleitner_NELF_11.c.29637.29637.2	266	2099.81	1050.91	2	-1.8	1	10	0.22	0	26.94
GNTLYVYGEDXTPTLLR-L4-612	612	sp|P18615|NELFE_HUMAN	monolink	210920_LU02_aleitner_NELF_11.c.25551.25551.3_210920_LU02_aleitner_NELF_11.c.25551.25551.3	264	2569.99	857.67	3	-3.8	1	10	0.19	0	26.91
DKRTQIVYSDDVYK-R3-612	612	sp|P18615|NELFE_HUMAN	monolink	210920_LU02_aleitner_NELF_11.c.09469.09469.3_210920_LU02_aleitner_NELF_11.c.09469.09469.3	362	2340.91	781.313	3	-1.6	2	9	0.15	0	26.89
GAFSPFGNIIDLSXDPPR-S13-304	304	sp|P18615|NELFE_HUMAN	monolink	210920_LU02_aleitner_NELF_11.c.29941.29941.2_210920_LU02_aleitner_NELF_11.c.29941.29941.2	290	2252.94	1127.48	2	-1.9	3	7	0.3	0	26.84
APRKGNTLYVYGEDMTPTLLR-K4-612	612	sp|P18615|NELFE_HUMAN	monolink	210920_LU02_aleitner_NELF_11.c.19791.19791.3_210920_LU02_aleitner_NELF_11.c.19791.19791.3	260	3006.28	1003.1	3	-1.9	2	9	0.21	0	26.77
SLYESFVSSSDR-Y3-941	941	sp|P18615|NELFE_HUMAN	monolink	210920_LU02_aleitner_NELF_11.c.17723.17723.3_210920_LU02_aleitner_NELF_11.c.17723.17723.3	133	2316.72	773.249	3	-1.8	1	7	0.16	0	26.74
SVWGSLAVQNSPK-W3-651	651	sp|P18615|NELFE_HUMAN	monolink	210920_LU02_aleitner_NELF_11.c.20097.20097.2_210920_LU02_aleitner_NELF_11.c.20097.20097.2	345	2022.78	1012.4	2	-3.8	3	9	0.2	0	26.68
TQIVYSDDVYK-Y5-306	306	sp|P18615|NELFE_HUMAN	monolink	210920_LU02_aleitner_NELF_11.c.08907.08907.2_210920_LU02_aleitner_NELF_11.c.08907.08907.2	367	1635.67	818.842	2	-1.7	3	8	0.28	0	26.64
SPTAPSVFSPTGNR-F8-612	612	sp|Q9H3P2|NELFA_HUMAN	monolink	210920_LU02_aleitner_NELF_11.c.15184.15184.3_210920_LU02_aleitner_NELF_11.c.15184.15184.3	232	2028.75	677.257	3	-1.7	2	10	0.19	0	26.64
VNIARKQPMLDAATGK-R5-918	918	sp|P18615|NELFE_HUMAN	monolink	210920_LU02_aleitner_NELF_11.c.12350.12350.3_210920_LU02_aleitner_NELF_11.c.12350.12350.3	331	2630.01	877.679	3	-0.8	2	13	0.17	0	26.61
KTLDAEVVEKPAKEETVVENATPDYAAGLVSTQK-L3-306	306	sp|Q9H3P2|NELFA_HUMAN	monolink	210920_LU02_aleitner_NELF_11.c.15904.15904.4_210920_LU02_aleitner_NELF_11.c.15904.15904.4	278	3935.89	984.98	4	-0.7	1	15	0.29	0	26.47
APRKGNTLYVYGEDMTPTLLR-P2-917	917	sp|P18615|NELFE_HUMAN	monolink	210920_LU02_aleitner_NELF_11.c.19986.19986.3_210920_LU02_aleitner_NELF_11.c.19986.19986.3	258	3311.32	1104.78	3	-0.9	1	9	0.22	0	26.44
GNTLYVYGEDMTPTLLR-V6-612	612	sp|P18615|NELFE_HUMAN	monolink	210920_LU02_aleitner_NELF_11.c.27180.27180.2_210920_LU02_aleitner_NELF_11.c.27180.27180.2	266	2554	1278.01	2	-0.5	1	8	0.4	0	26.37
GALNPADITVLFK-P5-306	306	sp|Q8IXH7|NELFD_HUMAN	monolink	210920_LU02_aleitner_NELF_11.c.23238.23238.2_210920_LU02_aleitner_NELF_11.c.23238.23238.2	307	1663.78	832.899	2	-1.8	5	9	0.22	0	26.25
MACEVGLYYVLHITK-H12-612	612	sp|Q8WX92|NELFB_HUMAN	monolink	210920_LU02_aleitner_NELF_11.c.25685.25685.2_210920_LU02_aleitner_NELF_11.c.25685.25685.2	431	2407.95	1204.98	2	-2.2	3	9	0.21	0	26.2
TSLATILDGGEENLEK-T1-306	306	sp|Q8IXH7|NELFD_HUMAN	monolink	210920_LU02_aleitner_NELF_11.c.30031.30031.2_210920_LU02_aleitner_NELF_11.c.30031.30031.2	207	1994.87	998.443	2	-0.9	1	9	0.3	0	26.18
GNTLYVYGEDMTPTLLR-Y7-612	612	sp|P18615|NELFE_HUMAN	monolink	210920_LU02_aleitner_NELF_11.c.26102.26102.2_210920_LU02_aleitner_NELF_11.c.26102.26102.2	267	2554	1278.01	2	-1.1	2	12	0.24	0	26.05
KSLYESFVSSSDR-K1-611	611	sp|P18615|NELFE_HUMAN	monolink	210920_LU02_aleitner_NELF_11.c.15697.15697.2_210920_LU02_aleitner_NELF_11.c.15697.15697.2	130	2114.78	1058.4	2	-1.5	1	10	0.16	0	26.04
LKDPEKGPVPTFQPFQR-T11-306	306	sp|P18615|NELFE_HUMAN	monolink	210920_LU02_aleitner_NELF_11.c.11219.11219.3_210920_LU02_aleitner_NELF_11.c.11219.11219.3	106	2289.08	764.034	3	-1.4	1	9	0.17	0	25.98
EASRPPEEPSAPSPTLPAQFKQR-Q19-612	612	sp|Q9H3P2|NELFA_HUMAN	monolink	210920_LU02_aleitner_NELF_11.c.10062.10062.3_210920_LU02_aleitner_NELF_11.c.10062.10062.3	369	3131.33	1044.78	3	-0.4	1	12	0.24	0	25.92
LKDPEKGPVPTFQPFQR-P8-612	612	sp|P18615|NELFE_HUMAN	monolink	210920_LU02_aleitner_NELF_11.c.14895.14895.3_210920_LU02_aleitner_NELF_11.c.14895.14895.3	103	2595.1	866.042	3	-1.9	1	11	0.21	0	25.81
TQIVYSDDVYKENLVDGF-D8-306	306	sp|P18615|NELFE_HUMAN	monolink	210920_LU02_aleitner_NELF_11.c.25175.25175.2_210920_LU02_aleitner_NELF_11.c.25175.25175.2	370	2410.02	1206.02	2	-1	1	7	0.26	0	25.8
KTLDAEVVEKPAKEETVVENATPDYAAGLVSTQK-L3-611	611	sp|Q9H3P2|NELFA_HUMAN	monolink	210920_LU02_aleitner_NELF_11.c.16123.16123.4_210920_LU02_aleitner_NELF_11.c.16123.16123.4	278	4240.92	1061.24	4	-3.6	1	16	0.31	0	25.8
SPTAPSVFSPTGNR-P2-612	612	sp|Q9H3P2|NELFA_HUMAN	monolink	210920_LU02_aleitner_NELF_11.c.18250.18250.2_210920_LU02_aleitner_NELF_11.c.18250.18250.2	226	2028.75	1015.38	2	-1.1	1	10	0.29	0	25.75
ELGPDGEEAEGPGAGDGPPR-D5-306	306	sp|P18615|NELFE_HUMAN	monolink	210920_LU02_aleitner_NELF_11.c.08208.08208.2_210920_LU02_aleitner_NELF_11.c.08208.08208.2	149	2211.86	1106.93	2	-2.1	1	12	0.26	0	25.72
LRELGPDGEEAEGPGAGDGPPR-P6-612	612	sp|P18615|NELFE_HUMAN	monolink	210920_LU02_aleitner_NELF_11.c.10860.10860.3_210920_LU02_aleitner_NELF_11.c.10860.10860.3	148	2787.06	930.026	3	-5	1	12	0.22	0	25.69
SPTAPSVFSPTGNR-A4-612	612	sp|Q9H3P2|NELFA_HUMAN	monolink	210920_LU02_aleitner_NELF_11.c.15957.15957.2_210920_LU02_aleitner_NELF_11.c.15957.15957.2	228	2028.75	1015.38	2	-2	3	9	0.17	0	25.58
ELGPDGEEAEGPGAGDGPPR-E7-306	306	sp|P18615|NELFE_HUMAN	monolink	210920_LU02_aleitner_NELF_11.c.07918.07918.3_210920_LU02_aleitner_NELF_11.c.07918.07918.3	151	2211.85	738.292	3	-3.1	1	11	0.27	0	25.51
RSLSEQPVMDTATATEQAK-Q6-918	918	sp|P18615|NELFE_HUMAN	monolink	210920_LU02_aleitner_NELF_11.c.14022.14022.3_210920_LU02_aleitner_NELF_11.c.14022.14022.3	53	2980.08	994.367	3	0.1	1	12	0.18	0	25.48
FLPMLMSFLVDDYTFNVDQK-V10-612	612	sp|Q8WX92|NELFB_HUMAN	monolink	210920_LU02_aleitner_NELF_11.c.34319.34319.3_210920_LU02_aleitner_NELF_11.c.34319.34319.3	382	3034.21	1012.41	3	-1	1	11	0.17	0	25.47
DSPDLLLLLR-P3-651	651	sp|Q8WX92|NELFB_HUMAN	monolink	210920_LU02_aleitner_NELF_11.c.30744.30744.2_210920_LU02_aleitner_NELF_11.c.30744.30744.2	336	1804.74	903.378	2	-1.3	1	7	0.16	0	25.35
LKDPEKGPVPTFQPFQR-P4-916	916	sp|P18615|NELFE_HUMAN	monolink	210920_LU02_aleitner_NELF_11.c.18597.18597.3_210920_LU02_aleitner_NELF_11.c.18597.18597.3	99	2899.12	967.382	3	1.7	1	11	0.18	0	25.32
RKTLDAEVVEKPAK-D5-612	612	sp|Q9H3P2|NELFA_HUMAN	monolink	210920_LU02_aleitner_NELF_11.c.05165.05165.3_210920_LU02_aleitner_NELF_11.c.05165.05165.3	279	2194.95	732.658	3	-2.3	1	9	0.15	0	25.31
GNTLYVYGEDXTPTLLR-Y7-612	612	sp|P18615|NELFE_HUMAN	monolink	210920_LU02_aleitner_NELF_11.c.22960.22960.2_210920_LU02_aleitner_NELF_11.c.22960.22960.2	267	2569.99	1286.01	2	-0.5	1	10	0.16	0	25.28
ESALFSTELSVLHNFFSPSPK-L12-611	611	sp|Q8WX92|NELFB_HUMAN	monolink	210920_LU02_aleitner_NELF_11.c.28909.28909.3_210920_LU02_aleitner_NELF_11.c.28909.28909.3	184	2947.23	983.417	3	-2.8	4	10	0.18	0	25.27
NALTTLAGPLTPPVK-L10-612	612	sp|Q9H3P2|NELFA_HUMAN	monolink	210920_LU02_aleitner_NELF_11.c.25197.25197.2_210920_LU02_aleitner_NELF_11.c.25197.25197.2	156	2103.91	1052.96	2	-2	1	10	0.15	0	25.2
GNTLYVYGEDMTPTLLR-Y5-611	611	sp|P18615|NELFE_HUMAN	monolink	210920_LU02_aleitner_NELF_11.c.23124.23124.3_210920_LU02_aleitner_NELF_11.c.23124.23124.3	265	2553.01	852.011	3	-3.4	1	9	0.17	0	25.08
FLPMLXSFLVDDYTFNVDQK-Y13-306	306	sp|Q8WX92|NELFB_HUMAN	monolink	210920_LU02_aleitner_NELF_11.c.32537.32537.2_210920_LU02_aleitner_NELF_11.c.32537.32537.2	385	2744.17	1373.09	2	-2.7	1	8	0.18	0	25.07
TEGEHDPVTEFIAHCK-H5-612	612	sp|Q8IXH7|NELFD_HUMAN	monolink	210920_LU02_aleitner_NELF_11.c.16894.16894.3_210920_LU02_aleitner_NELF_11.c.16894.16894.3	572	2480.88	827.969	3	-1.7	1	13	0.15	0	25.02
LRELGPDGEEAEGPGAGDGPPR-A11-306	306	sp|P18615|NELFE_HUMAN	monolink	210920_LU02_aleitner_NELF_11.c.07785.07785.3_210920_LU02_aleitner_NELF_11.c.07785.07785.3	153	2481.04	828.021	3	-1.8	1	13	0.27	0	25
VNIARKQPXLDAATGK-R5-611	611	sp|P18615|NELFE_HUMAN	monolink	210920_LU02_aleitner_NELF_11.c.04884.04884.3_210920_LU02_aleitner_NELF_11.c.04884.04884.3	331	2339	780.674	3	-1.7	1	13	0.16	0.94	24.98
KTLDAEVVEKPAKEETVVENATPDYAAGLVSTQK-L3-612	612	sp|Q9H3P2|NELFA_HUMAN	monolink	210920_LU02_aleitner_NELF_11.c.16137.16137.4_210920_LU02_aleitner_NELF_11.c.16137.16137.4	278	4241.93	1061.49	4	1.7	2	17	0.29	0	24.94
SLYESFVSSSDR-F6-306	306	sp|P18615|NELFE_HUMAN	monolink	210920_LU02_aleitner_NELF_11.c.12281.12281.2_210920_LU02_aleitner_NELF_11.c.12281.12281.2	136	1681.65	841.832	2	-1.6	2	8	0.17	0	24.93
KQPMLDAATGK-K1-611	611	sp|P18615|NELFE_HUMAN	monolink	210920_LU02_aleitner_NELF_11.c.06887.06887.2_210920_LU02_aleitner_NELF_11.c.06887.06887.2	332	1769.67	885.844	2	-0.6	1	7	0.17	0	24.86
APRKGNTLYVYGEDMTPTLLR-T7-957	957	sp|P18615|NELFE_HUMAN	monolink	210920_LU02_aleitner_NELF_11.c.22573.22573.3_210920_LU02_aleitner_NELF_11.c.22573.22573.3	263	3351.32	1118.12	3	-2.9	1	9	0.18	0	24.8
KMDTTTPLKGIPK-G10-612	612	sp|Q9H3P2|NELFA_HUMAN	monolink	210920_LU02_aleitner_NELF_11.c.13095.13095.2_210920_LU02_aleitner_NELF_11.c.13095.13095.2	216	2040.85	1021.43	2	-2	1	8	0.16	0	24.79
GAFSPFGNIIDLSXDPPR-I9-610	610	sp|P18615|NELFE_HUMAN	monolink	210920_LU02_aleitner_NELF_11.c.34232.34232.3_210920_LU02_aleitner_NELF_11.c.34232.34232.3	286	2558.97	853.997	3	-1.5	1	8	0.25	0	24.72
GAFSPFGNIIDLSXDPPR-D11-288	288	sp|P18615|NELFE_HUMAN	monolink	210920_LU02_aleitner_NELF_11.c.30780.30780.2_210920_LU02_aleitner_NELF_11.c.30780.30780.2	288	2236.95	1119.48	2	-0.8	2	7	0.27	0	24.69
FLPMLMSFLVDDYTFNVDQK-Y13-611	611	sp|Q8WX92|NELFB_HUMAN	monolink	210920_LU02_aleitner_NELF_11.c.34226.34226.3_210920_LU02_aleitner_NELF_11.c.34226.34226.3	385	3033.22	1012.08	3	-1.8	1	7	0.19	0	24.68
TLEGKLKDPEK-G4-611	611	sp|P18615|NELFE_HUMAN	monolink	210920_LU02_aleitner_NELF_11.c.05170.05170.3_210920_LU02_aleitner_NELF_11.c.05170.05170.3	94	1867.76	623.594	3	-2.3	1	7	0.15	0	24.59
SLYESFVSSSDR-Y3-940	940	sp|P18615|NELFE_HUMAN	monolink	210920_LU02_aleitner_NELF_11.c.14226.14226.3_210920_LU02_aleitner_NELF_11.c.14226.14226.3	133	2315.74	772.921	3	-1.6	1	7	0.15	0	24.57
FLPMLMSFLVDDYTFNVDQK-F8-306	306	sp|Q8WX92|NELFB_HUMAN	monolink	210920_LU02_aleitner_NELF_11.c.34224.34224.3_210920_LU02_aleitner_NELF_11.c.34224.34224.3	380	2728.18	910.401	3	-1.6	1	10	0.21	0	24.5
RKTLDAEVVEKPAK-A6-306	306	sp|Q9H3P2|NELFA_HUMAN	monolink	210920_LU02_aleitner_NELF_11.c.04437.04437.3_210920_LU02_aleitner_NELF_11.c.04437.04437.3	280	1888.93	630.65	3	-2.1	1	7	0.15	0	24.47
TQIVYSDDVYKENLVDGF-V9-306	306	sp|P18615|NELFE_HUMAN	monolink	210920_LU02_aleitner_NELF_11.c.21683.21683.3_210920_LU02_aleitner_NELF_11.c.21683.21683.3	371	2410.02	804.348	3	-2.2	1	8	0.23	0	24.43
SVWGSLAVQNSPK-W3-940	940	sp|P18615|NELFE_HUMAN	monolink	210920_LU02_aleitner_NELF_11.c.11538.11538.3_210920_LU02_aleitner_NELF_11.c.11538.11538.3	345	2311.83	771.618	3	-1.6	1	9	0.15	0	24.34
QAPFRSPTAPSVFSPTGNR-F4-918	918	sp|Q9H3P2|NELFA_HUMAN	monolink	210920_LU02_aleitner_NELF_11.c.17401.17401.3_210920_LU02_aleitner_NELF_11.c.17401.17401.3	223	2934.09	979.037	3	-1.8	2	11	0.16	0	24.33
FLPMLXSFLVDDYTFNVDQK-F8-306	306	sp|Q8WX92|NELFB_HUMAN	monolink	210920_LU02_aleitner_NELF_11.c.34122.34122.3_210920_LU02_aleitner_NELF_11.c.34122.34122.3	380	2744.17	915.733	3	-1.7	2	7	0.18	0	24.29
KPSPAQAAETPALELPLPSVPAPAPL-T10-306	306	sp|Q8WX92|NELFB_HUMAN	monolink	210920_LU02_aleitner_NELF_11.c.31982.31982.3_210920_LU02_aleitner_NELF_11.c.31982.31982.3	564	2867.43	956.819	3	-1.3	1	7	0.23	0	24.26
QAPFRSPTAPSVFSPTGNR-P7-612	612	sp|Q9H3P2|NELFA_HUMAN	monolink	210920_LU02_aleitner_NELF_11.c.15486.15486.3_210920_LU02_aleitner_NELF_11.c.15486.15486.3	226	2628.07	877.03	3	-0.8	1	12	0.18	0	24.24
KTLDAEVVEKPAKEETVVENATPDYAAGLVSTQK-K13-306	306	sp|Q9H3P2|NELFA_HUMAN	monolink	210920_LU02_aleitner_NELF_11.c.15964.15964.3_210920_LU02_aleitner_NELF_11.c.15964.15964.3	288	3935.89	1312.97	3	-1.7	1	16	0.17	0	24.21
APRKGNTLYVYGEDXTPTLLR-L8-917	917	sp|P18615|NELFE_HUMAN	monolink	210920_LU02_aleitner_NELF_11.c.16412.16412.3_210920_LU02_aleitner_NELF_11.c.16412.16412.3	264	3327.32	1110.12	3	0.4	1	10	0.15	0	24.17
SLYESFVSSSDR-F6-612	612	sp|P18615|NELFE_HUMAN	monolink	210920_LU02_aleitner_NELF_11.c.16095.16095.2_210920_LU02_aleitner_NELF_11.c.16095.16095.2	136	1987.67	994.843	2	-2.6	1	8	0.16	0	24.12
SVWGSLAVQNSPK-V2-651	651	sp|P18615|NELFE_HUMAN	monolink	210920_LU02_aleitner_NELF_11.c.11417.11417.3_210920_LU02_aleitner_NELF_11.c.11417.11417.3	344	2022.78	675.269	3	-1.9	1	9	0.18	0	24.1
GAFSPFGNIIDLSMDPPR-L12-610	610	sp|P18615|NELFE_HUMAN	monolink	210920_LU02_aleitner_NELF_11.c.34258.34258.2_210920_LU02_aleitner_NELF_11.c.34258.34258.2	289	2542.97	1272.49	2	-0.9	1	9	0.29	0	24.09
FLPMLXSFLVDDYTFNVDQK-L9-917	917	sp|Q8WX92|NELFB_HUMAN	monolink	210920_LU02_aleitner_NELF_11.c.34260.34260.3_210920_LU02_aleitner_NELF_11.c.34260.34260.3	381	3355.24	1119.42	3	-1.7	1	9	0.15	0.99	24.08
GNTLYVYGEDXTPTLLR-V6-612	612	sp|P18615|NELFE_HUMAN	monolink	210920_LU02_aleitner_NELF_11.c.22973.22973.3_210920_LU02_aleitner_NELF_11.c.22973.22973.3	266	2569.99	857.673	3	-0.8	1	8	0.15	0	24.07
GAFSPFGNIIDLSXDPPR-F6-612	612	sp|P18615|NELFE_HUMAN	monolink	210920_LU02_aleitner_NELF_11.c.33017.33017.3_210920_LU02_aleitner_NELF_11.c.33017.33017.3	283	2560.98	854.667	3	-2.9	1	8	0.25	0	24.06
LKDPEKGPVPTFQPFQR-G7-957	957	sp|P18615|NELFE_HUMAN	monolink	210920_LU02_aleitner_NELF_11.c.18891.18891.3_210920_LU02_aleitner_NELF_11.c.18891.18891.3	102	2940.15	981.059	3	-1	1	11	0.18	0	23.95
SPTAPSVFSPTGNR-V7-306	306	sp|Q9H3P2|NELFA_HUMAN	monolink	210920_LU02_aleitner_NELF_11.c.11280.11280.2_210920_LU02_aleitner_NELF_11.c.11280.11280.2	231	1722.72	862.369	2	-1.3	1	7	0.16	0	23.9
QAPFRSPTAPSVFSPTGNR-F4-917	917	sp|Q9H3P2|NELFA_HUMAN	monolink	210920_LU02_aleitner_NELF_11.c.13097.13097.3_210920_LU02_aleitner_NELF_11.c.13097.13097.3	223	2933.1	978.709	3	-2.2	2	13	0.15	0	23.9
GVKLLDISELDMVGAGR-V2-651	651	sp|Q9H3P2|NELFA_HUMAN	monolink	210920_LU02_aleitner_NELF_11.c.28000.28000.3_210920_LU02_aleitner_NELF_11.c.28000.28000.3	254	2423.01	808.68	3	-3.1	1	9	0.23	0	23.81
ALEPTGQSGEAVK-A1-306	306	sp|Q8WX92|NELFB_HUMAN	monolink	210920_LU02_aleitner_NELF_11.c.10157.10157.2_210920_LU02_aleitner_NELF_11.c.10157.10157.2	526	1591.67	796.845	2	-1.3	1	8	0.22	0	23.77
VNIARKQPMLDAATGK-V1-941	941	sp|P18615|NELFE_HUMAN	monolink	210920_LU02_aleitner_NELF_11.c.10080.10080.3_210920_LU02_aleitner_NELF_11.c.10080.10080.3	327	2653.04	885.354	3	-1.5	3	11	0.15	0	23.76
SLSEQPVMDTATATEQAK-L2-612	612	sp|P18615|NELFE_HUMAN	monolink	210920_LU02_aleitner_NELF_11.c.14529.14529.2_210920_LU02_aleitner_NELF_11.c.14529.14529.2	50	2517.94	1259.98	2	-2.4	1	8	0.39	0	23.71
VNIARKQPMLDAATGK-R5-651	651	sp|P18615|NELFE_HUMAN	monolink	210920_LU02_aleitner_NELF_11.c.09003.09003.3_210920_LU02_aleitner_NELF_11.c.09003.09003.3	331	2363.01	788.677	3	-1.9	3	12	0.18	0	23.58
SLYESFVSSSDR-Y3-651	651	sp|P18615|NELFE_HUMAN	monolink	210920_LU02_aleitner_NELF_11.c.17234.17234.3_210920_LU02_aleitner_NELF_11.c.17234.17234.3	133	2026.69	676.572	3	-3.5	2	8	0.22	0	23.54
QAPFRSPTAPSVFSPTGNR-S6-612	612	sp|Q9H3P2|NELFA_HUMAN	monolink	210920_LU02_aleitner_NELF_11.c.15178.15178.3_210920_LU02_aleitner_NELF_11.c.15178.15178.3	225	2628.07	877.03	3	-0.9	1	12	0.16	0	23.49
QAPFRSPTAPSVFSPTGNR-F4-651	651	sp|Q9H3P2|NELFA_HUMAN	monolink	210920_LU02_aleitner_NELF_11.c.16289.16289.3_210920_LU02_aleitner_NELF_11.c.16289.16289.3	223	2667.09	890.036	3	-2.1	2	12	0.15	0	23.4
FLPMLXSFLVDDYTFNVDQK-L9-611	611	sp|Q8WX92|NELFB_HUMAN	monolink	210920_LU02_aleitner_NELF_11.c.31403.31403.3_210920_LU02_aleitner_NELF_11.c.31403.31403.3	381	3049.22	1017.41	3	-1.5	1	7	0.19	0	23.32
VNIARKQPMLDAATGK-R5-957	957	sp|P18615|NELFE_HUMAN	monolink	210920_LU02_aleitner_NELF_11.c.11399.11399.3_210920_LU02_aleitner_NELF_11.c.11399.11399.3	331	2669.04	890.686	3	-1	2	13	0.15	0	23.3
VNIARKQPMLDAATGK-Q7-651	651	sp|P18615|NELFE_HUMAN	monolink	210920_LU02_aleitner_NELF_11.c.09345.09345.3_210920_LU02_aleitner_NELF_11.c.09345.09345.3	333	2363.01	788.678	3	-1.3	1	11	0.17	0	23.25
FLPMLXSFLVDDYTFNVDQKLPAEEK-Y13-612	612	sp|Q8WX92|NELFB_HUMAN	monolink	210920_LU02_aleitner_NELF_11.c.33547.33547.3_210920_LU02_aleitner_NELF_11.c.33547.33547.3	385	3717.55	1240.19	3	-2	1	8	0.18	0	23.01
TQIVYSDDVYKENLVDGF-Y5-611	611	sp|P18615|NELFE_HUMAN	monolink	210920_LU02_aleitner_NELF_11.c.21954.21954.3_210920_LU02_aleitner_NELF_11.c.21954.21954.3	367	2715.06	906.029	3	-1.2	2	10	0.23	0	22.93
FLPXLMSFLVDDYTFNVDQK-Y13-611	611	sp|Q8WX92|NELFB_HUMAN	monolink	210920_LU02_aleitner_NELF_11.c.33467.33467.3_210920_LU02_aleitner_NELF_11.c.33467.33467.3	385	3049.22	1017.41	3	-1.5	1	11	0.16	0.99	22.9
KSLYESFVSSSDR-L3-612	612	sp|P18615|NELFE_HUMAN	monolink	210920_LU02_aleitner_NELF_11.c.14219.14219.2_210920_LU02_aleitner_NELF_11.c.14219.14219.2	132	2115.76	1058.89	2	-2.8	1	7	0.17	0	22.86
KSLYESFVSSSDR-Y4-612	612	sp|P18615|NELFE_HUMAN	monolink	210920_LU02_aleitner_NELF_11.c.11028.11028.2_210920_LU02_aleitner_NELF_11.c.11028.11028.2	133	2115.77	1058.89	2	-0.7	1	7	0.15	0	22.73
ESALFSTELSVLHNFFSPSPK-L12-957	957	sp|Q8WX92|NELFB_HUMAN	monolink	210920_LU02_aleitner_NELF_11.c.34231.34231.3_210920_LU02_aleitner_NELF_11.c.34231.34231.3	184	3293.26	1098.76	3	-1.1	1	13	0.15	0	22.72
RSLSEQPVMDTATATEQAK-Q6-611	611	sp|P18615|NELFE_HUMAN	monolink	210920_LU02_aleitner_NELF_11.c.08441.08441.3_210920_LU02_aleitner_NELF_11.c.08441.08441.3	53	2673.06	892.028	3	-2.1	1	11	0.15	0	22.53
FLPMLXSFLVDDYTFNVDQK-D12-612	612	sp|Q8WX92|NELFB_HUMAN	monolink	210920_LU02_aleitner_NELF_11.c.34382.34382.3_210920_LU02_aleitner_NELF_11.c.34382.34382.3	384	3050.21	1017.74	3	0.8	1	7	0.17	0	22.49
GVKLLDISELDMVGAGR-D6-612	612	sp|Q9H3P2|NELFA_HUMAN	monolink	210920_LU02_aleitner_NELF_11.c.28366.28366.3_210920_LU02_aleitner_NELF_11.c.28366.28366.3	258	2384	795.674	3	-1.5	1	7	0.25	0	22.46
APRKGNTLYVYGEDMTPTLLR-T7-651	651	sp|P18615|NELFE_HUMAN	monolink	210920_LU02_aleitner_NELF_11.c.19628.19628.3_210920_LU02_aleitner_NELF_11.c.19628.19628.3	263	3045.3	1016.11	3	-3.2	1	9	0.17	0	22.41
QAPFRSPTAPSVFSPTGNR-F4-957	957	sp|Q9H3P2|NELFA_HUMAN	monolink	210920_LU02_aleitner_NELF_11.c.16166.16166.3_210920_LU02_aleitner_NELF_11.c.16166.16166.3	223	2973.12	992.047	3	0.5	1	12	0.15	0	22.36
GVKLLDISELDMVGAGR-K3-611	611	sp|Q9H3P2|NELFA_HUMAN	monolink	210920_LU02_aleitner_NELF_11.c.24478.24478.3_210920_LU02_aleitner_NELF_11.c.24478.24478.3	255	2383.01	795.345	3	-1.9	1	12	0.15	0	22.29
FLPXLMSFLVDDYTFNVDQK-L9-611	611	sp|Q8WX92|NELFB_HUMAN	monolink	210920_LU02_aleitner_NELF_11.c.32853.32853.3_210920_LU02_aleitner_NELF_11.c.32853.32853.3	381	3049.21	1017.41	3	-2.2	2	10	0.16	0	22.25
TQIVYSDDVYK-Y5-651	651	sp|P18615|NELFE_HUMAN	monolink	210920_LU02_aleitner_NELF_11.c.11958.11958.2_210920_LU02_aleitner_NELF_11.c.11958.11958.2	367	1980.72	991.366	2	-0.6	1	7	0.15	0	22.2
SPTAPSVFSPTGNRTPIPPSR-S20-612	612	sp|Q9H3P2|NELFA_HUMAN	monolink	210920_LU02_aleitner_NELF_11.c.17217.17217.3_210920_LU02_aleitner_NELF_11.c.17217.17217.3	244	2777.17	926.731	3	-1.8	2	7	0.17	0	22.07
GALNPADITVLFK-P5-611	611	sp|Q8IXH7|NELFD_HUMAN	monolink	210920_LU02_aleitner_NELF_11.c.25162.25162.3_210920_LU02_aleitner_NELF_11.c.25162.25162.3	307	1968.82	657.282	3	-2.4	1	8	0.16	0	21.96
QAPFRSPTAPSVFSPTGNR-F4-916	916	sp|Q9H3P2|NELFA_HUMAN	monolink	210920_LU02_aleitner_NELF_11.c.12977.12977.3_210920_LU02_aleitner_NELF_11.c.12977.12977.3	223	2932.11	978.38	3	-3.5	1	11	0.15	0	21.64
FLPMLXSFLVDDYTFNVDQKLPAEEK-V10-611	611	sp|Q8WX92|NELFB_HUMAN	monolink	210920_LU02_aleitner_NELF_11.c.33180.33180.3_210920_LU02_aleitner_NELF_11.c.33180.33180.3	382	3716.56	1239.86	3	-3.6	1	8	0.16	0	21.6
SLYESFVSSSDR-Y3-611	611	sp|P18615|NELFE_HUMAN	monolink	210920_LU02_aleitner_NELF_11.c.10349.10349.2_210920_LU02_aleitner_NELF_11.c.10349.10349.2	133	1986.69	994.353	2	-1.4	1	8	0.16	0	21.57
ESALFSTELSVLHNFFSPSPK-L12-996	996	sp|Q8WX92|NELFB_HUMAN	monolink	210920_LU02_aleitner_NELF_11.c.34213.34213.3_210920_LU02_aleitner_NELF_11.c.34213.34213.3	184	3332.28	1111.77	3	-1.7	1	11	0.16	0	20.57

## Sheet: Nr4a1-(a)_1-200_rep1_unlabeled
Id	Mass shift	Protein1	XLType	Spectrum	AbsPos1	Mr	Mz	z	Error_rel[ppm]	nseen	mions	TIC	deltaS	ld-Score
NCAFVTYEK-F4-322	322	sp|P18615|NELFE_HUMAN	monolink	210920_LU02_aleitner_NELF_05.c.08942.08942.2_210920_LU02_aleitner_NELF_05.c.08942.08942.2	299	1452.52	727.27	2	-2	1	11	0.32	0	43.74
SVWGSLAVQNSPK-W3-324	324	sp|P18615|NELFE_HUMAN	monolink	210920_LU02_aleitner_NELF_05.c.11176.11176.2_210920_LU02_aleitner_NELF_05.c.11176.11176.2	345	1695.75	848.881	2	-2.1	5	12	0.33	0	43.7
FPVVAMGVLK-F1-324	324	sp|Q8IXH7|NELFD_HUMAN	monolink	210920_LU02_aleitner_NELF_05.c.16256.16256.2_210920_LU02_aleitner_NELF_05.c.16256.16256.2	420	1383.65	692.832	2	-1.7	1	14	0.36	0	43.58
SPTAPSVFSPTGNR-F8-322	322	sp|Q9H3P2|NELFA_HUMAN	monolink	210920_LU02_aleitner_NELF_05.c.10942.10942.2_210920_LU02_aleitner_NELF_05.c.10942.10942.2	232	1738.72	870.367	2	-0.5	5	15	0.29	0	41.22
SLYESFVSSSDR-Y3-324	324	sp|P18615|NELFE_HUMAN	monolink	210920_LU02_aleitner_NELF_05.c.12540.12540.2_210920_LU02_aleitner_NELF_05.c.12540.12540.2	133	1699.66	850.838	2	-1.1	3	11	0.33	0	39.9
EASRPPEEPSAPSPTLPAQFK-P17-322	322	sp|Q9H3P2|NELFA_HUMAN	monolink	210920_LU02_aleitner_NELF_05.c.10856.10856.3_210920_LU02_aleitner_NELF_05.c.10856.10856.3	367	2557.13	853.385	3	-2.7	1	20	0.37	0	39.64
SVWGSLAVQNSPK-W3-630	630	sp|P18615|NELFE_HUMAN	monolink	210920_LU02_aleitner_NELF_05.c.17754.17754.2_210920_LU02_aleitner_NELF_05.c.17754.17754.2	345	2001.77	1001.89	2	-0.7	2	11	0.32	0	38.99
SVWGSLAVQNSPK-W3-322	322	sp|P18615|NELFE_HUMAN	monolink	210920_LU02_aleitner_NELF_05.c.13838.13838.2_210920_LU02_aleitner_NELF_05.c.13838.13838.2	345	1693.73	847.874	2	-1.3	1	12	0.28	0	38.68
SLYESFVSSSDR-Y3-322	322	sp|P18615|NELFE_HUMAN	monolink	210920_LU02_aleitner_NELF_05.c.14830.14830.2_210920_LU02_aleitner_NELF_05.c.14830.14830.2	133	1697.64	849.83	2	-1.2	2	11	0.31	0	38.46
EASRPPEEPSAPSPTLPAQFK-P12-324	324	sp|Q9H3P2|NELFA_HUMAN	monolink	210920_LU02_aleitner_NELF_05.c.09529.09529.3_210920_LU02_aleitner_NELF_05.c.09529.09529.3	362	2559.15	854.057	3	-1.9	1	16	0.24	0	38.36
EASRPPEEPSAPSPTLPAQFK-A18-322	322	sp|Q9H3P2|NELFA_HUMAN	monolink	210920_LU02_aleitner_NELF_05.c.10514.10514.3_210920_LU02_aleitner_NELF_05.c.10514.10514.3	368	2557.13	853.384	3	-2.9	1	17	0.35	0	38.25
SLYESFVSSSDR-F6-322	322	sp|P18615|NELFE_HUMAN	monolink	210920_LU02_aleitner_NELF_05.c.12003.12003.2_210920_LU02_aleitner_NELF_05.c.12003.12003.2	136	1697.64	849.83	2	-1.1	1	11	0.27	0	37.65
TQIVYSDDVYK-Y5-322	322	sp|P18615|NELFE_HUMAN	monolink	210920_LU02_aleitner_NELF_05.c.10747.10747.2_210920_LU02_aleitner_NELF_05.c.10747.10747.2	367	1651.66	826.839	2	-2.2	1	13	0.46	0	37.53
SLYESFVSSSDR-E4-324	324	sp|P18615|NELFE_HUMAN	monolink	210920_LU02_aleitner_NELF_05.c.11012.11012.2_210920_LU02_aleitner_NELF_05.c.11012.11012.2	134	1699.66	850.838	2	-1.1	1	11	0.3	0	37.29
EQMFAAQEMFK-M3-630	630	sp|Q9H3P2|NELFA_HUMAN	monolink	210920_LU02_aleitner_NELF_05.c.18350.18350.2_210920_LU02_aleitner_NELF_05.c.18350.18350.2	438	1988.66	995.336	2	-2.3	3	9	0.17	0	36.98
LLDISELDMVGAGR-M9-324	324	sp|Q9H3P2|NELFA_HUMAN	monolink	210920_LU02_aleitner_NELF_05.c.21987.21987.2_210920_LU02_aleitner_NELF_05.c.21987.21987.2	264	1811.8	906.907	2	-1.9	1	12	0.21	0	36.71
SLYESFVSSSDR-S5-324	324	sp|P18615|NELFE_HUMAN	monolink	210920_LU02_aleitner_NELF_05.c.09776.09776.2_210920_LU02_aleitner_NELF_05.c.09776.09776.2	135	1699.66	850.837	2	-1.4	2	12	0.22	0	36.48
TQIVYSDDVYK-Y5-324	324	sp|P18615|NELFE_HUMAN	monolink	210920_LU02_aleitner_NELF_05.c.10858.10858.2_210920_LU02_aleitner_NELF_05.c.10858.10858.2	367	1653.68	827.846	2	-2.3	2	13	0.35	0	35.98
GPVPTFQPFQR-P8-322	322	sp|P18615|NELFE_HUMAN	monolink	210920_LU02_aleitner_NELF_05.c.14293.14293.2_210920_LU02_aleitner_NELF_05.c.14293.14293.2	109	1594.68	798.348	2	-1.2	1	9	0.22	0	35.96
EQMFAAQEMFK-F4-322	322	sp|Q9H3P2|NELFA_HUMAN	monolink	210920_LU02_aleitner_NELF_05.c.16527.16527.2_210920_LU02_aleitner_NELF_05.c.16527.16527.2	439	1680.61	841.315	2	-3.6	1	9	0.17	0.88	35.6
FPVVAXGVLK-F1-324	324	sp|Q8IXH7|NELFD_HUMAN	monolink	210920_LU02_aleitner_NELF_05.c.11955.11955.2_210920_LU02_aleitner_NELF_05.c.11955.11955.2	420	1399.64	700.829	2	-2.2	1	9	0.21	0	34.61
SPTAPSVFSPTGNR-P5-324	324	sp|Q9H3P2|NELFA_HUMAN	monolink	210920_LU02_aleitner_NELF_05.c.08570.08570.2_210920_LU02_aleitner_NELF_05.c.08570.08570.2	229	1740.73	871.374	2	-1.7	3	12	0.2	0	34.52
FPVVAMGVLK-F1-306	306	sp|Q8IXH7|NELFD_HUMAN	monolink	210920_LU02_aleitner_NELF_05.c.18123.18123.2_210920_LU02_aleitner_NELF_05.c.18123.18123.2	420	1365.64	683.826	2	-2.6	1	8	0.32	0	33.97
GPVPTFQPFQR-V3-653	653	sp|P18615|NELFE_HUMAN	monolink	210920_LU02_aleitner_NELF_05.c.12479.12479.2_210920_LU02_aleitner_NELF_05.c.12479.12479.2	104	1925.74	963.88	2	-2.4	1	8	0.24	0	33.8
SLYESFVSSSDR-L2-324	324	sp|P18615|NELFE_HUMAN	monolink	210920_LU02_aleitner_NELF_05.c.11923.11923.2_210920_LU02_aleitner_NELF_05.c.11923.11923.2	132	1699.65	850.834	2	-5	4	9	0.31	0	33.8
GPVPTFQPFQR-P4-324	324	sp|P18615|NELFE_HUMAN	monolink	210920_LU02_aleitner_NELF_05.c.11312.11312.2_210920_LU02_aleitner_NELF_05.c.11312.11312.2	105	1596.7	799.356	2	-1	3	10	0.18	0	33.67
GNTLYVYGEDMTPTLLR-Y5-630	630	sp|P18615|NELFE_HUMAN	monolink	210920_LU02_aleitner_NELF_05.c.26963.26963.2_210920_LU02_aleitner_NELF_05.c.26963.26963.2	265	2572.01	1287.01	2	-1	3	13	0.61	0	33.47
SAGVPFHAK-F6-630	630	sp|Q9H3P2|NELFA_HUMAN	monolink	210920_LU02_aleitner_NELF_05.c.08288.08288.2_210920_LU02_aleitner_NELF_05.c.08288.08288.2	197	1542.54	772.278	2	-1.7	1	7	0.22	0	33.26
LSKEVPEMTSRFLDANLEEFR-R11-628	628	sp|Q9U639|HSP7D_MANSE	monolink	210920_LU02_aleitner_NELF_05.c.18270.18270.4_210920_LU02_aleitner_NELF_05.c.18270.18270.4	1091	3138.28	785.578	4	-3.8	1	8	0.25	1	33.07
SPTAPSVFSPTGNR-T3-324	324	sp|Q9H3P2|NELFA_HUMAN	monolink	210920_LU02_aleitner_NELF_05.c.06666.06666.2_210920_LU02_aleitner_NELF_05.c.06666.06666.2	227	1740.73	871.374	2	-1.7	1	11	0.29	0	32.69
TQIVYSDDVYK-K11-243	243	sp|P18615|NELFE_HUMAN	monolink	210920_LU02_aleitner_NELF_05.c.09481.09481.2_210920_LU02_aleitner_NELF_05.c.09481.09481.2	373	1572.73	787.372	2	-2	1	13	0.49	0	32.58
SPTAPSVFSPTGNR-P5-630	630	sp|Q9H3P2|NELFA_HUMAN	monolink	210920_LU02_aleitner_NELF_05.c.11854.11854.2_210920_LU02_aleitner_NELF_05.c.11854.11854.2	229	2046.76	1024.39	2	-1.6	5	11	0.18	0	32.03
SISADDDLQESSR-I2-306	306	sp|P18615|NELFE_HUMAN	monolink	210920_LU02_aleitner_NELF_05.c.09058.09058.2_210920_LU02_aleitner_NELF_05.c.09058.09058.2	114	1727.65	864.833	2	-1.4	1	9	0.35	0	31.95
TANKVTRPEK-K4-612	612	sp|Q9H3P2|NELFA_HUMAN	monolink	210920_LU02_aleitner_NELF_05.c.25169.25169.2_210920_LU02_aleitner_NELF_05.c.25169.25169.2	450	1754.79	878.4	2	0	1	9	0.34	0	31.48
FPVVAMGVLK-F1-630	630	sp|Q8IXH7|NELFD_HUMAN	monolink	210920_LU02_aleitner_NELF_05.c.19921.19921.2_210920_LU02_aleitner_NELF_05.c.19921.19921.2	420	1689.67	845.844	2	-1.7	1	8	0.19	0	31.44
EASRPPEEPSAPSPTLPAQFK-P17-324	324	sp|Q9H3P2|NELFA_HUMAN	monolink	210920_LU02_aleitner_NELF_05.c.08645.08645.3_210920_LU02_aleitner_NELF_05.c.08645.08645.3	367	2559.15	854.057	3	-1.8	2	11	0.25	0	31.18
GNFFDQLLK-D5-596	596	sp|Q9U639|HSP7D_MANSE	monolink	210920_LU02_aleitner_NELF_05.c.13122.13122.3_210920_LU02_aleitner_NELF_05.c.13122.13122.3	1050	1676.71	559.912	3	2	1	9	0.35	0	31.13
EQMFAAQEMFK-M3-324	324	sp|Q9H3P2|NELFA_HUMAN	monolink	210920_LU02_aleitner_NELF_05.c.17678.17678.2_210920_LU02_aleitner_NELF_05.c.17678.17678.2	438	1682.63	842.324	2	-2.1	1	8	0.25	0	30.63
SVWGSLAVQNSPK-W3-669	669	sp|P18615|NELFE_HUMAN	monolink	210920_LU02_aleitner_NELF_05.c.13245.13245.2_210920_LU02_aleitner_NELF_05.c.13245.13245.2	345	2040.79	1021.4	2	-3.2	1	9	0.34	0	30.25
SPTAPSVFSPTGNR-T3-674	674	sp|Q9H3P2|NELFA_HUMAN	monolink	210920_LU02_aleitner_NELF_05.c.13240.13240.3_210920_LU02_aleitner_NELF_05.c.13240.13240.3	227	2090.8	697.94	3	-1.7	1	9	0.21	0	30.17
GPVPTFQPFQR-P2-669	669	sp|P18615|NELFE_HUMAN	monolink	210920_LU02_aleitner_NELF_05.c.13731.13731.2_210920_LU02_aleitner_NELF_05.c.13731.13731.2	103	1941.74	971.879	2	-0.9	1	9	0.21	0	29.89
SPTAPSVFSPTGNR-T3-306	306	sp|Q9H3P2|NELFA_HUMAN	monolink	210920_LU02_aleitner_NELF_05.c.13504.13504.2_210920_LU02_aleitner_NELF_05.c.13504.13504.2	227	1722.72	862.368	2	-2.7	1	7	0.16	0	29.89
SPTAPSVFSPTGNR-P2-324	324	sp|Q9H3P2|NELFA_HUMAN	monolink	210920_LU02_aleitner_NELF_05.c.06326.06326.2_210920_LU02_aleitner_NELF_05.c.06326.06326.2	226	1740.73	871.375	2	-0.7	1	7	0.32	0	29.6
EASRPPEEPSAPSPTLPAQFK-P17-630	630	sp|Q9H3P2|NELFA_HUMAN	monolink	210920_LU02_aleitner_NELF_05.c.11278.11278.3_210920_LU02_aleitner_NELF_05.c.11278.11278.3	367	2865.18	956.067	3	-0.5	2	11	0.17	0	29.57
QAPFRSPTAPSVFSPTGNR-S6-324	324	sp|Q9H3P2|NELFA_HUMAN	monolink	210920_LU02_aleitner_NELF_05.c.09508.09508.3_210920_LU02_aleitner_NELF_05.c.09508.09508.3	225	2340.05	781.024	3	-1.6	2	11	0.22	0	29.47
QAPFRSPTAPSVFSPTGNR-Q1-630	630	sp|Q9H3P2|NELFA_HUMAN	monolink	210920_LU02_aleitner_NELF_05.c.12561.12561.3_210920_LU02_aleitner_NELF_05.c.12561.12561.3	220	2646.07	883.032	3	-2.6	2	12	0.29	0	29.28
SPTAPSVFSPTGNR-P2-653	653	sp|Q9H3P2|NELFA_HUMAN	monolink	210920_LU02_aleitner_NELF_05.c.07336.07336.2_210920_LU02_aleitner_NELF_05.c.07336.07336.2	226	2069.78	1035.9	2	-1.8	4	12	0.25	0	29.25
QLVKSGAISAIK-G6-667	667	sp|P18615|NELFE_HUMAN	monolink	210920_LU02_aleitner_NELF_05.c.06747.06747.3_210920_LU02_aleitner_NELF_05.c.06747.06747.3	72	1880.8	627.942	3	-2.4	1	8	0.3	0.99	28.88
RHDLQELK-H2-243	243	reverse_sp|Q8WX92|NELFB_HUMAN	monolink	210920_LU02_aleitner_NELF_05.c.03550.03550.2_210920_LU02_aleitner_NELF_05.c.03550.03550.2	28	1280.65	641.331	2	-0.3	1	9	0.16	0	28.8
SVWGSLAVQNSPK-V2-669	669	sp|P18615|NELFE_HUMAN	monolink	210920_LU02_aleitner_NELF_05.c.13633.13633.2_210920_LU02_aleitner_NELF_05.c.13633.13633.2	344	2040.8	1021.4	2	-1.3	1	10	0.34	0	28.46
SPTAPSVFSPTGNR-P2-669	669	sp|Q9H3P2|NELFA_HUMAN	monolink	210920_LU02_aleitner_NELF_05.c.07598.07598.2_210920_LU02_aleitner_NELF_05.c.07598.07598.2	226	2085.78	1043.9	2	-2.4	10	10	0.28	0	27.99
FPVVAMGVLK-F1-669	669	sp|Q8IXH7|NELFD_HUMAN	monolink	210920_LU02_aleitner_NELF_05.c.20425.20425.2_210920_LU02_aleitner_NELF_05.c.20425.20425.2	420	1728.7	865.356	2	-1.4	2	8	0.21	0	27.97
SPTAPSVFSPTGNR-F8-630	630	sp|Q9H3P2|NELFA_HUMAN	monolink	210920_LU02_aleitner_NELF_05.c.10243.10243.3_210920_LU02_aleitner_NELF_05.c.10243.10243.3	232	2046.76	683.261	3	-1.2	1	9	0.15	0	27.78
QAPFRSPTAPSVFSPTGNR-Q1-324	324	sp|Q9H3P2|NELFA_HUMAN	monolink	210920_LU02_aleitner_NELF_05.c.09906.09906.3_210920_LU02_aleitner_NELF_05.c.09906.09906.3	220	2340.05	781.023	3	-3.3	1	9	0.23	0	27.75
SPTAPSVFSPTGNR-P2-630	630	sp|Q9H3P2|NELFA_HUMAN	monolink	210920_LU02_aleitner_NELF_05.c.09075.09075.2_210920_LU02_aleitner_NELF_05.c.09075.09075.2	226	2046.76	1024.39	2	-1.3	3	11	0.38	0	27.66
LGATDELWAPPSIASLLTAAVIDNIR-T18-243	243	sp|Q9H3P2|NELFA_HUMAN	monolink	210920_LU02_aleitner_NELF_05.c.12545.12545.3_210920_LU02_aleitner_NELF_05.c.12545.12545.3	34	2949.53	984.185	3	-4.4	1	9	0.15	0	27.62
STSKAVETVHNLCCNENK-K4-306	306	sp|Q8IXH7|NELFD_HUMAN	monolink	210920_LU02_aleitner_NELF_05.c.07299.07299.3_210920_LU02_aleitner_NELF_05.c.07299.07299.3	398	2395.97	799.666	3	-1.6	1	11	0.17	0	27.44
LKDPEKGPVPTFQPFQR-K6-630	630	sp|P18615|NELFE_HUMAN	monolink	210920_LU02_aleitner_NELF_05.c.11434.11434.3_210920_LU02_aleitner_NELF_05.c.11434.11434.3	101	2613.11	872.046	3	-1.5	1	10	0.2	0	27.4
KQPMLDAATGK-Q2-306	306	sp|P18615|NELFE_HUMAN	monolink	210920_LU02_aleitner_NELF_05.c.06560.06560.2_210920_LU02_aleitner_NELF_05.c.06560.06560.2	333	1464.63	733.322	2	-1.9	1	7	0.24	0	27.23
SPTAPSVFSPTGNR-F8-306	306	sp|Q9H3P2|NELFA_HUMAN	monolink	210920_LU02_aleitner_NELF_05.c.10079.10079.3_210920_LU02_aleitner_NELF_05.c.10079.10079.3	232	1722.72	575.249	3	-1.5	1	9	0.18	0	27.11
SLSEQPVMDTATATEQAK-Q5-345	345	sp|P18615|NELFE_HUMAN	monolink	210920_LU02_aleitner_NELF_05.c.12511.12511.2_210920_LU02_aleitner_NELF_05.c.12511.12511.2	53	2250.94	1126.48	2	-1.1	1	13	0.38	0	26.97
SPTAPSVFSPTGNR-S1-674	674	sp|Q9H3P2|NELFA_HUMAN	monolink	210920_LU02_aleitner_NELF_05.c.13246.13246.2_210920_LU02_aleitner_NELF_05.c.13246.13246.2	225	2090.8	1046.41	2	-1	1	13	0.21	0	26.93
SLSEQPVMDTATATEQAK-Q5-674	674	sp|P18615|NELFE_HUMAN	monolink	210920_LU02_aleitner_NELF_05.c.13345.13345.3_210920_LU02_aleitner_NELF_05.c.13345.13345.3	53	2580	861.008	3	0.2	2	13	0.17	0	26.76
SPTAPSVFSPTGNR-P2-629	629	sp|Q9H3P2|NELFA_HUMAN	monolink	210920_LU02_aleitner_NELF_05.c.06721.06721.2_210920_LU02_aleitner_NELF_05.c.06721.06721.2	226	2045.78	1023.9	2	-0.6	3	10	0.25	0	26.73
SPTAPSVFSPTGNR-S1-629	629	sp|Q9H3P2|NELFA_HUMAN	monolink	210920_LU02_aleitner_NELF_05.c.07152.07152.2_210920_LU02_aleitner_NELF_05.c.07152.07152.2	225	2045.77	1023.89	2	-1.2	1	11	0.26	0	26.71
SVWGSLAVQNSPK-W3-653	653	sp|P18615|NELFE_HUMAN	monolink	210920_LU02_aleitner_NELF_05.c.11814.11814.2_210920_LU02_aleitner_NELF_05.c.11814.11814.2	345	2024.8	1013.41	2	-1.4	1	9	0.22	0	26.71
EASRPPEEPSAPSPTLPAQFK-L16-306	306	sp|Q9H3P2|NELFA_HUMAN	monolink	210920_LU02_aleitner_NELF_05.c.11339.11339.3_210920_LU02_aleitner_NELF_05.c.11339.11339.3	366	2541.14	848.053	3	-2.6	1	12	0.19	0	26.7
SPTAPSVFSPTGNR-S1-669	669	sp|Q9H3P2|NELFA_HUMAN	monolink	210920_LU02_aleitner_NELF_05.c.10448.10448.2_210920_LU02_aleitner_NELF_05.c.10448.10448.2	225	2085.78	1043.9	2	-1.9	1	11	0.25	0	26.54
LGSLNNEPALPSTSYLPSTPSVVPASSYIPSSETPPAPSSR-Y28-674	674	sp|Q9H3P2|NELFA_HUMAN	monolink	210920_LU02_aleitner_NELF_05.c.23124.23124.4_210920_LU02_aleitner_NELF_05.c.23124.23124.4	337	4828.17	1208.05	4	0.3	1	15	0.26	0	26.38
QLLEARLTASKPKR-R14-628	628	reverse_sp|Q9H3P2|NELFA_HUMAN	monolink	210920_LU02_aleitner_NELF_05.c.23165.23165.3_210920_LU02_aleitner_NELF_05.c.23165.23165.3	362	2238.06	747.028	3	1.6	1	7	0.2	0	26.11
LKDPEKGPVPTFQPFQR-L1-630	630	sp|P18615|NELFE_HUMAN	monolink	210920_LU02_aleitner_NELF_05.c.10329.10329.3_210920_LU02_aleitner_NELF_05.c.10329.10329.3	96	2613.11	872.045	3	-2.9	1	7	0.2	0	25.99
GNTLYVYGEDMTPTLLR-Y5-669	669	sp|P18615|NELFE_HUMAN	monolink	210920_LU02_aleitner_NELF_05.c.26375.26375.3_210920_LU02_aleitner_NELF_05.c.26375.26375.3	265	2611.03	871.351	3	-1.6	1	11	0.36	0	25.89
TLDAEVVEKPAK-L2-674	674	sp|Q9H3P2|NELFA_HUMAN	monolink	210920_LU02_aleitner_NELF_05.c.08239.08239.3_210920_LU02_aleitner_NELF_05.c.08239.08239.3	278	1972.8	658.609	3	-2.4	1	11	0.15	0	25.86
SISADDDLQESSR-I2-345	345	sp|P18615|NELFE_HUMAN	monolink	210920_LU02_aleitner_NELF_05.c.09433.09433.2_210920_LU02_aleitner_NELF_05.c.09433.09433.2	114	1766.67	884.342	2	-2.9	1	10	0.2	0	25.82
SPTAPSVFSPTGNR-A4-630	630	sp|Q9H3P2|NELFA_HUMAN	monolink	210920_LU02_aleitner_NELF_05.c.10742.10742.3_210920_LU02_aleitner_NELF_05.c.10742.10742.3	228	2046.76	683.26	3	-1.9	1	9	0.17	0	25.71
GAGVXDLESIDLLK-V4-612	612	reverse_sp|Q9H3P2|NELFA_HUMAN	monolink	210920_LU02_aleitner_NELF_05.c.20422.20422.3_210920_LU02_aleitner_NELF_05.c.20422.20422.3	264	2087.9	696.973	3	-0.7	1	7	0.17	0.93	25.36
SISADDDLQESSR-S1-674	674	sp|P18615|NELFE_HUMAN	monolink	210920_LU02_aleitner_NELF_05.c.09747.09747.2_210920_LU02_aleitner_NELF_05.c.09747.09747.2	113	2095.72	1048.87	2	-2.5	1	11	0.16	0	25.33
SPTAPSVFSPTGNR-A4-669	669	sp|Q9H3P2|NELFA_HUMAN	monolink	210920_LU02_aleitner_NELF_05.c.11768.11768.2_210920_LU02_aleitner_NELF_05.c.11768.11768.2	228	2085.78	1043.9	2	-1.9	1	9	0.24	0	25.28
SISADDDLQESSR-S1-345	345	sp|P18615|NELFE_HUMAN	monolink	210920_LU02_aleitner_NELF_05.c.08479.08479.2_210920_LU02_aleitner_NELF_05.c.08479.08479.2	113	1766.67	884.344	2	-1.5	1	11	0.18	0	25.24
SISADDDLQESSR-S3-345	345	sp|P18615|NELFE_HUMAN	monolink	210920_LU02_aleitner_NELF_05.c.09080.09080.2_210920_LU02_aleitner_NELF_05.c.09080.09080.2	115	1766.67	884.343	2	-1.9	1	10	0.2	0	25.12
RLRTACER-C6-306	306	sp|Q9U639|HSP7D_MANSE	monolink	210920_LU02_aleitner_NELF_05.c.09900.09900.2_210920_LU02_aleitner_NELF_05.c.09900.09900.2	267	1366.58	684.295	2	-4.6	1	7	0.37	0.99	25.08
SISADDDLQESSR-S3-674	674	sp|P18615|NELFE_HUMAN	monolink	210920_LU02_aleitner_NELF_05.c.09369.09369.3_210920_LU02_aleitner_NELF_05.c.09369.09369.3	115	2095.72	699.581	3	-3.7	2	9	0.17	0	24.8
SPTAPSVFSPTGNR-A4-998	998	sp|Q9H3P2|NELFA_HUMAN	monolink	210920_LU02_aleitner_NELF_05.c.09326.09326.3_210920_LU02_aleitner_NELF_05.c.09326.09326.3	228	2414.83	805.952	3	-1.6	1	8	0.18	0	24.8
EASRPPEEPSAPSPTLPAQFK-P14-630	630	sp|Q9H3P2|NELFA_HUMAN	monolink	210920_LU02_aleitner_NELF_05.c.10904.10904.3_210920_LU02_aleitner_NELF_05.c.10904.10904.3	364	2865.18	956.067	3	0.1	1	10	0.18	0	24.76
QAPFRSPTAPSVFSPTGNR-A2-669	669	sp|Q9H3P2|NELFA_HUMAN	monolink	210920_LU02_aleitner_NELF_05.c.12169.12169.3_210920_LU02_aleitner_NELF_05.c.12169.12169.3	221	2685.1	896.04	3	-1.7	1	13	0.17	0	24.53
DSPDLLLLLR-D1-674	674	sp|Q8WX92|NELFB_HUMAN	monolink	210920_LU02_aleitner_NELF_05.c.28437.28437.3_210920_LU02_aleitner_NELF_05.c.28437.28437.3	334	1827.77	610.263	3	-2.4	1	7	0.18	0	24.19
MLVIPPGLSEEEEALQK-M1-306	306	sp|P18615|NELFE_HUMAN	monolink	210920_LU02_aleitner_NELF_05.c.29765.29765.3_210920_LU02_aleitner_NELF_05.c.29765.29765.3	1	2187.99	730.339	3	-3.2	1	11	0.17	0	24.08
EASRPPEEPSAPSPTLPAQFK-P9-674	674	sp|Q9H3P2|NELFA_HUMAN	monolink	210920_LU02_aleitner_NELF_05.c.13324.13324.3_210920_LU02_aleitner_NELF_05.c.13324.13324.3	359	2909.21	970.746	3	-1.4	1	13	0.17	0	23.77
AELLQKSTETAQQLK-K6-306	306	sp|Q9H3P2|NELFA_HUMAN	monolink	210920_LU02_aleitner_NELF_05.c.11867.11867.2_210920_LU02_aleitner_NELF_05.c.11867.11867.2	181	1992.94	997.477	2	-1.5	1	11	0.2	0	23.67
QAPFRSPTAPSVFSPTGNR-Q1-629	629	sp|Q9H3P2|NELFA_HUMAN	monolink	210920_LU02_aleitner_NELF_05.c.09504.09504.3_210920_LU02_aleitner_NELF_05.c.09504.09504.3	220	2645.09	882.705	3	-1.8	1	10	0.17	0	23.65
QAPFRSPTAPSVFSPTGNR-Q1-669	669	sp|Q9H3P2|NELFA_HUMAN	monolink	210920_LU02_aleitner_NELF_05.c.12526.12526.3_210920_LU02_aleitner_NELF_05.c.12526.12526.3	220	2685.1	896.04	3	-1.2	1	11	0.15	0	23.47
SPTAPSVFSPTGNR-A4-959	959	sp|Q9H3P2|NELFA_HUMAN	monolink	210920_LU02_aleitner_NELF_05.c.09819.09819.3_210920_LU02_aleitner_NELF_05.c.09819.09819.3	228	2375.81	792.944	3	-1.8	1	8	0.16	0	22.17
TQIVYSDDVYK-Y5-669	669	sp|P18615|NELFE_HUMAN	monolink	210920_LU02_aleitner_NELF_05.c.13067.13067.2_210920_LU02_aleitner_NELF_05.c.13067.13067.2	367	1998.72	1000.37	2	-2	1	8	0.16	0	22.02
QAPFRSPTAPSVFSPTGNR-Q1-1014	014	sp|Q9H3P2|NELFA_HUMAN	monolink	210920_LU02_aleitner_NELF_05.c.15091.15091.3_210920_LU02_aleitner_NELF_05.c.15091.15091.3	220	3030.14	1011.05	3	-4.5	1	10	0.16	0	20.99
ADSIFTEEGETPAWLEQXIAHTTWRDLFYK-H21-321	321	sp|Q8IXH7|NELFD_HUMAN	monolink	210920_LU02_aleitner_NELF_05.c.26622.26622.3_210920_LU02_aleitner_NELF_05.c.26622.26622.3	152	3921.73	1308.25	3	1.3	1	7	0.21	0	20.92

## Sheet: Nr4a1-(a)_1-200_rep2_unlabeled
Id	Mass shift	Protein1	XLType	Spectrum	AbsPos1	Mr	Mz	z	Error_rel[ppm]	nseen	mions	TIC	deltaS	ld-Score
SVWGSLAVQNSPK-W3-324	324	sp|P18615|NELFE_HUMAN	monolink	210920_LU02_aleitner_NELF_08.c.10342.10342.2_210920_LU02_aleitner_NELF_08.c.10342.10342.2	345	1695.75	848.883	2	-0.3	6	12	0.3	0	45.61
FPVVAMGVLK-F1-324	324	sp|Q8IXH7|NELFD_HUMAN	monolink	210920_LU02_aleitner_NELF_08.c.15583.15583.2_210920_LU02_aleitner_NELF_08.c.15583.15583.2	420	1383.65	692.832	2	-1.9	2	11	0.32	0	42.75
NCAFVTYEK-F4-322	322	sp|P18615|NELFE_HUMAN	monolink	210920_LU02_aleitner_NELF_08.c.08111.08111.2_210920_LU02_aleitner_NELF_08.c.08111.08111.2	299	1452.53	727.271	2	-0.7	1	8	0.28	0	40.01
SLYESFVSSSDR-Y3-324	324	sp|P18615|NELFE_HUMAN	monolink	210920_LU02_aleitner_NELF_08.c.11752.11752.2_210920_LU02_aleitner_NELF_08.c.11752.11752.2	133	1699.66	850.837	2	-1.8	2	10	0.41	0	39.52
SPTAPSVFSPTGNR-F8-322	322	sp|Q9H3P2|NELFA_HUMAN	monolink	210920_LU02_aleitner_NELF_08.c.10113.10113.2_210920_LU02_aleitner_NELF_08.c.10113.10113.2	232	1738.72	870.366	2	-2	3	16	0.34	0	39.48
SVWGSLAVQNSPK-W3-322	322	sp|P18615|NELFE_HUMAN	monolink	210920_LU02_aleitner_NELF_08.c.15133.15133.2_210920_LU02_aleitner_NELF_08.c.15133.15133.2	345	1693.73	847.874	2	-1.8	1	13	0.29	0	37.88
LLDISELDMVGAGR-M9-324	324	sp|Q9H3P2|NELFA_HUMAN	monolink	210920_LU02_aleitner_NELF_08.c.21555.21555.2_210920_LU02_aleitner_NELF_08.c.21555.21555.2	264	1811.8	906.907	2	-1.4	1	15	0.25	0	36.94
EASRPPEEPSAPSPTLPAQFK-P17-322	322	sp|Q9H3P2|NELFA_HUMAN	monolink	210920_LU02_aleitner_NELF_08.c.09780.09780.3_210920_LU02_aleitner_NELF_08.c.09780.09780.3	367	2557.14	853.386	3	-1.1	1	14	0.3	0	36.71
SLYESFVSSSDR-Y3-322	322	sp|P18615|NELFE_HUMAN	monolink	210920_LU02_aleitner_NELF_08.c.14003.14003.2_210920_LU02_aleitner_NELF_08.c.14003.14003.2	133	1697.64	849.829	2	-1.5	1	10	0.39	0	36.46
SLYESFVSSSDR-F6-322	322	sp|P18615|NELFE_HUMAN	monolink	210920_LU02_aleitner_NELF_08.c.11311.11311.2_210920_LU02_aleitner_NELF_08.c.11311.11311.2	136	1697.64	849.83	2	-0.8	1	11	0.25	0	36.36
TQIVYSDDVYK-Y5-322	322	sp|P18615|NELFE_HUMAN	monolink	210920_LU02_aleitner_NELF_08.c.09913.09913.2_210920_LU02_aleitner_NELF_08.c.09913.09913.2	367	1651.66	826.84	2	-1.2	1	12	0.49	0	35.91
EASRPPEEPSAPSPTLPAQFK-L16-324	324	sp|Q9H3P2|NELFA_HUMAN	monolink	210920_LU02_aleitner_NELF_08.c.08760.08760.3_210920_LU02_aleitner_NELF_08.c.08760.08760.3	366	2559.15	854.057	3	-2.1	1	14	0.25	0	34.99
SLYESFVSSSDR-S5-324	324	sp|P18615|NELFE_HUMAN	monolink	210920_LU02_aleitner_NELF_08.c.08719.08719.2_210920_LU02_aleitner_NELF_08.c.08719.08719.2	135	1699.66	850.836	2	-2.5	1	9	0.2	0	34.52
SPTAPSVFSPTGNR-P2-630	630	sp|Q9H3P2|NELFA_HUMAN	monolink	210920_LU02_aleitner_NELF_08.c.09007.09007.2_210920_LU02_aleitner_NELF_08.c.09007.09007.2	226	2046.76	1024.39	2	-1.3	4	13	0.35	0	34.18
SLYESFVSSSDR-L2-324	324	sp|P18615|NELFE_HUMAN	monolink	210920_LU02_aleitner_NELF_08.c.10160.10160.2_210920_LU02_aleitner_NELF_08.c.10160.10160.2	132	1699.66	850.836	2	-2.6	4	9	0.29	0	34.04
GNTLYVYGEDMTPTLLR-Y5-630	630	sp|P18615|NELFE_HUMAN	monolink	210920_LU02_aleitner_NELF_08.c.26808.26808.2_210920_LU02_aleitner_NELF_08.c.26808.26808.2	265	2572.01	1287.01	2	-1.4	2	12	0.45	0	33.95
TQIVYSDDVYK-K11-243	243	sp|P18615|NELFE_HUMAN	monolink	210920_LU02_aleitner_NELF_08.c.08637.08637.2_210920_LU02_aleitner_NELF_08.c.08637.08637.2	373	1572.73	787.372	2	-1.7	1	12	0.5	0	33.69
GPVPTFQPFQR-P8-322	322	sp|P18615|NELFE_HUMAN	monolink	210920_LU02_aleitner_NELF_08.c.13482.13482.2_210920_LU02_aleitner_NELF_08.c.13482.13482.2	109	1594.68	798.347	2	-2.1	1	8	0.3	0	33.51
LSKEVPEXTSRFLDANLEEFR-R11-612	612	sp|Q9U639|HSP7D_MANSE	monolink	210920_LU02_aleitner_NELF_08.c.17737.17737.4_210920_LU02_aleitner_NELF_08.c.17737.17737.4	1091	3138.29	785.58	4	-1.2	1	8	0.24	0.99	33.49
SPTAPSVFSPTGNR-P2-324	324	sp|Q9H3P2|NELFA_HUMAN	monolink	210920_LU02_aleitner_NELF_08.c.07707.07707.2_210920_LU02_aleitner_NELF_08.c.07707.07707.2	226	1740.73	871.374	2	-1.8	1	12	0.29	0	33.39
EQMFAAQEMFK-M3-324	324	sp|Q9H3P2|NELFA_HUMAN	monolink	210920_LU02_aleitner_NELF_08.c.17075.17075.2_210920_LU02_aleitner_NELF_08.c.17075.17075.2	438	1682.63	842.323	2	-3.4	1	9	0.3	0	33.23
SPTAPSVFSPTGNR-P5-324	324	sp|Q9H3P2|NELFA_HUMAN	monolink	210920_LU02_aleitner_NELF_08.c.06999.06999.2_210920_LU02_aleitner_NELF_08.c.06999.06999.2	229	1740.73	871.374	2	-1.5	1	13	0.18	0	33.02
SVWGSLAVQNSPK-W3-630	630	sp|P18615|NELFE_HUMAN	monolink	210920_LU02_aleitner_NELF_08.c.13084.13084.2_210920_LU02_aleitner_NELF_08.c.13084.13084.2	345	2001.77	1001.89	2	-2.1	2	9	0.37	0	32.96
GPVPTFQPFQR-P4-324	324	sp|P18615|NELFE_HUMAN	monolink	210920_LU02_aleitner_NELF_08.c.10913.10913.2_210920_LU02_aleitner_NELF_08.c.10913.10913.2	105	1596.69	799.355	2	-1.3	3	10	0.17	0	32.94
AELLQKSTETAQQLK-K6-306	306	sp|Q9H3P2|NELFA_HUMAN	monolink	210920_LU02_aleitner_NELF_08.c.11020.11020.2_210920_LU02_aleitner_NELF_08.c.11020.11020.2	181	1992.94	997.478	2	-0.5	1	13	0.19	0	32.1
SLYESFVSSSDR-E4-324	324	sp|P18615|NELFE_HUMAN	monolink	210920_LU02_aleitner_NELF_08.c.07645.07645.2_210920_LU02_aleitner_NELF_08.c.07645.07645.2	134	1699.66	850.838	2	-1	1	9	0.2	0	31.57
SPTAPSVFSPTGNR-S1-674	674	sp|Q9H3P2|NELFA_HUMAN	monolink	210920_LU02_aleitner_NELF_08.c.12500.12500.3_210920_LU02_aleitner_NELF_08.c.12500.12500.3	225	2090.79	697.939	3	-3	1	10	0.2	0	31.05
GNFFDQLLK-F4-596	596	sp|Q9U639|HSP7D_MANSE	monolink	210920_LU02_aleitner_NELF_08.c.12333.12333.2_210920_LU02_aleitner_NELF_08.c.12333.12333.2	1049	1676.71	839.364	2	1.9	1	8	0.45	0	31.01
SVWGSLAVQNSPK-W3-669	669	sp|P18615|NELFE_HUMAN	monolink	210920_LU02_aleitner_NELF_08.c.12758.12758.2_210920_LU02_aleitner_NELF_08.c.12758.12758.2	345	2040.8	1021.41	2	-0.8	1	9	0.49	0	30.9
EASRPPEEPSAPSPTLPAQFK-S13-324	324	sp|Q9H3P2|NELFA_HUMAN	monolink	210920_LU02_aleitner_NELF_08.c.08405.08405.3_210920_LU02_aleitner_NELF_08.c.08405.08405.3	363	2559.15	854.058	3	-1.3	1	10	0.26	0	30.7
GNTLYVYGEDMTPTLLR-Y5-669	669	sp|P18615|NELFE_HUMAN	monolink	210920_LU02_aleitner_NELF_08.c.26167.26167.2_210920_LU02_aleitner_NELF_08.c.26167.26167.2	265	2611.03	1306.52	2	-1.9	2	9	0.27	0	30.52
GNFFDQLLK-D5-596	596	sp|Q9U639|HSP7D_MANSE	monolink	210920_LU02_aleitner_NELF_08.c.12301.12301.3_210920_LU02_aleitner_NELF_08.c.12301.12301.3	1050	1676.71	559.911	3	0.5	1	7	0.22	0	30.51
SPTAPSVFSPTGNR-P5-630	630	sp|Q9H3P2|NELFA_HUMAN	monolink	210920_LU02_aleitner_NELF_08.c.11074.11074.2_210920_LU02_aleitner_NELF_08.c.11074.11074.2	229	2046.76	1024.39	2	-0.7	4	10	0.18	0	30.02
LKDPEKGPVPTFQPFQR-D3-630	630	sp|P18615|NELFE_HUMAN	monolink	210920_LU02_aleitner_NELF_08.c.10233.10233.3_210920_LU02_aleitner_NELF_08.c.10233.10233.3	98	2613.11	872.046	3	-1.5	2	14	0.28	0	29.9
YLEKDAXVLKLK-K10-628	628	reverse_sp|Q8WX92|NELFB_HUMAN	monolink	210920_LU02_aleitner_NELF_08.c.10757.10757.3_210920_LU02_aleitner_NELF_08.c.10757.10757.3	452	2093.95	698.991	3	-5	1	8	0.18	0.61	29.56
LKDPEKGPVPTFQPFQR-E5-630	630	sp|P18615|NELFE_HUMAN	monolink	210920_LU02_aleitner_NELF_08.c.09363.09363.3_210920_LU02_aleitner_NELF_08.c.09363.09363.3	100	2613.11	872.045	3	-2.4	1	12	0.26	0	29.42
FPVVAMGVLK-F1-306	306	sp|Q8IXH7|NELFD_HUMAN	monolink	210920_LU02_aleitner_NELF_08.c.17576.17576.2_210920_LU02_aleitner_NELF_08.c.17576.17576.2	420	1365.64	683.826	2	-3.3	1	8	0.23	0	29.39
LKDPEKGPVPTFQPFQR-K6-630	630	sp|P18615|NELFE_HUMAN	monolink	210920_LU02_aleitner_NELF_08.c.11025.11025.3_210920_LU02_aleitner_NELF_08.c.11025.11025.3	101	2613.11	872.045	3	-2.7	1	7	0.23	0	29.34
QAPFRSPTAPSVFSPTGNR-A2-630	630	sp|Q9H3P2|NELFA_HUMAN	monolink	210920_LU02_aleitner_NELF_08.c.11679.11679.3_210920_LU02_aleitner_NELF_08.c.11679.11679.3	221	2646.07	883.032	3	-2	1	14	0.3	0	29.02
TANKVTRPEK-R7-612	612	sp|Q9H3P2|NELFA_HUMAN	monolink	210920_LU02_aleitner_NELF_08.c.24840.24840.2_210920_LU02_aleitner_NELF_08.c.24840.24840.2	453	1754.79	878.402	2	2	1	7	0.29	0	28.71
SPTAPSVFSPTGNR-P2-669	669	sp|Q9H3P2|NELFA_HUMAN	monolink	210920_LU02_aleitner_NELF_08.c.08993.08993.2_210920_LU02_aleitner_NELF_08.c.08993.08993.2	226	2085.78	1043.9	2	-1.6	6	9	0.22	0	28.68
FPVVAMGVLK-F1-669	669	sp|Q8IXH7|NELFD_HUMAN	monolink	210920_LU02_aleitner_NELF_08.c.20048.20048.2_210920_LU02_aleitner_NELF_08.c.20048.20048.2	420	1728.7	865.356	2	-1.5	1	9	0.19	0	28.22
SPTAPSVFSPTGNR-F8-306	306	sp|Q9H3P2|NELFA_HUMAN	monolink	210920_LU02_aleitner_NELF_08.c.09277.09277.3_210920_LU02_aleitner_NELF_08.c.09277.09277.3	232	1722.72	575.248	3	-2	1	9	0.17	0	28.17
GNTLYVYGEDMTPTLLR-V6-630	630	sp|P18615|NELFE_HUMAN	monolink	210920_LU02_aleitner_NELF_08.c.25310.25310.2_210920_LU02_aleitner_NELF_08.c.25310.25310.2	266	2572.01	1287.01	2	-1.4	1	7	0.35	0	28.08
QAPFRSPTAPSVFSPTGNR-T8-630	630	sp|Q9H3P2|NELFA_HUMAN	monolink	210920_LU02_aleitner_NELF_08.c.12193.12193.3_210920_LU02_aleitner_NELF_08.c.12193.12193.3	227	2646.07	883.033	3	-1.5	1	10	0.18	0	27.82
KGSGERNVLIFDLGGGTFDVSILTIEDGIFEVK-F30-658	658	sp|Q9U639|HSP7D_MANSE	monolink	210920_LU02_aleitner_NELF_08.c.28092.28092.3_210920_LU02_aleitner_NELF_08.c.28092.28092.3	217	4182.93	1395.32	3	-2.9	1	8	0.18	0	27.79
SPTAPSVFSPTGNR-S1-630	630	sp|Q9H3P2|NELFA_HUMAN	monolink	210920_LU02_aleitner_NELF_08.c.09360.09360.2_210920_LU02_aleitner_NELF_08.c.09360.09360.2	225	2046.76	1024.39	2	-1.8	1	14	0.34	0	27.79
LSKEVPEMTSRFLDANLEEFR-S2-629	629	sp|Q9U639|HSP7D_MANSE	monolink	210920_LU02_aleitner_NELF_08.c.14799.14799.3_210920_LU02_aleitner_NELF_08.c.14799.14799.3	1082	3139.31	1047.44	3	-4.4	1	7	0.16	0	27.56
STSKAVETVHNLCCNENK-S1-306	306	sp|Q8IXH7|NELFD_HUMAN	monolink	210920_LU02_aleitner_NELF_08.c.06740.06740.3_210920_LU02_aleitner_NELF_08.c.06740.06740.3	385	2395.97	799.666	3	-1.1	1	11	0.2	0	27.18
SPTAPSVFSPTGNR-P2-653	653	sp|Q9H3P2|NELFA_HUMAN	monolink	210920_LU02_aleitner_NELF_08.c.07463.07463.2_210920_LU02_aleitner_NELF_08.c.07463.07463.2	226	2069.78	1035.9	2	-2.5	3	10	0.27	0	26.37
MFTSMDPPPVELIR-S4-324	324	sp|Q8IXH7|NELFD_HUMAN	monolink	210920_LU02_aleitner_NELF_08.c.19847.19847.2_210920_LU02_aleitner_NELF_08.c.19847.19847.2	319	1955.83	978.924	2	-4.1	1	10	0.4	0	25.85
SPTAPSVFSPTGNR-A4-669	669	sp|Q9H3P2|NELFA_HUMAN	monolink	210920_LU02_aleitner_NELF_08.c.09741.09741.2_210920_LU02_aleitner_NELF_08.c.09741.09741.2	228	2085.78	1043.9	2	-1.6	1	7	0.29	0	25.83
EASRPPEEPSAPSPTLPAQFK-P12-630	630	sp|Q9H3P2|NELFA_HUMAN	monolink	210920_LU02_aleitner_NELF_08.c.09623.09623.3_210920_LU02_aleitner_NELF_08.c.09623.09623.3	362	2865.18	956.067	3	-0.5	1	7	0.25	0	25.8
GAGVMDLESIDLLK-L12-305	305	reverse_sp|Q9H3P2|NELFA_HUMAN	monolink	210920_LU02_aleitner_NELF_08.c.00946.00946.3_210920_LU02_aleitner_NELF_08.c.00946.00946.3	272	1764.8	589.274	3	-1.2	1	7	0.17	0	25.58
GNTLYVYGEDMTPTLLR-Y5-653	653	sp|P18615|NELFE_HUMAN	monolink	210920_LU02_aleitner_NELF_08.c.23734.23734.3_210920_LU02_aleitner_NELF_08.c.23734.23734.3	265	2595.03	866.019	3	-2.1	1	9	0.41	0	25.58
LKDPEKGPVPTFQPFQR-K6-669	669	sp|P18615|NELFE_HUMAN	monolink	210920_LU02_aleitner_NELF_08.c.09268.09268.3_210920_LU02_aleitner_NELF_08.c.09268.09268.3	101	2652.14	885.053	3	-1.7	2	9	0.26	0	25.54
LKDPEKGPVPTFQPFQR-D3-669	669	sp|P18615|NELFE_HUMAN	monolink	210920_LU02_aleitner_NELF_08.c.10000.10000.3_210920_LU02_aleitner_NELF_08.c.10000.10000.3	98	2652.13	885.052	3	-3.2	1	10	0.21	0	25.43
QLLEARLTASKPKR-A9-628	628	reverse_sp|Q9H3P2|NELFA_HUMAN	monolink	210920_LU02_aleitner_NELF_08.c.22671.22671.3_210920_LU02_aleitner_NELF_08.c.22671.22671.3	357	2238.06	747.027	3	1.1	1	7	0.17	0	25.42
SLSEQPVMDTATATEQAK-Q5-674	674	sp|P18615|NELFE_HUMAN	monolink	210920_LU02_aleitner_NELF_08.c.12523.12523.3_210920_LU02_aleitner_NELF_08.c.12523.12523.3	53	2579.99	861.006	3	-2	2	11	0.23	0	25.27
SISADDDLQESSR-I2-345	345	sp|P18615|NELFE_HUMAN	monolink	210920_LU02_aleitner_NELF_08.c.07724.07724.2_210920_LU02_aleitner_NELF_08.c.07724.07724.2	114	1766.67	884.344	2	-1.3	1	10	0.17	0	24.76
EQMFAAQEMFK-F4-324	324	sp|Q9H3P2|NELFA_HUMAN	monolink	210920_LU02_aleitner_NELF_08.c.14121.14121.2_210920_LU02_aleitner_NELF_08.c.14121.14121.2	439	1682.63	842.324	2	-1.8	1	8	0.17	0	24.67
SISADDDLQESSR-I2-674	674	sp|P18615|NELFE_HUMAN	monolink	210920_LU02_aleitner_NELF_08.c.08908.08908.2_210920_LU02_aleitner_NELF_08.c.08908.08908.2	114	2095.72	1048.87	2	-1.1	1	9	0.16	0	24.53
ELYSQLGEKLEQLDHR-S4-283	283	sp|Q8WX92|NELFB_HUMAN	monolink	210920_LU02_aleitner_NELF_08.c.12784.12784.3_210920_LU02_aleitner_NELF_08.c.12784.12784.3	542	2240.08	747.702	3	0.5	1	8	0.16	0	24.36
XLVIPPGLSEEEEALQKK-E10-329	329	sp|P18615|NELFE_HUMAN	monolink	210920_LU02_aleitner_NELF_08.c.15471.15471.3_210920_LU02_aleitner_NELF_08.c.15471.15471.3	10	2355.11	786.045	3	-2.3	1	7	0.15	0	24.06
AADGILRDTDTFAVYSPTTRNGQDNAIIEVK-V30-283	283	sp|Q9U639|HSP7D_MANSE	monolink	210920_LU02_aleitner_NELF_08.c.20067.20067.3_210920_LU02_aleitner_NELF_08.c.20067.20067.3	1376	3633.76	1212.26	3	-0.6	1	7	0.2	0.89	23.58
LGSLNNEPALPSTSYLPSTPSVVPASSYIPSSETPPAPSSR-S26-674	674	sp|Q9H3P2|NELFA_HUMAN	monolink	210920_LU02_aleitner_NELF_08.c.22769.22769.4_210920_LU02_aleitner_NELF_08.c.22769.22769.4	335	4828.15	1208.05	4	-3.5	1	13	0.22	0	23.17
LGSLNNEPALPSTSYLPSTPSVVPASSYIPSSETPPAPSSR-L16-676	676	sp|Q9H3P2|NELFA_HUMAN	monolink	210920_LU02_aleitner_NELF_08.c.22587.22587.4_210920_LU02_aleitner_NELF_08.c.22587.22587.4	325	4830.16	1208.55	4	-4.7	1	7	0.15	0	22.49
EASRPPEEPSAPSPTLPAQFK-P12-674	674	sp|Q9H3P2|NELFA_HUMAN	monolink	210920_LU02_aleitner_NELF_08.c.12478.12478.3_210920_LU02_aleitner_NELF_08.c.12478.12478.3	362	2909.21	970.745	3	-1.5	1	11	0.16	0	22.27
KAERGAGVMDLESIDLLK-G5-329	329	reverse_sp|Q9H3P2|NELFA_HUMAN	monolink	210920_LU02_aleitner_NELF_08.c.10447.10447.3_210920_LU02_aleitner_NELF_08.c.10447.10447.3	261	2273.09	758.703	3	-0.3	1	7	0.28	0	21.87
GNTLYVYGEDMTPTLLR-V6-669	669	sp|P18615|NELFE_HUMAN	monolink	210920_LU02_aleitner_NELF_08.c.24300.24300.3_210920_LU02_aleitner_NELF_08.c.24300.24300.3	266	2611.03	871.35	3	-3	1	8	0.25	0	21.78

## Sheet: poly(GU)40-RNA_unlabeled
Id	Mass shift	Protein1	XLType	Spectrum	AbsPos1	Mr	Mz	z	Error_rel[ppm]	nseen	mions	TIC	deltaS	ld-Score
SVWGSLAVQNSPK-W3-324	324	sp|P18615|NELFE_HUMAN	monolink	210920_LU02_aleitner_NELF_02.c.10891.10891.2_210920_LU02_aleitner_NELF_02.c.10891.10891.2	345	1695.75	848.883	2	-0.5	5	12	0.23	0	43.73
FPVVAMGVLK-F1-324	324	sp|Q8IXH7|NELFD_HUMAN	monolink	210920_LU02_aleitner_NELF_02.c.16166.16166.2_210920_LU02_aleitner_NELF_02.c.16166.16166.2	420	1383.65	692.832	2	-1.3	1	13	0.36	0	43.09
SLYESFVSSSDR-Y3-324	324	sp|P18615|NELFE_HUMAN	monolink	210920_LU02_aleitner_NELF_02.c.15147.15147.2_210920_LU02_aleitner_NELF_02.c.15147.15147.2	133	1699.66	850.837	2	-1.5	4	12	0.36	0	41.93
SPTAPSVFSPTGNR-F8-322	322	sp|Q9H3P2|NELFA_HUMAN	monolink	210920_LU02_aleitner_NELF_02.c.10078.10078.2_210920_LU02_aleitner_NELF_02.c.10078.10078.2	232	1738.72	870.367	2	-1.3	4	18	0.34	0	38.16
SLYESFVSSSDR-Y3-322	322	sp|P18615|NELFE_HUMAN	monolink	210920_LU02_aleitner_NELF_02.c.14665.14665.2_210920_LU02_aleitner_NELF_02.c.14665.14665.2	133	1697.64	849.829	2	-1.6	1	10	0.28	0	38.15
SVWGSLAVQNSPK-W3-669	669	sp|P18615|NELFE_HUMAN	monolink	210920_LU02_aleitner_NELF_02.c.13665.13665.2_210920_LU02_aleitner_NELF_02.c.13665.13665.2	345	2040.79	1021.4	2	-2.8	15	11	0.39	0	37.74
EQMFAAQEMFK-M3-306	306	sp|Q9H3P2|NELFA_HUMAN	monolink	210920_LU02_aleitner_NELF_02.c.17123.17123.2_210920_LU02_aleitner_NELF_02.c.17123.17123.2	438	1664.62	833.319	2	-1.7	1	9	0.15	0	37.56
GPVPTFQPFQR-F6-322	322	sp|P18615|NELFE_HUMAN	monolink	210920_LU02_aleitner_NELF_02.c.12784.12784.2_210920_LU02_aleitner_NELF_02.c.12784.12784.2	107	1594.68	798.347	2	-2.6	1	9	0.26	0	37
LLDISELDMVGAGR-M9-324	324	sp|Q9H3P2|NELFA_HUMAN	monolink	210920_LU02_aleitner_NELF_02.c.21991.21991.2_210920_LU02_aleitner_NELF_02.c.21991.21991.2	264	1811.79	906.905	2	-3.7	1	17	0.29	0	36.08
SLYESFVSSSDR-F6-322	322	sp|P18615|NELFE_HUMAN	monolink	210920_LU02_aleitner_NELF_02.c.11799.11799.2_210920_LU02_aleitner_NELF_02.c.11799.11799.2	136	1697.64	849.83	2	-0.7	1	10	0.26	0	35.35
SLSEQPVMDTATATEQAK-M8-669	669	sp|P18615|NELFE_HUMAN	monolink	210920_LU02_aleitner_NELF_02.c.12345.12345.2_210920_LU02_aleitner_NELF_02.c.12345.12345.2	56	2574.98	1288.5	2	-1.8	1	14	0.25	0	34.67
NCAFVTYEK-F4-322	322	sp|P18615|NELFE_HUMAN	monolink	210920_LU02_aleitner_NELF_02.c.08844.08844.2_210920_LU02_aleitner_NELF_02.c.08844.08844.2	299	1452.53	727.271	2	-0.9	1	8	0.15	0	34.43
SLYESFVSSSDR-S5-324	324	sp|P18615|NELFE_HUMAN	monolink	210920_LU02_aleitner_NELF_02.c.10685.10685.2_210920_LU02_aleitner_NELF_02.c.10685.10685.2	135	1699.66	850.837	2	-1.3	2	9	0.22	0	34.27
SPTAPSVFSPTGNR-P5-324	324	sp|Q9H3P2|NELFA_HUMAN	monolink	210920_LU02_aleitner_NELF_02.c.07537.07537.2_210920_LU02_aleitner_NELF_02.c.07537.07537.2	229	1740.73	871.374	2	-1.6	5	13	0.19	0	33.9
GPVPTFQPFQR-P4-324	324	sp|P18615|NELFE_HUMAN	monolink	210920_LU02_aleitner_NELF_02.c.12063.12063.2_210920_LU02_aleitner_NELF_02.c.12063.12063.2	105	1596.69	799.355	2	-1.8	3	10	0.2	0	33.76
SPTAPSVFSPTGNR-P2-324	324	sp|Q9H3P2|NELFA_HUMAN	monolink	210920_LU02_aleitner_NELF_02.c.06264.06264.2_210920_LU02_aleitner_NELF_02.c.06264.06264.2	226	1740.73	871.375	2	-0.4	1	11	0.18	0	33.69
FPVVAMGVLK-F1-306	306	sp|Q8IXH7|NELFD_HUMAN	monolink	210920_LU02_aleitner_NELF_02.c.18018.18018.2_210920_LU02_aleitner_NELF_02.c.18018.18018.2	420	1365.64	683.826	2	-2.7	1	8	0.25	0	33.19
TQIVYSDDVYK-Y5-324	324	sp|P18615|NELFE_HUMAN	monolink	210920_LU02_aleitner_NELF_02.c.09610.09610.2_210920_LU02_aleitner_NELF_02.c.09610.09610.2	367	1653.68	827.847	2	-1.1	1	7	0.33	0	33.08
GNTLYVYGEDMTPTLLR-Y5-669	669	sp|P18615|NELFE_HUMAN	monolink	210920_LU02_aleitner_NELF_02.c.25478.25478.2_210920_LU02_aleitner_NELF_02.c.25478.25478.2	265	2611.03	1306.52	2	-2.4	12	11	0.4	0	32.91
GNTLYVYGEDMTPTLLR-L4-669	669	sp|P18615|NELFE_HUMAN	monolink	210920_LU02_aleitner_NELF_02.c.24572.24572.2_210920_LU02_aleitner_NELF_02.c.24572.24572.2	264	2611.03	1306.52	2	-1.4	3	13	0.38	0	32.63
SFDWGYEER-G5-324	324	sp|P18615|NELFE_HUMAN	monolink	210920_LU02_aleitner_NELF_02.c.13687.13687.2_210920_LU02_aleitner_NELF_02.c.13687.13687.2	169	1511.52	756.769	2	-1.4	1	7	0.18	0	32.6
TQIVYSDDVYK-I3-669	669	sp|P18615|NELFE_HUMAN	monolink	210920_LU02_aleitner_NELF_02.c.11755.11755.2_210920_LU02_aleitner_NELF_02.c.11755.11755.2	365	1998.72	1000.37	2	-2.5	1	10	0.25	0	32.59
EASRPPEEPSAPSPTLPAQFK-L16-324	324	sp|Q9H3P2|NELFA_HUMAN	monolink	210920_LU02_aleitner_NELF_02.c.09208.09208.3_210920_LU02_aleitner_NELF_02.c.09208.09208.3	366	2559.15	854.057	3	-2	1	15	0.19	0	32.42
GPVPTFQPFQR-F6-324	324	sp|P18615|NELFE_HUMAN	monolink	210920_LU02_aleitner_NELF_02.c.11218.11218.2_210920_LU02_aleitner_NELF_02.c.11218.11218.2	107	1596.69	799.355	2	-2.5	1	7	0.15	0	32.04
GPVPTFQPFQR-P8-322	322	sp|P18615|NELFE_HUMAN	monolink	210920_LU02_aleitner_NELF_02.c.14131.14131.2_210920_LU02_aleitner_NELF_02.c.14131.14131.2	109	1594.68	798.347	2	-1.8	2	9	0.23	0	30.88
SLYESFVSSSDR-Y3-669	669	sp|P18615|NELFE_HUMAN	monolink	210920_LU02_aleitner_NELF_02.c.16027.16027.2_210920_LU02_aleitner_NELF_02.c.16027.16027.2	133	2044.71	1023.36	2	-1.4	5	9	0.32	0	30.79
FPVVAMGVLK-F1-669	669	sp|Q8IXH7|NELFD_HUMAN	monolink	210920_LU02_aleitner_NELF_02.c.19603.19603.2_210920_LU02_aleitner_NELF_02.c.19603.19603.2	420	1728.69	865.355	2	-1.9	4	9	0.18	0	30.64
EQMFAAQEMFK-M3-669	669	sp|Q9H3P2|NELFA_HUMAN	monolink	210920_LU02_aleitner_NELF_02.c.21651.21651.2_210920_LU02_aleitner_NELF_02.c.21651.21651.2	438	2027.68	1014.85	2	-1.7	4	8	0.32	0	30.41
NCAFVTYEK-F4-306	306	sp|P18615|NELFE_HUMAN	monolink	210920_LU02_aleitner_NELF_02.c.09335.09335.2_210920_LU02_aleitner_NELF_02.c.09335.09335.2	299	1436.53	719.272	2	-2.2	1	7	0.17	0	30.23
QAPFRSPTAPSVFSPTGNR-R5-651	651	sp|Q9H3P2|NELFA_HUMAN	monolink	210920_LU02_aleitner_NELF_02.c.16004.16004.3_210920_LU02_aleitner_NELF_02.c.16004.16004.3	224	2667.09	890.037	3	-1.1	1	12	0.26	0	30.01
GNTLYVYGEDMTPTLLR-V6-669	669	sp|P18615|NELFE_HUMAN	monolink	210920_LU02_aleitner_NELF_02.c.25121.25121.2_210920_LU02_aleitner_NELF_02.c.25121.25121.2	266	2611.03	1306.52	2	-1.4	3	12	0.37	0	29.95
GPVPTFQPFQR-P2-669	669	sp|P18615|NELFE_HUMAN	monolink	210920_LU02_aleitner_NELF_02.c.13327.13327.2_210920_LU02_aleitner_NELF_02.c.13327.13327.2	103	1941.74	971.88	2	-0.6	12	9	0.25	0	29.95
GNTLYVYGEDMTPTLLR-Y5-667	667	sp|P18615|NELFE_HUMAN	monolink	210920_LU02_aleitner_NELF_02.c.29946.29946.2_210920_LU02_aleitner_NELF_02.c.29946.29946.2	265	2609.01	1305.52	2	-1.3	1	11	0.29	0	29.85
MFTSMDPPPVELIR-M5-1014	1014	sp|Q8IXH7|NELFD_HUMAN	monolink	210920_LU02_aleitner_NELF_02.c.29579.29579.3_210920_LU02_aleitner_NELF_02.c.29579.29579.3	320	2645.93	882.984	3	-2.7	3	10	0.37	0	29.75
SLYESFVSSSDR-L2-669	669	sp|P18615|NELFE_HUMAN	monolink	210920_LU02_aleitner_NELF_02.c.10665.10665.2_210920_LU02_aleitner_NELF_02.c.10665.10665.2	132	2044.71	1023.36	2	-0.7	10	10	0.29	0	29.71
LLDISELDMVGAGR-L7-669	669	sp|Q9H3P2|NELFA_HUMAN	monolink	210920_LU02_aleitner_NELF_02.c.25594.25594.2_210920_LU02_aleitner_NELF_02.c.25594.25594.2	262	2156.85	1079.43	2	-0.8	1	9	0.25	0	29.23
SPTAPSVFSPTGNRTPIPPSR-G12-1014	1014	sp|Q9H3P2|NELFA_HUMAN	monolink	210920_LU02_aleitner_NELF_02.c.17431.17431.3_210920_LU02_aleitner_NELF_02.c.17431.17431.3	236	3179.26	1060.76	3	0.5	1	7	0.16	0	29.1
QLVKSGAISAIK-S5-667	667	sp|P18615|NELFE_HUMAN	monolink	210920_LU02_aleitner_NELF_02.c.06468.06468.3_210920_LU02_aleitner_NELF_02.c.06468.06468.3	71	1880.8	627.942	3	-2.2	1	7	0.26	0	28.98
LKDPEKGPVPTFQPFQR-K2-669	669	sp|P18615|NELFE_HUMAN	monolink	210920_LU02_aleitner_NELF_02.c.10141.10141.3_210920_LU02_aleitner_NELF_02.c.10141.10141.3	97	2652.14	885.054	3	-1.5	2	15	0.24	0	28.98
EQMFAAQEMFK-Q2-669	669	sp|Q9H3P2|NELFA_HUMAN	monolink	210920_LU02_aleitner_NELF_02.c.19045.19045.2_210920_LU02_aleitner_NELF_02.c.19045.19045.2	437	2027.68	1014.85	2	-1.1	2	8	0.26	0	28.95
SPTAPSVFSPTGNR-P2-1014	1014	sp|Q9H3P2|NELFA_HUMAN	monolink	210920_LU02_aleitner_NELF_02.c.10783.10783.2_210920_LU02_aleitner_NELF_02.c.10783.10783.2	226	2430.83	1216.42	2	-1.7	12	10	0.24	0	28.87
SVWGSLAVQNSPK-G4-667	667	sp|P18615|NELFE_HUMAN	monolink	210920_LU02_aleitner_NELF_02.c.17670.17670.2_210920_LU02_aleitner_NELF_02.c.17670.17670.2	346	2038.78	1020.4	2	-0.8	1	9	0.2	0	28.83
SLYESFVSSSDR-Y3-667	667	sp|P18615|NELFE_HUMAN	monolink	210920_LU02_aleitner_NELF_02.c.17644.17644.2_210920_LU02_aleitner_NELF_02.c.17644.17644.2	133	2042.69	1022.35	2	-0.5	1	9	0.32	0	28.81
TQIVYSDDVYK-Y5-667	667	sp|P18615|NELFE_HUMAN	monolink	210920_LU02_aleitner_NELF_02.c.13352.13352.2_210920_LU02_aleitner_NELF_02.c.13352.13352.2	367	1996.71	999.364	2	-0.7	1	9	0.3	0	28.22
SPTAPSVFSPTGNR-P2-669	669	sp|Q9H3P2|NELFA_HUMAN	monolink	210920_LU02_aleitner_NELF_02.c.11538.11538.2_210920_LU02_aleitner_NELF_02.c.11538.11538.2	226	2085.78	1043.9	2	-0.6	15	10	0.25	0	28.1
LKDPEKGPVPTFQPFQR-D3-669	669	sp|P18615|NELFE_HUMAN	monolink	210920_LU02_aleitner_NELF_02.c.10474.10474.3_210920_LU02_aleitner_NELF_02.c.10474.10474.3	98	2652.14	885.053	3	-2.3	1	15	0.21	0	28.07
GPVPTFQPFQR-V3-669	669	sp|P18615|NELFE_HUMAN	monolink	210920_LU02_aleitner_NELF_02.c.12720.12720.3_210920_LU02_aleitner_NELF_02.c.12720.12720.3	104	1941.74	648.256	3	0	3	9	0.19	0	28.02
GNTLYVYGEDMTPTLLR-L4-667	667	sp|P18615|NELFE_HUMAN	monolink	210920_LU02_aleitner_NELF_02.c.29951.29951.3_210920_LU02_aleitner_NELF_02.c.29951.29951.3	264	2609.02	870.68	3	-0.6	1	9	0.32	0	27.88
FTWCLDACIR-W3-667	667	sp|Q8WX92|NELFB_HUMAN	monolink	210920_LU02_aleitner_NELF_02.c.17195.17195.2_210920_LU02_aleitner_NELF_02.c.17195.17195.2	264	2007.66	1004.84	2	-2.1	1	7	0.3	0	27.07
FTWCLDACIR-W3-669	669	sp|Q8WX92|NELFB_HUMAN	monolink	210920_LU02_aleitner_NELF_02.c.21756.21756.2_210920_LU02_aleitner_NELF_02.c.21756.21756.2	264	2009.68	1005.85	2	0.1	1	7	0.31	0	27.03
SPTAPSVFSPTGNR-P2-589	589	sp|Q9H3P2|NELFA_HUMAN	monolink	210920_LU02_aleitner_NELF_02.c.07549.07549.2_210920_LU02_aleitner_NELF_02.c.07549.07549.2	226	2005.81	1003.91	2	-1.1	2	10	0.31	0	26.93
RKPKSATLR-K2-667	667	sp|Q9H3P2|NELFA_HUMAN	monolink	210920_LU02_aleitner_NELF_02.c.13207.13207.2_210920_LU02_aleitner_NELF_02.c.13207.13207.2	168	1722.72	862.368	2	-2.1	1	10	0.38	0.94	26.92
SPTAPSVFSPTGNR-S1-669	669	sp|Q9H3P2|NELFA_HUMAN	monolink	210920_LU02_aleitner_NELF_02.c.11020.11020.2_210920_LU02_aleitner_NELF_02.c.11020.11020.2	225	2085.78	1043.9	2	-1.3	2	11	0.27	0	26.58
AADGILRDTDTFAVYSPTTRNGQDNAIIEVK-V30-283	283	sp|Q9U639|HSP7D_MANSE	monolink	210920_LU02_aleitner_NELF_02.c.20543.20543.3_210920_LU02_aleitner_NELF_02.c.20543.20543.3	1376	3633.76	1212.26	3	-1.8	1	8	0.21	0	26.42
GPVPTFQPFQR-P2-667	667	sp|P18615|NELFE_HUMAN	monolink	210920_LU02_aleitner_NELF_02.c.15337.15337.2_210920_LU02_aleitner_NELF_02.c.15337.15337.2	103	1939.73	970.873	2	0.3	1	8	0.18	0	26.31
SPTAPSVFSPTGNR-A4-1014	1014	sp|Q9H3P2|NELFA_HUMAN	monolink	210920_LU02_aleitner_NELF_02.c.09725.09725.2_210920_LU02_aleitner_NELF_02.c.09725.09725.2	228	2430.83	1216.42	2	-0.7	1	7	0.24	0	26.18
TQIVYSDDVYK-Y5-669	669	sp|P18615|NELFE_HUMAN	monolink	210920_LU02_aleitner_NELF_02.c.12582.12582.2_210920_LU02_aleitner_NELF_02.c.12582.12582.2	367	1998.72	1000.37	2	-2.4	3	8	0.23	0	26.09
EASRPPEEPSAPSPTLPAQFKQR-P12-669	669	sp|Q9H3P2|NELFA_HUMAN	monolink	210920_LU02_aleitner_NELF_02.c.08099.08099.3_210920_LU02_aleitner_NELF_02.c.08099.08099.3	362	3188.36	1063.79	3	-0.7	1	11	0.23	0	26.04
SISADDDLQESSR-S1-345	345	sp|P18615|NELFE_HUMAN	monolink	210920_LU02_aleitner_NELF_02.c.08420.08420.2_210920_LU02_aleitner_NELF_02.c.08420.08420.2	113	1766.67	884.344	2	-1.4	1	11	0.19	0	25.99
SPTAPSVFSPTGNR-F8-306	306	sp|Q9H3P2|NELFA_HUMAN	monolink	210920_LU02_aleitner_NELF_02.c.09742.09742.3_210920_LU02_aleitner_NELF_02.c.09742.09742.3	232	1722.72	575.249	3	-1.6	1	9	0.17	0	25.92
MFTSMDPPPVELIR-M5-669	669	sp|Q8IXH7|NELFD_HUMAN	monolink	210920_LU02_aleitner_NELF_02.c.23940.23940.3_210920_LU02_aleitner_NELF_02.c.23940.23940.3	320	2300.89	767.97	3	-0.6	2	11	0.3	0	25.89
SLYESFVSSSDR-S1-669	669	sp|P18615|NELFE_HUMAN	monolink	210920_LU02_aleitner_NELF_02.c.12027.12027.2_210920_LU02_aleitner_NELF_02.c.12027.12027.2	131	2044.71	1023.36	2	-1.3	1	8	0.26	0	25.81
VNIARKQPMLDAATGK-K6-669	669	sp|P18615|NELFE_HUMAN	monolink	210920_LU02_aleitner_NELF_02.c.09930.09930.3_210920_LU02_aleitner_NELF_02.c.09930.09930.3	332	2381.02	794.681	3	-1.8	1	10	0.17	0	25.71
FPVVAXGVLK-F1-669	669	sp|Q8IXH7|NELFD_HUMAN	monolink	210920_LU02_aleitner_NELF_02.c.15375.15375.2_210920_LU02_aleitner_NELF_02.c.15375.15375.2	420	1744.69	873.354	2	-0.9	2	8	0.18	0	25.66
LLDISELDMVGAGR-I4-669	669	sp|Q9H3P2|NELFA_HUMAN	monolink	210920_LU02_aleitner_NELF_02.c.26213.26213.3_210920_LU02_aleitner_NELF_02.c.26213.26213.3	259	2156.84	719.956	3	-1.7	2	8	0.19	0	25.55
GNTLYVYGEDMTPTLLR-L4-1014	1014	sp|P18615|NELFE_HUMAN	monolink	210920_LU02_aleitner_NELF_02.c.30628.30628.3_210920_LU02_aleitner_NELF_02.c.30628.30628.3	264	2956.08	986.367	3	-1.2	3	10	0.31	0	25.55
SLYESFVSSSDR-L2-324	324	sp|P18615|NELFE_HUMAN	monolink	210920_LU02_aleitner_NELF_02.c.10287.10287.2_210920_LU02_aleitner_NELF_02.c.10287.10287.2	132	1699.66	850.837	2	-1.4	1	7	0.16	0	25.51
EQMFAAQEMFK-F4-651	651	sp|Q9H3P2|NELFA_HUMAN	monolink	210920_LU02_aleitner_NELF_02.c.19220.19220.2_210920_LU02_aleitner_NELF_02.c.19220.19220.2	439	2009.67	1005.84	2	-0.4	1	8	0.15	0	25.14
EASRPPEEPSAPSPTLPAQFKQR-A11-669	669	sp|Q9H3P2|NELFA_HUMAN	monolink	210920_LU02_aleitner_NELF_02.c.08019.08019.4_210920_LU02_aleitner_NELF_02.c.08019.08019.4	361	3188.36	798.097	4	-1.3	1	13	0.15	0	24.98
LLDISELDMVGAGR-S5-669	669	sp|Q9H3P2|NELFA_HUMAN	monolink	210920_LU02_aleitner_NELF_02.c.25868.25868.3_210920_LU02_aleitner_NELF_02.c.25868.25868.3	260	2156.84	719.955	3	-3.3	1	7	0.21	0	24.88
SPTAPSVFSPTGNR-F8-667	667	sp|Q9H3P2|NELFA_HUMAN	monolink	210920_LU02_aleitner_NELF_02.c.12328.12328.2_210920_LU02_aleitner_NELF_02.c.12328.12328.2	232	2083.76	1042.89	2	-2	1	8	0.2	0	24.84
SVWGSLAVQNSPK-W3-667	667	sp|P18615|NELFE_HUMAN	monolink	210920_LU02_aleitner_NELF_02.c.09252.09252.2_210920_LU02_aleitner_NELF_02.c.09252.09252.2	345	2038.78	1020.4	2	-0.6	1	9	0.18	0	24.78
QAPFRSPTAPSVFSPTGNR-Q1-669	669	sp|Q9H3P2|NELFA_HUMAN	monolink	210920_LU02_aleitner_NELF_02.c.12316.12316.3_210920_LU02_aleitner_NELF_02.c.12316.12316.3	220	2685.1	896.04	3	-1.3	1	13	0.19	0	24.38
QAPFRSPTAPSVFSPTGNR-A2-669	669	sp|Q9H3P2|NELFA_HUMAN	monolink	210920_LU02_aleitner_NELF_02.c.12029.12029.3_210920_LU02_aleitner_NELF_02.c.12029.12029.3	221	2685.1	896.04	3	-1.2	1	13	0.25	0	23.89
GNTLYVYGEDMTPTLLR-Y7-669	669	sp|P18615|NELFE_HUMAN	monolink	210920_LU02_aleitner_NELF_02.c.24994.24994.3_210920_LU02_aleitner_NELF_02.c.24994.24994.3	267	2611.02	871.349	3	-4.1	1	11	0.25	0	23.69
MFTSMDPPPVELIR-F2-669	669	sp|Q8IXH7|NELFD_HUMAN	monolink	210920_LU02_aleitner_NELF_02.c.25235.25235.3_210920_LU02_aleitner_NELF_02.c.25235.25235.3	317	2300.89	767.97	3	-0.9	1	8	0.28	0	23.68
QAPFRSPTAPSVFSPTGNR-F4-669	669	sp|Q9H3P2|NELFA_HUMAN	monolink	210920_LU02_aleitner_NELF_02.c.09119.09119.3_210920_LU02_aleitner_NELF_02.c.09119.09119.3	223	2685.1	896.041	3	-0.4	1	12	0.17	0	23.63
MFTSMDPPPVELIR-S4-1014	1014	sp|Q8IXH7|NELFD_HUMAN	monolink	210920_LU02_aleitner_NELF_02.c.28872.28872.3_210920_LU02_aleitner_NELF_02.c.28872.28872.3	319	2645.93	882.985	3	-1.1	1	8	0.2	0	23.52
GNTLYVYGEDMTPTLLR-Y5-1014	1014	sp|P18615|NELFE_HUMAN	monolink	210920_LU02_aleitner_NELF_02.c.30936.30936.3_210920_LU02_aleitner_NELF_02.c.30936.30936.3	265	2956.07	986.366	3	-2.3	1	8	0.18	0	23.18
XFTSMDPPPVELIR-M5-669	669	sp|Q8IXH7|NELFD_HUMAN	monolink	210920_LU02_aleitner_NELF_02.c.21938.21938.3_210920_LU02_aleitner_NELF_02.c.21938.21938.3	320	2316.88	773.301	3	-2	1	8	0.23	0.96	23.13
GNTLYVYGEDXTPTLLR-Y5-669	669	sp|P18615|NELFE_HUMAN	monolink	210920_LU02_aleitner_NELF_02.c.22364.22364.3_210920_LU02_aleitner_NELF_02.c.22364.22364.3	265	2627.02	876.68	3	-4.7	2	11	0.25	0	22.93
GNTLYVYGEDMTPTLLRGAFSPFGNIIDLSXDPPR-G8-244	244	sp|P18615|NELFE_HUMAN	monolink	210920_LU02_aleitner_NELF_02.c.21725.21725.4_210920_LU02_aleitner_NELF_02.c.21725.21725.4	268	4116.93	1030.24	4	-2.6	1	7	0.15	0	22.54
EETVVENATPDYAAGLVSTQK-Y12-669	669	sp|Q9H3P2|NELFA_HUMAN	monolink	210920_LU02_aleitner_NELF_02.c.15377.15377.3_210920_LU02_aleitner_NELF_02.c.15377.15377.3	300	2890.15	964.392	3	-1.8	1	14	0.15	0	21.76
VNIARKQPMLDAATGK-Q7-669	669	sp|P18615|NELFE_HUMAN	monolink	210920_LU02_aleitner_NELF_02.c.09080.09080.3_210920_LU02_aleitner_NELF_02.c.09080.09080.3	333	2381.02	794.681	3	-1.9	1	11	0.21	0	21.57
QAPFRSPTAPSVFSPTGNR-Q1-1014	1014	sp|Q9H3P2|NELFA_HUMAN	monolink	210920_LU02_aleitner_NELF_02.c.14656.14656.3_210920_LU02_aleitner_NELF_02.c.14656.14656.3	220	3030.15	1011.06	3	-0.8	1	13	0.16	0	21.3
TILEVEMKPEK-V5-363	363	reverse_sp|Q8WX92|NELFB_HUMAN	monolink	210920_LU02_aleitner_NELF_02.c.08676.08676.2_210920_LU02_aleitner_NELF_02.c.08676.08676.2	214	1678.76	840.386	2	-4.9	1	7	0.17	0	21.13
EASRPPEEPSAPSPTLPAQFK-L16-306	306	sp|Q9H3P2|NELFA_HUMAN	monolink	210920_LU02_aleitner_NELF_02.c.11207.11207.3_210920_LU02_aleitner_NELF_02.c.11207.11207.3	366	2541.14	848.054	3	-2	1	8	0.18	0	20.82
STSKAVETVHNLCCNENK-K4-669	669	sp|Q8IXH7|NELFD_HUMAN	monolink	210920_LU02_aleitner_NELF_02.c.07610.07610.3_210920_LU02_aleitner_NELF_02.c.07610.07610.3	388	2759.04	920.687	3	1.2	1	7	0.16	0	20.02

## Sheet: CLIR_MS_mass_shifts_for_R
considered mass shifts/modifications with [4SU] labeled eRNAs					considered mass shifts/modifications with unlabeled eRNAs					considered mass shifts/modifications with unlabeled eRNAs
modification	mass	type	* ambigous mass shifts are marked yellow		modification	mass	type	* ambigous mass shifts are marked yellow		modification	mass	type
[4SU]	288.015	Natural_-Water			C	243.085	Natural_-Phos			U	242.054	Natural_-Phos-H2
[4SU]	304.01	Natural_-H2			U	244.07	Natural_-Phos			U	244.07	Natural_-Phos
[4SU]	306.025	Natural			A	267.097	Natural_-Phos			U	260.065	Natural_-Phos+Water-H2
[4SU][4SU]	576.029	Natural_-Water			G	283.092	Natural_-Phos			U	262.08	Natural_-Phos+Water
[4SU][4SU]	592.024	Natural_-H2			C	305.041	Natural_-Water			G	281.076	Natural_-Phos-H2
C[4SU]	593.056	Natural_-Water			U	306.025	Natural_-Water			G	283.092	Natural_-Phos
[4SU][4SU]	594.04	Natural			C	321.036	Natural_-H2			G	299.087	Natural_-Phos+Water-H2
U[4SU]	594.04	Natural_-Water			U	322.02	Natural_-H2			G	301.102	Natural_-Phos+Water
C[4SU]	609.051	Natural_-H2			C	323.052	Natural			U	306.025	Natural_-Water
U[4SU]	610.035	Natural_-H2			U	324.036	Natural			U	322.02	Natural_-H2
C[4SU]	611.067	Natural			A	329.053	Natural_-Water			U	324.036	Natural
U[4SU]	612.051	Natural			G	345.047	Natural_-Water			G	345.047	Natural_-Water
A[4SU]	617.067	Natural_-Water			A	345.047	Natural_-H2			G	361.042	Natural_-H2
G[4SU]	633.062	Natural_-Water			A	347.063	Natural			G	363.058	Natural
A[4SU]	633.062	Natural_-H2			G	361.042	Natural_-H2			GU	587.101	Natural_-Phos-H2
A[4SU]	635.078	Natural			G	363.058	Natural			GU	589.117	Natural_-Phos
G[4SU]	649.057	Natural_-H2			CC	548.127	Natural_-Phos			GU	605.112	Natural_-Phos+Water-H2
G[4SU]	651.073	Natural			CU	549.111	Natural_-Phos			GU	607.128	Natural_-Phos+Water
[4SU][4SU][4SU]	864.044	Natural_-Water			UU	550.095	Natural_-Phos			GU	651.073	Natural_-Water
[4SU][4SU][4SU]	880.039	Natural_-H2			AC	572.138	Natural_-Phos			GU	667.068	Natural_-H2
C[4SU][4SU]	881.071	Natural_-Water			AU	573.122	Natural_-Phos			GU	669.083	Natural
[4SU][4SU][4SU]	882.055	Natural			CG	588.133	Natural_-Phos			GUU	893.127	Natural_-Phos-H2
U[4SU][4SU]	882.055	Natural_-Water			GU	589.117	Natural_-Phos			GUU	895.142	Natural_-Phos
C[4SU][4SU]	897.066	Natural_-H2			AA	596.149	Natural_-Phos			GUU	911.137	Natural_-Phos+Water-H2
U[4SU][4SU]	898.05	Natural_-H2			CC	610.083	Natural_-Water			GUU	913.153	Natural_-Phos+Water
CC[4SU]	898.097	Natural_-Water			CU	611.067	Natural_-Water			GGU	932.149	Natural_-Phos-H2
C[4SU][4SU]	899.081	Natural			UU	612.051	Natural_-Water			GGU	934.164	Natural_-Phos
CU[4SU]	899.081	Natural_-Water			AG	612.144	Natural_-Phos			GGU	950.159	Natural_-Phos+Water-H2
U[4SU][4SU]	900.065	Natural			CC	626.077	Natural_-H2			GGU	952.175	Natural_-Phos+Water
UU[4SU]	900.065	Natural_-Water			CU	627.062	Natural_-H2			GUU	957.098	Natural_-Water
A[4SU][4SU]	905.082	Natural_-Water			UU	628.045	Natural_-H2			GUU	973.093	Natural_-H2
CC[4SU]	914.092	Natural_-H2			CC	628.093	Natural			GUU	975.109	Natural
CU[4SU]	915.076	Natural_-H2			GG	628.139	Natural_-Phos			GGU	996.12	Natural_-Water
UU[4SU]	916.06	Natural_-H2			CU	629.077	Natural			GGU	1012.12	Natural_-H2
CC[4SU]	916.108	Natural			UU	630.061	Natural			GGU	1014.13	Natural
CU[4SU]	917.092	Natural			AC	634.094	Natural_-Water
UU[4SU]	918.076	Natural			AU	635.078	Natural_-Water
G[4SU][4SU]	921.077	Natural_-Water			CG	650.089	Natural_-Water
A[4SU][4SU]	921.077	Natural_-H2			AC	650.089	Natural_-H2
AC[4SU]	922.109	Natural_-Water			GU	651.073	Natural_-Water
A[4SU][4SU]	923.093	Natural			AU	651.073	Natural_-H2
AU[4SU]	923.093	Natural_-Water			AC	652.104	Natural
G[4SU][4SU]	937.072	Natural_-H2			AU	653.088	Natural
CG[4SU]	938.103	Natural_-Water			AA	658.105	Natural_-Water
AC[4SU]	938.103	Natural_-H2			CG	666.084	Natural_-H2
GU[4SU]	939.087	Natural_-Water			GU	667.068	Natural_-H2
G[4SU][4SU]	939.087	Natural			CG	668.099	Natural
AU[4SU]	939.087	Natural_-H2			GU	669.083	Natural
AC[4SU]	940.119	Natural			AG	674.1	Natural_-Water
AU[4SU]	941.103	Natural			AA	674.1	Natural_-H2
AA[4SU]	946.12	Natural_-Water			AA	676.116	Natural
CG[4SU]	954.098	Natural_-H2			GG	690.095	Natural_-Water
GU[4SU]	955.082	Natural_-H2			AG	690.095	Natural_-H2
CG[4SU]	956.114	Natural			AG	692.111	Natural
GU[4SU]	957.098	Natural			GG	706.09	Natural_-H2
AG[4SU]	962.115	Natural_-Water			GG	708.105	Natural
AA[4SU]	962.115	Natural_-H2			CCC	853.168	Natural_-Phos
AA[4SU]	964.13	Natural			CCU	854.152	Natural_-Phos
GG[4SU]	978.11	Natural_-Water			CUU	855.136	Natural_-Phos
AG[4SU]	978.11	Natural_-H2			UUU	856.12	Natural_-Phos
AG[4SU]	980.125	Natural			ACC	877.179	Natural_-Phos
GG[4SU]	994.105	Natural_-H2			ACU	878.163	Natural_-Phos
GG[4SU]	996.12	Natural			AUU	879.147	Natural_-Phos
					CCG	893.174	Natural_-Phos
					CGU	894.158	Natural_-Phos
					GUU	895.142	Natural_-Phos
					AAC	901.191	Natural_-Phos
					AAU	902.175	Natural_-Phos
					CCC	915.124	Natural_-Water
					CCU	916.108	Natural_-Water
					CUU	917.092	Natural_-Water
					ACG	917.186	Natural_-Phos
					UUU	918.076	Natural_-Water
					AGU	918.169	Natural_-Phos
					AAA	925.202	Natural_-Phos
					CCC	931.119	Natural_-H2
					CCU	932.103	Natural_-H2
					CUU	933.087	Natural_-H2
					CCC	933.134	Natural
					CGG	933.18	Natural_-Phos
					UUU	934.071	Natural_-H2
					CCU	934.118	Natural
					GGU	934.164	Natural_-Phos
					CUU	935.102	Natural
					UUU	936.087	Natural
					ACC	939.135	Natural_-Water
					ACU	940.119	Natural_-Water
					AUU	941.103	Natural_-Water
					AAG	941.197	Natural_-Phos
					CCG	955.13	Natural_-Water
					ACC	955.13	Natural_-H2
					CGU	956.114	Natural_-Water
					ACU	956.114	Natural_-H2
					GUU	957.098	Natural_-Water
					AUU	957.098	Natural_-H2
					ACC	957.146	Natural
					AGG	957.192	Natural_-Phos
					ACU	958.13	Natural
					AUU	959.114	Natural
					AAC	963.146	Natural_-Water
					AAU	964.13	Natural_-Water
					CCG	971.125	Natural_-H2
					CGU	972.109	Natural_-H2
					GUU	973.093	Natural_-H2
					CCG	973.141	Natural
					GGG	973.187	Natural_-Phos
					CGU	974.125	Natural
					GUU	975.109	Natural
					ACG	979.141	Natural_-Water
					AAC	979.141	Natural_-H2
					AGU	980.125	Natural_-Water
					AAU	980.125	Natural_-H2
					AAC	981.157	Natural
					AAU	982.141	Natural
					AAA	987.158	Natural_-Water
					CGG	995.136	Natural_-Water
					ACG	995.136	Natural_-H2
					GGU	996.12	Natural_-Water
					AGU	996.12	Natural_-H2
					ACG	997.152	Natural
					AGU	998.136	Natural
					AAG	1003.15	Natural_-Water
					AAA	1003.15	Natural_-H2
					AAA	1005.17	Natural
					CGG	1011.13	Natural_-H2
					GGU	1012.12	Natural_-H2
					CGG	1013.15	Natural
					GGU	1014.13	Natural
					AGG	1019.15	Natural_-Water
					AAG	1019.15	Natural_-H2
					AAG	1021.16	Natural
					GGG	1035.14	Natural_-Water
					AGG	1035.14	Natural_-H2
					AGG	1037.16	Natural
					GGG	1051.14	Natural_-H2
					GGG	1053.15	Natural
