# Supplementary material for: Enhancer RNAs stimulate Pol II pause release by harnessing multivalent interactions to NELF
Source: Nat Commun. 2022 May 4;13:2429. doi: 10.1038/s41467-022-29934-w (PMC9068813; doi:10.1038/s41467-022-29934-w)
Supplement: Supplementary file 8 — Supplementary Data 5 [file 41467_2022_29934_MOESM8_ESM.xlsx]

## Sheet: Sheet1
sample	labeling of RNA	Protein (target and decoy hits)	number of crosslinks (nseen) per protein	percentage of crosslinks to each NELF subunit (from total number of crosslinks to NELF)
Arc_1-200	4SU	sp|Q9H3P2|NELFA_HUMAN	48	20.6009
Arc_1-200	4SU	sp|Q8WX92|NELFB_HUMAN	23	9.87124
Arc_1-200	4SU	sp|Q8IXH7|NELFD_HUMAN	10	4.29185
Arc_1-200	4SU	sp|P18615|NELFE_HUMAN	152	65.2361
Arc_1-200	4SU	reverse_sp|Q9H3P2|NELFA_HUMAN	1
Arc_1-200_gel filtration_purif	4SU	sp|Q9H3P2|NELFA_HUMAN	29	29.8969
Arc_1-200_gel filtration_purif.	4SU	sp|Q8WX92|NELFB_HUMAN	1	1.03093
Arc_1-200_gel filtration_purif.	4SU	sp|Q8IXH7|NELFD_HUMAN	3	3.09278
Arc_1-200_gel filtration_purif.	4SU	sp|P18615|NELFE_HUMAN	64	65.9794
Nr4a1-(a)_1-200	4SU	sp|Q9H3P2|NELFA_HUMAN	37	21.6374
Nr4a1-(a)_1-200	4SU	sp|Q8WX92|NELFB_HUMAN	19	11.1111
Nr4a1-(a)_1-200	4SU	sp|Q8IXH7|NELFD_HUMAN	9	5.26316
Nr4a1-(a)_1-200	4SU	sp|P18615|NELFE_HUMAN	106	61.9883
Nr4a1-(a)_1-100	4SU (80%)	sp|Q9H3P2|NELFA_HUMAN	126	29.3706
Nr4a1-(a)_1-100	4SU (80%)	sp|Q8WX92|NELFB_HUMAN	75	17.4825
Nr4a1-(a)_1-100	4SU (80%)	sp|Q8IXH7|NELFD_HUMAN	33	7.69231
Nr4a1-(a)_1-100	4SU (80%)	sp|P18615|NELFE_HUMAN	195	45.4545
Nr4a1-(a)_1-100	4SU (80%)	reverse_sp|Q8WX92|NELFB_HUMAN	1
Nr4a1-(a)_1-100	4SU (40%)	sp|Q9H3P2|NELFA_HUMAN	95	24.6114
Nr4a1-(a)_1-100	4SU (40%)	sp|Q8WX92|NELFB_HUMAN	49	12.6943
Nr4a1-(a)_1_-100	4SU (40%)	sp|Q8IXH7|NELFD_HUMAN	30	7.77202
Nr4a1-(a)_1-100	4SU (40%)	sp|P18615|NELFE_HUMAN	212	54.9223
Nr4a1-(a)_1-100	4SU (40%)	sp|Q9U639|HSP7D_MANSE	1
Nr4a1-(a)_1-200_rep1	unlabeled	sp|Q9H3P2|NELFA_HUMAN	77	54.6099
Nr4a1-(a)_1-200_rep1	unlabeled	sp|Q8WX92|NELFB_HUMAN	1	0.70922
Nr4a1-(a)_1-200_rep1	unlabeled	sp|Q8IXH7|NELFD_HUMAN	8	5.67376
Nr4a1-(a)_1-200_rep1	unlabeled	sp|P18615|NELFE_HUMAN	55	39.0071
Nr4a1-(a)_1-200_rep1	unlabeled	sp|Q9U639|HSP7D_MANSE	3
Nr4a1-(a)_1-200_rep1	unlabeled	reverse_sp|Q9H3P2|NELFA_HUMAN	2
Nr4a1-(a)_1-200_rep1	unlabeled	reverse_sp|Q8WX92|NELFB_HUMAN	1
Nr4a1-(a)_1-200_rep2	unlabeled	sp|Q9H3P2|NELFA_HUMAN	40	43.0108
Nr4a1-(a)1-200_rep2	unlabeled	sp|Q8WX92|NELFB_HUMAN	1	1.07527
Nr4a1-(a)_1-200_rep2	unlabeled	sp|Q8IXH7|NELFD_HUMAN	6	6.45161
Nr4a1-(a)_1-200_rep2	unlabeled	sp|P18615|NELFE_HUMAN	46	49.4624
Nr4a1-(a)_1-200_rep2	unlabeled	sp|Q9U639|HSP7D_MANSE	6
Nr4a1-(a)_1-200_rep2	unlabeled	reverse_sp|Q9H3P2|NELFA_HUMAN	3
Nr4a1-(a)_1-200_rep2	unlabeled	reverse_sp|Q8WX92|NELFB_HUMAN	1
poly(GU)40	unlabeled	sp|Q9H3P2|NELFA_HUMAN	69	33.8235
poly(GU)40	unlabeled	sp|Q8WX92|NELFB_HUMAN	2	0.980392
poly(GU)40	unlabeled	sp|Q8IXH7|NELFD_HUMAN	17	8.33333
poly(GU)40	unlabeled	sp|P18615|NELFE_HUMAN	116	56.8627
poly(GU)40	unlabeled	sp|Q9U639|HSP7D_MANSE	1
poly(GU)40	unlabeled	reverse_sp|Q8WX92|NELFB_HUMAN	1
