# Supplementary material for: Enhancer RNAs stimulate Pol II pause release by harnessing multivalent interactions to NELF
Source: Nat Commun. 2022 May 4;13:2429. doi: 10.1038/s41467-022-29934-w (PMC9068813; doi:10.1038/s41467-022-29934-w)
Supplement: Supplementary file 9 — Supplementary Data 6 [file 41467_2022_29934_MOESM9_ESM.xlsx]

## Sheet: PEC_Arc1-200_4SU_CE28
Id	Mass shift	Protein1	XLType	Spectrum	AbsPos1	Mr	Mz	z	Error_rel[ppm]	nseen	mions	TIC	deltaS	ld-Score
EEEPEDEEEEEEEEEYDEEEEEEDDDRPPKKPR-E9-897	897	sp|O00267|SPT5H_HUMAN	monolink	211020_LU02_aleitner_Pol2_05.c.09392.09392.5_211020_LU02_aleitner_Pol2_05.c.09392.09392.5	47	5061.66	1013.34	5	-4.5	1	25	0.36	0	49.38
EEEPEDEEEEEEEEEYDEEEEEEDDDRPPKKPR-E5-881	881	sp|O00267|SPT5H_HUMAN	monolink	211020_LU02_aleitner_Pol2_05.c.09359.09359.5_211020_LU02_aleitner_Pol2_05.c.09359.09359.5	43	5045.69	1010.15	5	-0.6	2	21	0.37	0	44.36
EEEPEDEEEEEEEEEYDEEEEEEDDDRPPKKPR-E7-898	898	sp|O00267|SPT5H_HUMAN	monolink	211020_LU02_aleitner_Pol2_05.c.09376.09376.6_211020_LU02_aleitner_Pol2_05.c.09376.09376.6	45	5062.66	844.785	6	-1.6	2	23	0.34	0	44.27
ITELTDENVKFIIENTDLAVANSIR-K10-306	306	sp|P19387|RPB3_HUMAN	monolink	211020_LU02_aleitner_Pol2_05.c.34186.34186.3_211020_LU02_aleitner_Pol2_05.c.34186.34186.3	20	3123.49	1042.17	3	-2	1	19	0.35	0	43.06
EEEPEDEEEEEEEEEYDEEEEEEDDDRPPKKPR-E3-897	897	sp|O00267|SPT5H_HUMAN	monolink	211020_LU02_aleitner_Pol2_05.c.09283.09283.4_211020_LU02_aleitner_Pol2_05.c.09283.09283.4	41	5061.67	1266.43	4	-2.8	1	21	0.28	0	42.87
EEEPEDEEEEEEEEEYDEEEEEEDDDRPPK-E8-881	881	sp|O00267|SPT5H_HUMAN	monolink	211020_LU02_aleitner_Pol2_05.c.12689.12689.5_211020_LU02_aleitner_Pol2_05.c.12689.12689.5	46	4664.44	933.896	5	-0.1	1	22	0.36	0	42.86
EVLQKEMLPHVGVSDFCETK-E6-306	306	sp|P30876|RPB2_HUMAN	monolink	211020_LU02_aleitner_Pol2_05.c.18293.18293.3_211020_LU02_aleitner_Pol2_05.c.18293.18293.3	346	2651.16	884.727	3	-3.1	1	19	0.24	0	39.62
MHGGGPPSGDSACPLR-G3-306	306	sp|P24928|RPB1_HUMAN	monolink	211020_LU02_aleitner_Pol2_05.c.11440.11440.3_211020_LU02_aleitner_Pol2_05.c.11440.11440.3	3	1900.72	634.581	3	-2.4	1	14	0.32	0	39.16
EQESKKGFDQEEVFEKPTR-D9-306	306	sp|P30876|RPB2_HUMAN	monolink	211020_LU02_aleitner_Pol2_05.c.08433.08433.3_211020_LU02_aleitner_Pol2_05.c.08433.08433.3	824	2616.13	873.051	3	-2.8	1	14	0.28	0	38.6
KGNTLYVYGEDMTPTLLR-L5-306	306	sp|P18615|NELFE_HUMAN	monolink	211020_LU02_aleitner_Pol2_05.c.23162.23162.3_211020_LU02_aleitner_Pol2_05.c.23162.23162.3	264	2376.07	793.03	3	-1.5	1	15	0.3	0	38.35
KITSQIFIGPTYYQR-Q5-306	306	sp|P30876|RPB2_HUMAN	monolink	211020_LU02_aleitner_Pol2_05.c.19015.19015.3_211020_LU02_aleitner_Pol2_05.c.19015.19015.3	1040	2119.99	707.672	3	-2.7	1	15	0.36	0	37.31
MLVIPPGLSEEEEALQK-M1-651	651	sp|P18615|NELFE_HUMAN	monolink	211020_LU02_aleitner_Pol2_05.c.27813.27813.3_211020_LU02_aleitner_Pol2_05.c.27813.27813.3	1	2533.04	845.355	3	-2.7	6	21	0.26	0.95	36.84
DIVKVIDGPHSGR-K4-306	306	sp|O00267|SPT5H_HUMAN	monolink	211020_LU02_aleitner_Pol2_05.c.10753.10753.3_211020_LU02_aleitner_Pol2_05.c.10753.10753.3	601	1697.77	566.932	3	-3.7	2	15	0.19	0	36.74
MLVIPPGLSEEEEALQK-M1-306	306	sp|P18615|NELFE_HUMAN	monolink	211020_LU02_aleitner_Pol2_05.c.31992.31992.3_211020_LU02_aleitner_Pol2_05.c.31992.31992.3	1	2187.99	730.339	3	-2.8	4	17	0.29	0	36.2
GVKLLDISELDMVGAGR-L4-306	306	sp|Q9H3P2|NELFA_HUMAN	monolink	211020_LU02_aleitner_Pol2_05.c.26081.26081.3_211020_LU02_aleitner_Pol2_05.c.26081.26081.3	256	2077.97	693.664	3	-3.4	1	13	0.35	0	36.18
MHGGGPPSGDSACPLR-M1-612	612	sp|P24928|RPB1_HUMAN	monolink	211020_LU02_aleitner_Pol2_05.c.14522.14522.3_211020_LU02_aleitner_Pol2_05.c.14522.14522.3	1	2206.74	736.588	3	-3.5	2	17	0.26	0	35.76
GVKLLDISELDXVGAGR-L4-306	306	sp|Q9H3P2|NELFA_HUMAN	monolink	211020_LU02_aleitner_Pol2_05.c.23599.23599.3_211020_LU02_aleitner_Pol2_05.c.23599.23599.3	256	2093.96	698.996	3	-3.4	1	12	0.26	0	35.5
MHGGGPPSGDSACPLR-M1-306	306	sp|P24928|RPB1_HUMAN	monolink	211020_LU02_aleitner_Pol2_05.c.11403.11403.2_211020_LU02_aleitner_Pol2_05.c.11403.11403.2	1	1900.72	951.367	2	-2.6	2	18	0.41	0	35.22
XHGGGPPSGDSACPLR-G4-306	306	sp|P24928|RPB1_HUMAN	monolink	211020_LU02_aleitner_Pol2_05.c.07933.07933.3_211020_LU02_aleitner_Pol2_05.c.07933.07933.3	4	1916.71	639.913	3	-1.8	1	10	0.18	1	35.15
KTLDAEVVEKPAK-D4-306	306	sp|Q9H3P2|NELFA_HUMAN	monolink	211020_LU02_aleitner_Pol2_05.c.06540.06540.3_211020_LU02_aleitner_Pol2_05.c.06540.06540.3	279	1732.82	578.616	3	-2.7	2	12	0.29	0	34.99
KDSKYAYTGECR-K4-306	306	sp|P30876|RPB2_HUMAN	monolink	211020_LU02_aleitner_Pol2_05.c.04324.04324.3_211020_LU02_aleitner_Pol2_05.c.04324.04324.3	214	1782.69	595.237	3	-2.2	3	9	0.27	0	34.92
KGNTLYVYGEDXTPTLLR-T4-306	306	sp|P18615|NELFE_HUMAN	monolink	211020_LU02_aleitner_Pol2_05.c.19285.19285.3_211020_LU02_aleitner_Pol2_05.c.19285.19285.3	263	2392.06	798.361	3	-2.7	1	15	0.22	0	34.83
GVKLLDISELDXVGAGR-K3-306	306	sp|Q9H3P2|NELFA_HUMAN	monolink	211020_LU02_aleitner_Pol2_05.c.23617.23617.2_211020_LU02_aleitner_Pol2_05.c.23617.23617.2	255	2093.97	1047.99	2	-2	1	14	0.14	0	34.68
QLVKSGAISAIK-V3-306	306	sp|P18615|NELFE_HUMAN	monolink	211020_LU02_aleitner_Pol2_05.c.10749.10749.3_211020_LU02_aleitner_Pol2_05.c.10749.10749.3	69	1519.76	507.595	3	-2	3	9	0.19	0	34.64
KLVIVNGDDPLSR-K1-306	306	sp|P24928|RPB1_HUMAN	monolink	211020_LU02_aleitner_Pol2_05.c.14978.14978.2_211020_LU02_aleitner_Pol2_05.c.14978.14978.2	1019	1730.82	866.417	2	-2.9	1	11	0.34	0	34.62
XSVTEGGIKYPETTEGGRPK-K9-306	306	sp|P24928|RPB1_HUMAN	monolink	211020_LU02_aleitner_Pol2_05.c.07486.07486.3_211020_LU02_aleitner_Pol2_05.c.07486.07486.3	42	2458.06	820.362	3	-4.1	1	16	0.33	0	34.37
IVEDAPPIDLQAEAQHASGEVEEPPR-A5-306	306	sp|P30876|RPB2_HUMAN	monolink	211020_LU02_aleitner_Pol2_05.c.17373.17373.3_211020_LU02_aleitner_Pol2_05.c.17373.17373.3	62	3102.37	1035.13	3	-2.6	1	23	0.32	0	34.18
MHGGGPPSGDSACPLR-M1-651	651	sp|P24928|RPB1_HUMAN	monolink	211020_LU02_aleitner_Pol2_05.c.13147.13147.2_211020_LU02_aleitner_Pol2_05.c.13147.13147.2	1	2245.76	1123.89	2	-4.7	3	9	0.22	0.85	34.17
MLVIPPGLSEEEEALQK-M1-635	635	sp|P18615|NELFE_HUMAN	monolink	211020_LU02_aleitner_Pol2_05.c.31267.31267.3_211020_LU02_aleitner_Pol2_05.c.31267.31267.3	1	2517.05	840.023	3	-3.2	3	17	0.19	0	34.1
STSKAVETVHNLCCNENK-K4-306	306	sp|Q8IXH7|NELFD_HUMAN	monolink	211020_LU02_aleitner_Pol2_05.c.07810.07810.3_211020_LU02_aleitner_Pol2_05.c.07810.07810.3	388	2395.97	799.665	3	-2.4	3	14	0.19	0	33.97
KALLALKK-K1-306	306	sp|P18615|NELFE_HUMAN	monolink	211020_LU02_aleitner_Pol2_05.c.06230.06230.2_211020_LU02_aleitner_Pol2_05.c.06230.06230.2	27	1189.64	595.829	2	-3.6	2	8	0.08	0.91	33.75
KGFDQEEVFEKPTR-K1-306	306	sp|P30876|RPB2_HUMAN	monolink	211020_LU02_aleitner_Pol2_05.c.10773.10773.3_211020_LU02_aleitner_Pol2_05.c.10773.10773.3	821	2014.86	672.628	3	-2.9	2	17	0.26	0	33.59
KILLSPER-K1-306	306	sp|P24928|RPB1_HUMAN	monolink	211020_LU02_aleitner_Pol2_05.c.08948.08948.2_211020_LU02_aleitner_Pol2_05.c.08948.08948.2	213	1260.61	631.312	2	-2.2	1	7	0.24	0.54	33.06
AELLQKSTETAQQLK-K6-306	306	sp|Q9H3P2|NELFA_HUMAN	monolink	211020_LU02_aleitner_Pol2_05.c.12464.12464.3_211020_LU02_aleitner_Pol2_05.c.12464.12464.3	181	1992.94	665.32	3	-2.2	4	11	0.17	0	32.99
HLVLAGGSKPR-G6-306	306	sp|O00267|SPT5H_HUMAN	monolink	211020_LU02_aleitner_Pol2_05.c.05282.05282.2_211020_LU02_aleitner_Pol2_05.c.05282.05282.2	647	1439.69	720.852	2	-2.1	1	10	0.15	0	32.98
YSPTSPTYSPTTPKYSPTSPTYSPTSPVYTPTSPK-P13-611	611	sp|P24928|RPB1_HUMAN	monolink	211020_LU02_aleitner_Pol2_05.c.16157.16157.3_211020_LU02_aleitner_Pol2_05.c.16157.16157.3	1886	4375.85	1459.62	3	-2.9	1	22	0.28	0	32.87
MLVIPPGLSEEEEALQKK-M1-306	306	sp|P18615|NELFE_HUMAN	monolink	211020_LU02_aleitner_Pol2_05.c.27078.27078.3_211020_LU02_aleitner_Pol2_05.c.27078.27078.3	1	2316.09	773.037	3	-3.5	3	19	0.33	0	32.75
SGLELYAEWKHVNEDSQEK-K10-306	306	sp|P24928|RPB1_HUMAN	monolink	211020_LU02_aleitner_Pol2_05.c.19848.19848.3_211020_LU02_aleitner_Pol2_05.c.19848.19848.3	203	2567.08	856.701	3	-2.3	1	11	0.12	0	32.75
QLVKSGAISAIK-L2-306	306	sp|P18615|NELFE_HUMAN	monolink	211020_LU02_aleitner_Pol2_05.c.10321.10321.3_211020_LU02_aleitner_Pol2_05.c.10321.10321.3	68	1519.76	507.595	3	-2.1	1	8	0.15	0	32.59
GIYKDDIAQVDYVEPSQNTISLKXIPR-K23-306	306	sp|O00267|SPT5H_HUMAN	monolink	211020_LU02_aleitner_Pol2_05.c.19221.19221.3_211020_LU02_aleitner_Pol2_05.c.19221.19221.3	306	3414.6	1139.21	3	-2.2	1	14	0.16	0.97	32.45
KPSPAQAAETPALELPLPSVPAPAPL-E9-306	306	sp|Q8WX92|NELFB_HUMAN	monolink	211020_LU02_aleitner_Pol2_05.c.30537.30537.3_211020_LU02_aleitner_Pol2_05.c.30537.30537.3	563	2867.42	956.816	3	-4.2	1	9	0.27	0	32.05
TLDAEVVEKPAKEETVVENATPDYAAGLVSTQK-K12-306	306	sp|Q9H3P2|NELFA_HUMAN	monolink	211020_LU02_aleitner_Pol2_05.c.19595.19595.4_211020_LU02_aleitner_Pol2_05.c.19595.19595.4	288	3807.79	952.956	4	-1.3	2	19	0.29	0	31.64
KQPXLDAATGK-K1-306	306	sp|P18615|NELFE_HUMAN	monolink	211020_LU02_aleitner_Pol2_05.c.04198.04198.2_211020_LU02_aleitner_Pol2_05.c.04198.04198.2	332	1480.62	741.32	2	-2.1	2	10	0.18	0.73	31.43
KGNTLYVYGEDMTPTLLR-G2-306	306	sp|P18615|NELFE_HUMAN	monolink	211020_LU02_aleitner_Pol2_05.c.23230.23230.2_211020_LU02_aleitner_Pol2_05.c.23230.23230.2	261	2376.07	1189.04	2	-1.6	1	14	0.2	0	31.42
LADIVKINNQLR-K6-611	611	sp|P24928|RPB1_HUMAN	monolink	211020_LU02_aleitner_Pol2_05.c.15204.15204.2_211020_LU02_aleitner_Pol2_05.c.15204.15204.2	285	2006.88	1004.45	2	-1.4	2	10	0.14	0	31.38
DIVKVIDGPHSGR-V3-611	611	sp|O00267|SPT5H_HUMAN	monolink	211020_LU02_aleitner_Pol2_05.c.10463.10463.3_211020_LU02_aleitner_Pol2_05.c.10463.10463.3	600	2002.81	668.612	3	-3.2	1	14	0.23	0	31.25
XSLKDWFAK-K4-306	306	sp|O00267|SPT5H_HUMAN	monolink	211020_LU02_aleitner_Pol2_05.c.19918.19918.2_211020_LU02_aleitner_Pol2_05.c.19918.19918.2	323	1446.58	724.3	2	-3.4	2	8	0.11	0.97	31.09
SFAFLHCKK-K8-306	306	sp|O00267|SPT5H_HUMAN	monolink	211020_LU02_aleitner_Pol2_05.c.10147.10147.2_211020_LU02_aleitner_Pol2_05.c.10147.10147.2	627	1442.6	722.308	2	-2.8	1	8	0.11	0	31.04
YSPTSPTYSPTTPKYSPTSPTYSPTSPVYTPTSPK-P10-306	306	sp|P24928|RPB1_HUMAN	monolink	211020_LU02_aleitner_Pol2_05.c.16545.16545.3_211020_LU02_aleitner_Pol2_05.c.16545.16545.3	1883	4070.82	1357.95	3	-0.5	1	20	0.24	0	31
MHGGGPPSGDSACPLR-M1-611	611	sp|P24928|RPB1_HUMAN	monolink	211020_LU02_aleitner_Pol2_05.c.10734.10734.2_211020_LU02_aleitner_Pol2_05.c.10734.10734.2	1	2205.76	1103.88	2	-4.5	5	9	0.24	0	30.94
GSKINISQVIAVVGQQNVEGK-I4-306	306	sp|P24928|RPB1_HUMAN	monolink	211020_LU02_aleitner_Pol2_05.c.23895.23895.2_211020_LU02_aleitner_Pol2_05.c.23895.23895.2	779	2473.22	1237.62	2	-1.8	1	12	0.16	0	30.85
GIYKDDIAQVDYVEPSQNTISLKXIPR-K23-611	611	sp|O00267|SPT5H_HUMAN	monolink	211020_LU02_aleitner_Pol2_05.c.18992.18992.3_211020_LU02_aleitner_Pol2_05.c.18992.18992.3	306	3719.64	1240.89	3	-1.3	2	14	0.22	0	30.85
KSLYESFVSSSDR-K1-306	306	sp|P18615|NELFE_HUMAN	monolink	211020_LU02_aleitner_Pol2_05.c.16861.16861.2_211020_LU02_aleitner_Pol2_05.c.16861.16861.2	130	1809.74	905.878	2	-3.6	2	11	0.3	0	30.83
MLVIPPGLSEEEEALQKK-L2-635	635	sp|P18615|NELFE_HUMAN	monolink	211020_LU02_aleitner_Pol2_05.c.26821.26821.3_211020_LU02_aleitner_Pol2_05.c.26821.26821.3	2	2645.14	882.722	3	-2.5	1	18	0.23	0	30.72
GYIGVVKDATESTAR-K7-306	306	sp|O00267|SPT5H_HUMAN	monolink	211020_LU02_aleitner_Pol2_05.c.14208.14208.2_211020_LU02_aleitner_Pol2_05.c.14208.14208.2	725	1871.83	936.92	2	-2.7	2	13	0.22	0	30.7
LFDAEKIR-K6-306	306	sp|O00267|SPT5H_HUMAN	monolink	211020_LU02_aleitner_Pol2_05.c.11901.11901.2_211020_LU02_aleitner_Pol2_05.c.11901.11901.2	344	1296.57	649.294	2	-2.8	3	7	0.05	0	30.67
VQFGVLSPDELKR-D9-306	306	sp|P24928|RPB1_HUMAN	monolink	211020_LU02_aleitner_Pol2_05.c.18635.18635.2_211020_LU02_aleitner_Pol2_05.c.18635.18635.2	29	1792.84	897.425	2	-2.4	1	9	0.09	0	30.65
EEEPEDEEEEEEEEEYDEEEEEEDDDRPPKKPR-E5-900	900	sp|O00267|SPT5H_HUMAN	monolink	211020_LU02_aleitner_Pol2_05.c.09344.09344.6_211020_LU02_aleitner_Pol2_05.c.09344.09344.6	43	5064.67	845.119	6	-3.8	1	19	0.31	0	30.62
TQIVYSDDVYKENLVDGF-V9-611	611	sp|P18615|NELFE_HUMAN	monolink	211020_LU02_aleitner_Pol2_05.c.22676.22676.2_211020_LU02_aleitner_Pol2_05.c.22676.22676.2	371	2715.07	1358.54	2	-0.5	1	7	0.13	0	30.53
YGEDGLAGESVEFQNLATLKPSNK-F13-611	611	sp|P24928|RPB1_HUMAN	monolink	211020_LU02_aleitner_Pol2_05.c.21797.21797.3_211020_LU02_aleitner_Pol2_05.c.21797.21797.3	903	3177.31	1060.11	3	-3.4	1	12	0.19	0	30.45
MLVIPPGLSEEEEALQKK-M1-651	651	sp|P18615|NELFE_HUMAN	monolink	211020_LU02_aleitner_Pol2_05.c.23758.23758.3_211020_LU02_aleitner_Pol2_05.c.23758.23758.3	1	2661.14	888.054	3	-1.8	3	19	0.25	0.97	30.41
GSKINISQVIAVVGQQNVEGK-S7-306	306	sp|P24928|RPB1_HUMAN	monolink	211020_LU02_aleitner_Pol2_05.c.23809.23809.3_211020_LU02_aleitner_Pol2_05.c.23809.23809.3	782	2473.21	825.413	3	-2.9	1	13	0.23	0	30.4
KFIAYQFTDTPLQIK-K1-306	306	sp|O00267|SPT5H_HUMAN	monolink	211020_LU02_aleitner_Pol2_05.c.23391.23391.2_211020_LU02_aleitner_Pol2_05.c.23391.23391.2	199	2118	1060.01	2	-1.5	1	13	0.21	0	30.3
LPSDLHPIKVVEGVK-I8-306	306	sp|P24928|RPB1_HUMAN	monolink	211020_LU02_aleitner_Pol2_05.c.15045.15045.2_211020_LU02_aleitner_Pol2_05.c.15045.15045.2	1007	1935.96	968.99	2	-3.4	2	11	0.11	0	30.25
YSPTSPKYSPTSPTYSPTTPK-P6-306	306	sp|P24928|RPB1_HUMAN	monolink	211020_LU02_aleitner_Pol2_05.c.10473.10473.3_211020_LU02_aleitner_Pol2_05.c.10473.10473.3	1872	2592.13	865.05	3	-1.8	2	13	0.22	0	30.24
SGAISAIKAETK-K8-306	306	sp|P18615|NELFE_HUMAN	monolink	211020_LU02_aleitner_Pol2_05.c.09685.09685.3_211020_LU02_aleitner_Pol2_05.c.09685.09685.3	78	1480.68	494.567	3	-2.1	4	7	0.11	0	30.21
HLVLAGGSKPR-R11-306	306	sp|O00267|SPT5H_HUMAN	monolink	211020_LU02_aleitner_Pol2_05.c.05228.05228.3_211020_LU02_aleitner_Pol2_05.c.05228.05228.3	652	1439.69	480.905	3	-1.4	2	7	0.16	0	30.1
KGNTLYVYGEDMTPTLLR-G2-611	611	sp|P18615|NELFE_HUMAN	monolink	211020_LU02_aleitner_Pol2_05.c.23101.23101.3_211020_LU02_aleitner_Pol2_05.c.23101.23101.3	261	2681.11	894.71	3	-2.5	1	14	0.26	0	30.06
TLPHFIKDDYGPESR-L2-306	306	sp|P24928|RPB1_HUMAN	monolink	211020_LU02_aleitner_Pol2_05.c.13950.13950.3_211020_LU02_aleitner_Pol2_05.c.13950.13950.3	807	2079.89	694.304	3	-2	1	8	0.14	0	29.96
RSAAGSEKEEEPEDEEEEEEEEEYDEEEEEEDDDRPPK-G5-649	649	sp|O00267|SPT5H_HUMAN	monolink	211020_LU02_aleitner_Pol2_05.c.12390.12390.4_211020_LU02_aleitner_Pol2_05.c.12390.12390.4	35	5218.8	1305.71	4	-4.5	1	15	0.16	0	29.94
KLVIVNGDDPLSR-K1-635	635	sp|P24928|RPB1_HUMAN	monolink	211020_LU02_aleitner_Pol2_05.c.16261.16261.2_211020_LU02_aleitner_Pol2_05.c.16261.16261.2	1019	2059.87	1030.94	2	-2.4	2	9	0.21	0	29.93
IPQIGDKFASR-D6-306	306	sp|P30876|RPB2_HUMAN	monolink	211020_LU02_aleitner_Pol2_05.c.12741.12741.3_211020_LU02_aleitner_Pol2_05.c.12741.12741.3	933	1536.69	513.239	3	-2.4	1	7	0.08	0	29.81
KXDTTTPLKGIPK-K9-306	306	sp|Q9H3P2|NELFA_HUMAN	monolink	211020_LU02_aleitner_Pol2_05.c.07140.07140.3_211020_LU02_aleitner_Pol2_05.c.07140.07140.3	215	1750.82	584.614	3	-1.6	2	9	0.15	0	29.78
GYIGVVKDATESTAR-V6-306	306	sp|O00267|SPT5H_HUMAN	monolink	211020_LU02_aleitner_Pol2_05.c.14270.14270.3_211020_LU02_aleitner_Pol2_05.c.14270.14270.3	724	1871.83	624.95	3	-2.3	1	11	0.24	0	29.75
LTHVYDLCKGK-C8-611	611	sp|P24928|RPB1_HUMAN	monolink	211020_LU02_aleitner_Pol2_05.c.07336.07336.2_211020_LU02_aleitner_Pol2_05.c.07336.07336.2	148	1943.75	972.883	2	-1.5	1	8	0.11	0	29.62
GKNICEGGEEMDNK-C5-306	306	sp|P24928|RPB1_HUMAN	monolink	211020_LU02_aleitner_Pol2_05.c.05336.05336.3_211020_LU02_aleitner_Pol2_05.c.05336.05336.3	154	1885.68	629.568	3	-2.9	1	7	0.23	0	29.46
LKDPEKGPVPTFQPFQR-K2-611	611	sp|P18615|NELFE_HUMAN	monolink	211020_LU02_aleitner_Pol2_05.c.15227.15227.3_211020_LU02_aleitner_Pol2_05.c.15227.15227.3	97	2594.12	865.715	3	-1.6	1	15	0.22	0	29.46
NQDDLTHKLADIVK-K8-306	306	sp|P24928|RPB1_HUMAN	monolink	211020_LU02_aleitner_Pol2_05.c.19143.19143.2_211020_LU02_aleitner_Pol2_05.c.19143.19143.2	279	1914.87	958.441	2	-3.2	1	14	0.12	0	29.45
MHGGGPPSGDSACPLR-M1-635	635	sp|P24928|RPB1_HUMAN	monolink	211020_LU02_aleitner_Pol2_05.c.11813.11813.2_211020_LU02_aleitner_Pol2_05.c.11813.11813.2	1	2229.77	1115.89	2	-2.9	1	12	0.36	0	29.42
KFIAYQFTDTPLQIK-A4-306	306	sp|O00267|SPT5H_HUMAN	monolink	211020_LU02_aleitner_Pol2_05.c.23299.23299.3_211020_LU02_aleitner_Pol2_05.c.23299.23299.3	202	2118	707.008	3	-3.9	1	9	0.21	0	29.35
TLEGKLKDPEK-K5-306	306	sp|P18615|NELFE_HUMAN	monolink	211020_LU02_aleitner_Pol2_05.c.07472.07472.3_211020_LU02_aleitner_Pol2_05.c.07472.07472.3	95	1562.72	521.914	3	-3.7	2	8	0.1	0	29.19
MLVIPPGLSEEEEALQK-V3-611	611	sp|P18615|NELFE_HUMAN	monolink	211020_LU02_aleitner_Pol2_05.c.31004.31004.3_211020_LU02_aleitner_Pol2_05.c.31004.31004.3	3	2493.03	832.02	3	-2.8	1	14	0.23	0	29.18
YSPTSPTYSPTSPVYTPTSPKYSPTSPTYSPTSPK-T16-611	611	sp|P24928|RPB1_HUMAN	monolink	211020_LU02_aleitner_Pol2_05.c.16064.16064.3_211020_LU02_aleitner_Pol2_05.c.16064.16064.3	1903	4361.84	1454.96	3	-1.4	1	15	0.18	0	29.17
TLQEDLVKDVLSNAHIQNELER-D5-306	306	sp|P24928|RPB1_HUMAN	monolink	211020_LU02_aleitner_Pol2_05.c.28195.28195.3_211020_LU02_aleitner_Pol2_05.c.28195.28195.3	937	2869.34	957.455	3	-3.3	2	18	0.21	0	29.1
HGQKGTCGIQYR-K4-306	306	sp|P30876|RPB2_HUMAN	monolink	211020_LU02_aleitner_Pol2_05.c.03676.03676.3_211020_LU02_aleitner_Pol2_05.c.03676.03676.3	942	1709.69	570.906	3	-1.9	2	9	0.18	0	29.1
EHAKWNPTAGVAFEYDPDNALR-P7-306	306	sp|P19387|RPB3_HUMAN	monolink	211020_LU02_aleitner_Pol2_05.c.20638.20638.3_211020_LU02_aleitner_Pol2_05.c.20638.20638.3	178	2806.2	936.407	3	-1.6	1	13	0.33	0	29.03
DVQPPKQQPMIYICGECHTENEIK-Q7-306	306	sp|P53803|RPAB4_HUMAN	monolink	211020_LU02_aleitner_Pol2_05.c.15004.15004.3_211020_LU02_aleitner_Pol2_05.c.15004.15004.3	12	3219.36	1074.13	3	-1.9	1	12	0.12	0	29.03
LKDPEKGPVPTFQPFQR-K2-306	306	sp|P18615|NELFE_HUMAN	monolink	211020_LU02_aleitner_Pol2_05.c.15252.15252.3_211020_LU02_aleitner_Pol2_05.c.15252.15252.3	97	2289.08	764.033	3	-3	2	12	0.3	0	29.01
YSPTSPTYSPTSPVYTPTSPKYSPTSPTYSPTSPK-Y15-306	306	sp|P24928|RPB1_HUMAN	monolink	211020_LU02_aleitner_Pol2_05.c.16225.16225.3_211020_LU02_aleitner_Pol2_05.c.16225.16225.3	1902	4056.81	1353.28	3	-0.1	1	14	0.2	0	28.99
AIVFRPFKGEVVDAVVTQVNK-K8-306	306	sp|P62487|RPB7_HUMAN	monolink	211020_LU02_aleitner_Pol2_05.c.24602.24602.3_211020_LU02_aleitner_Pol2_05.c.24602.24602.3	81	2621.32	874.781	3	-2.5	1	14	0.17	0	28.99
YSPTSPKYSPTSPK-S2-635	635	sp|P24928|RPB1_HUMAN	monolink	211020_LU02_aleitner_Pol2_05.c.07432.07432.2_211020_LU02_aleitner_Pol2_05.c.07432.07432.2	1861	2173.83	1087.92	2	-3.3	1	7	0.14	0	28.98
KLEDLLEK-K1-306	306	sp|Q8WX92|NELFB_HUMAN	monolink	211020_LU02_aleitner_Pol2_05.c.13646.13646.2_211020_LU02_aleitner_Pol2_05.c.13646.13646.2	92	1292.59	647.301	2	-3.1	1	7	0.09	0	28.97
KQPXLDAATGK-Q2-635	635	sp|P18615|NELFE_HUMAN	monolink	211020_LU02_aleitner_Pol2_05.c.06002.06002.2_211020_LU02_aleitner_Pol2_05.c.06002.06002.2	333	1809.67	905.845	2	-2.7	4	8	0.17	0.87	28.95
VSNFKPGVYAVSVTGR-K5-306	306	sp|P63272|SPT4H_HUMAN	monolink	211020_LU02_aleitner_Pol2_05.c.15431.15431.3_211020_LU02_aleitner_Pol2_05.c.15431.15431.3	81	1985.92	662.98	3	-3.8	1	10	0.27	0	28.92
TLQEDLVKDVLSNAHIQNELER-V7-635	635	sp|P24928|RPB1_HUMAN	monolink	211020_LU02_aleitner_Pol2_05.c.29979.29979.3_211020_LU02_aleitner_Pol2_05.c.29979.29979.3	939	3198.39	1067.14	3	-3.1	1	16	0.17	0	28.88
SLYESFVSSSDR-Y3-611	611	sp|P18615|NELFE_HUMAN	monolink	211020_LU02_aleitner_Pol2_05.c.13941.13941.3_211020_LU02_aleitner_Pol2_05.c.13941.13941.3	133	1986.68	663.236	3	-4.1	3	9	0.24	0	28.86
TGVIKLRIEDDQQIVIDEDXTK-L6-288	288	reverse_sp|P62487|RPB7_HUMAN	monolink	211020_LU02_aleitner_Pol2_05.c.21799.21799.4_211020_LU02_aleitner_Pol2_05.c.21799.21799.4	28	2862.33	716.59	4	-3	1	7	0.12	0	28.83
QKLFTEVEGTCTGK-Q1-306	306	sp|P62487|RPB7_HUMAN	monolink	211020_LU02_aleitner_Pol2_05.c.11571.11571.2_211020_LU02_aleitner_Pol2_05.c.11571.11571.2	28	1902.81	952.411	2	-0.8	1	11	0.19	0	28.81
KPKTPSLTVFLLGQSAR-P2-306	306	sp|P24928|RPB1_HUMAN	monolink	211020_LU02_aleitner_Pol2_05.c.20706.20706.3_211020_LU02_aleitner_Pol2_05.c.20706.20706.3	1134	2148.09	717.039	3	-1.4	1	11	0.23	0	28.79
IPFGFKHR-F5-306	306	sp|P24928|RPB1_HUMAN	monolink	211020_LU02_aleitner_Pol2_05.c.09753.09753.2_211020_LU02_aleitner_Pol2_05.c.09753.09753.2	802	1306.58	654.299	2	-2.9	1	7	0.03	0	28.78
DPQVLFAGYKVPHPLEHK-V11-635	635	sp|P52435|RPB11_HUMAN	monolink	211020_LU02_aleitner_Pol2_05.c.18252.18252.3_211020_LU02_aleitner_Pol2_05.c.18252.18252.3	63	2709.17	904.064	3	-3.7	1	12	0.22	0	28.72
TLPHFIKDDYGPESR-K7-611	611	sp|P24928|RPB1_HUMAN	monolink	211020_LU02_aleitner_Pol2_05.c.13915.13915.3_211020_LU02_aleitner_Pol2_05.c.13915.13915.3	812	2384.93	795.984	3	-3.2	1	10	0.11	0	28.65
GIYKDDIAQVDYVEPSQNTISLKMIPR-P15-611	611	sp|O00267|SPT5H_HUMAN	monolink	211020_LU02_aleitner_Pol2_05.c.21652.21652.3_211020_LU02_aleitner_Pol2_05.c.21652.21652.3	298	3703.64	1235.56	3	-1.8	1	14	0.27	0	28.57
GSKINISQVIAVVGQQNVEGK-Q8-611	611	sp|P24928|RPB1_HUMAN	monolink	211020_LU02_aleitner_Pol2_05.c.23576.23576.3_211020_LU02_aleitner_Pol2_05.c.23576.23576.3	783	2778.26	927.093	3	-2.4	1	13	0.2	0	28.57
LEDLLEKSFSLVK-E6-306	306	sp|Q8WX92|NELFB_HUMAN	monolink	211020_LU02_aleitner_Pol2_05.c.28188.28188.2_211020_LU02_aleitner_Pol2_05.c.28188.28188.2	98	1825.87	913.943	2	-3.1	1	10	0.14	0	28.53
KITSQIFIGPTYYQR-I2-306	306	sp|P30876|RPB2_HUMAN	monolink	211020_LU02_aleitner_Pol2_05.c.19009.19009.2_211020_LU02_aleitner_Pol2_05.c.19009.19009.2	1037	2119.99	1061	2	-2.7	1	11	0.18	0	28.43
LKDPEKGPVPTFQPFQR-K2-651	651	sp|P18615|NELFE_HUMAN	monolink	211020_LU02_aleitner_Pol2_05.c.17818.17818.3_211020_LU02_aleitner_Pol2_05.c.17818.17818.3	97	2634.13	879.051	3	-0.6	1	15	0.28	0	28.43
GVKLLDISELDXVGAGR-K3-611	611	sp|Q9H3P2|NELFA_HUMAN	monolink	211020_LU02_aleitner_Pol2_05.c.23546.23546.3_211020_LU02_aleitner_Pol2_05.c.23546.23546.3	255	2399.01	800.676	3	-2.6	1	13	0.17	0	28.32
DPEKGPVPTFQPFQR-V7-306	306	sp|P18615|NELFE_HUMAN	monolink	211020_LU02_aleitner_Pol2_05.c.18296.18296.3_211020_LU02_aleitner_Pol2_05.c.18296.18296.3	104	2047.9	683.64	3	-3	1	8	0.24	0	28.29
DKTGSSAQKSLSEYNNFK-K9-306	306	sp|P24928|RPB1_HUMAN	monolink	211020_LU02_aleitner_Pol2_05.c.10056.10056.3_211020_LU02_aleitner_Pol2_05.c.10056.10056.3	758	2308.98	770.667	3	-2.8	1	11	0.22	0	28.26
LFDAEKIRSLGGDVASDGDFLIFEGNR-L1-996	996	sp|O00267|SPT5H_HUMAN	monolink	211020_LU02_aleitner_Pol2_05.c.23568.23568.3_211020_LU02_aleitner_Pol2_05.c.23568.23568.3	339	3936.58	1313.2	3	-0.6	1	7	0.26	0	28.25
NKTQISLVR-K2-612	612	sp|P30876|RPB2_HUMAN	monolink	211020_LU02_aleitner_Pol2_05.c.11415.11415.2_211020_LU02_aleitner_Pol2_05.c.11415.11415.2	1143	1669.67	835.843	2	-3.1	1	7	0.17	0	28.24
TLPHFIKDDYGPESR-K7-306	306	sp|P24928|RPB1_HUMAN	monolink	211020_LU02_aleitner_Pol2_05.c.14387.14387.3_211020_LU02_aleitner_Pol2_05.c.14387.14387.3	812	2079.89	694.304	3	-3.3	3	9	0.16	0	28.2
AIVFRPFKGEVVDAVVTQVNK-K8-611	611	sp|P62487|RPB7_HUMAN	monolink	211020_LU02_aleitner_Pol2_05.c.24095.24095.3_211020_LU02_aleitner_Pol2_05.c.24095.24095.3	81	2926.36	976.463	3	-0.9	1	15	0.18	0	28.15
KSLYESFVSSSDR-S2-611	611	sp|P18615|NELFE_HUMAN	monolink	211020_LU02_aleitner_Pol2_05.c.16953.16953.2_211020_LU02_aleitner_Pol2_05.c.16953.16953.2	131	2114.78	1058.4	2	-2.6	1	9	0.14	0	28.14
VSNFKPGVYAVSVTGR-F4-306	306	sp|P63272|SPT4H_HUMAN	monolink	211020_LU02_aleitner_Pol2_05.c.15435.15435.2_211020_LU02_aleitner_Pol2_05.c.15435.15435.2	80	1985.92	993.968	2	-2.2	2	12	0.36	0	28.11
GVKLLDISELDMVGAGR-K3-611	611	sp|Q9H3P2|NELFA_HUMAN	monolink	211020_LU02_aleitner_Pol2_05.c.26017.26017.3_211020_LU02_aleitner_Pol2_05.c.26017.26017.3	255	2383.01	795.345	3	-2.1	1	13	0.33	0	28.02
KITSQIFIGPTYYQR-K1-651	651	sp|P30876|RPB2_HUMAN	monolink	211020_LU02_aleitner_Pol2_05.c.22295.22295.3_211020_LU02_aleitner_Pol2_05.c.22295.22295.3	1036	2465.04	822.689	3	-0.8	1	13	0.14	0	28.02
YSPTSPTYSPTSPKYSPTSPTYSPTSPK-P13-306	306	sp|P24928|RPB1_HUMAN	monolink	211020_LU02_aleitner_Pol2_05.c.12759.12759.3_211020_LU02_aleitner_Pol2_05.c.12759.12759.3	1921	3311.44	1104.82	3	-1.8	1	16	0.23	0	28
LEALQKALEPTGQSGEAVK-Q5-306	306	sp|Q8WX92|NELFB_HUMAN	monolink	211020_LU02_aleitner_Pol2_05.c.15171.15171.3_211020_LU02_aleitner_Pol2_05.c.15171.15171.3	524	2274.07	759.031	3	-3.3	1	13	0.22	0	27.97
GKNICEGGEEMDNKFGVEQPEGDEDLTK-D12-306	306	sp|P24928|RPB1_HUMAN	monolink	211020_LU02_aleitner_Pol2_05.c.13779.13779.3_211020_LU02_aleitner_Pol2_05.c.13779.13779.3	161	3430.38	1144.47	3	-0.9	1	13	0.24	0	27.92
EVLQKEXLPHVGVSDFCETK-P9-306	306	sp|P30876|RPB2_HUMAN	monolink	211020_LU02_aleitner_Pol2_05.c.16640.16640.3_211020_LU02_aleitner_Pol2_05.c.16640.16640.3	349	2667.15	890.059	3	-2.9	1	11	0.15	0.96	27.82
ICRPLLIVEKQK-K10-306	306	sp|P30876|RPB2_HUMAN	monolink	211020_LU02_aleitner_Pol2_05.c.11141.11141.3_211020_LU02_aleitner_Pol2_05.c.11141.11141.3	630	1801.91	601.645	3	-2.2	2	11	0.25	0	27.77
YSPTSPKYSPTSPTYSPTTPK-P6-611	611	sp|P24928|RPB1_HUMAN	monolink	211020_LU02_aleitner_Pol2_05.c.10219.10219.3_211020_LU02_aleitner_Pol2_05.c.10219.10219.3	1872	2897.17	966.73	3	-2.1	1	16	0.24	0	27.77
VSANKGEIGDATPFNDAVNVQK-K5-611	611	sp|P30876|RPB2_HUMAN	monolink	211020_LU02_aleitner_Pol2_05.c.14254.14254.3_211020_LU02_aleitner_Pol2_05.c.14254.14254.3	993	2884.2	962.406	3	0.2	1	17	0.24	0	27.66
TIDVYLPASYTLNR-Y5-899	899	reverse_sp|P30876|RPB2_HUMAN	monolink	211020_LU02_aleitner_Pol2_05.c.19618.19618.3_211020_LU02_aleitner_Pol2_05.c.19618.19618.3	1050	2523.92	842.313	3	-4.4	1	7	0.13	0	27.66
LKDPEKGPVPTFQPFQR-P4-306	306	sp|P18615|NELFE_HUMAN	monolink	211020_LU02_aleitner_Pol2_05.c.15613.15613.3_211020_LU02_aleitner_Pol2_05.c.15613.15613.3	99	2289.08	764.034	3	-2.3	1	11	0.32	0	27.61
MHGGGPPSGDSACPLR-M1-980	980	sp|P24928|RPB1_HUMAN	monolink	211020_LU02_aleitner_Pol2_05.c.12393.12393.3_211020_LU02_aleitner_Pol2_05.c.12393.12393.3	1	2574.82	859.28	3	-2.8	1	14	0.22	0.89	27.57
GNSQYPGAKYIIR-K9-306	306	sp|P24928|RPB1_HUMAN	monolink	211020_LU02_aleitner_Pol2_05.c.13337.13337.2_211020_LU02_aleitner_Pol2_05.c.13337.13337.2	417	1771.79	886.903	2	-1.6	3	8	0.05	0	27.54
KIIITEDGEFK-K1-306	306	sp|P24928|RPB1_HUMAN	monolink	211020_LU02_aleitner_Pol2_05.c.13750.13750.2_211020_LU02_aleitner_Pol2_05.c.13750.13750.2	1319	1597.72	799.87	2	-1.9	2	9	0.24	0	27.51
EVLQKEXLPHVGVSDFCETK-K5-306	306	sp|P30876|RPB2_HUMAN	monolink	211020_LU02_aleitner_Pol2_05.c.16066.16066.3_211020_LU02_aleitner_Pol2_05.c.16066.16066.3	345	2667.15	890.059	3	-2.5	1	13	0.2	0	27.5
KTLDAEVVEKPAK-L3-306	306	sp|Q9H3P2|NELFA_HUMAN	monolink	211020_LU02_aleitner_Pol2_05.c.06219.06219.2_211020_LU02_aleitner_Pol2_05.c.06219.06219.2	278	1732.83	867.422	2	-0.6	2	9	0.15	0	27.48
YSPTSPTYSPTSPVYTPTSPKYSPTSPTYSPTSPK-Y15-612	612	sp|P24928|RPB1_HUMAN	monolink	211020_LU02_aleitner_Pol2_05.c.16022.16022.4_211020_LU02_aleitner_Pol2_05.c.16022.16022.4	1902	4362.84	1091.72	4	0.8	2	19	0.21	0	27.46
VLSEKDVDPVR-E4-306	306	sp|P24928|RPB1_HUMAN	monolink	211020_LU02_aleitner_Pol2_05.c.09508.09508.2_211020_LU02_aleitner_Pol2_05.c.09508.09508.2	1349	1561.7	781.857	2	-2.4	2	7	0.2	0	27.41
GKNICEGGEEXDNK-K2-306	306	sp|P24928|RPB1_HUMAN	monolink	211020_LU02_aleitner_Pol2_05.c.03073.03073.2_211020_LU02_aleitner_Pol2_05.c.03073.03073.2	151	1901.68	951.846	2	-2.2	1	8	0.15	0	27.41
IISDGLKYSLATGNWGDQKK-K7-306	306	sp|P30876|RPB2_HUMAN	monolink	211020_LU02_aleitner_Pol2_05.c.18274.18274.3_211020_LU02_aleitner_Pol2_05.c.18274.18274.3	445	2499.16	834.061	3	-3.1	1	10	0.13	0	27.39
HAIYDKLDDDGLIAPGVR-K6-635	635	sp|P30876|RPB2_HUMAN	monolink	211020_LU02_aleitner_Pol2_05.c.18662.18662.3_211020_LU02_aleitner_Pol2_05.c.18662.18662.3	847	2602.08	868.369	3	-2	1	12	0.23	0	27.38
LKDPEKGPVPTFQPFQR-K2-635	635	sp|P18615|NELFE_HUMAN	monolink	211020_LU02_aleitner_Pol2_05.c.16549.16549.4_211020_LU02_aleitner_Pol2_05.c.16549.16549.4	97	2618.13	655.54	4	-2.7	1	12	0.24	0	27.38
MSVTEGGIKYPETTEGGRPK-I8-306	306	sp|P24928|RPB1_HUMAN	monolink	211020_LU02_aleitner_Pol2_05.c.09695.09695.3_211020_LU02_aleitner_Pol2_05.c.09695.09695.3	41	2442.07	815.031	3	-3.3	1	13	0.24	0	27.36
EQESKKGFDQEEVFEKPTR-K5-306	306	sp|P30876|RPB2_HUMAN	monolink	211020_LU02_aleitner_Pol2_05.c.08407.08407.4_211020_LU02_aleitner_Pol2_05.c.08407.08407.4	820	2616.13	655.04	4	-2.9	1	14	0.23	0	27.32
KLVIVNGDDPLSR-K1-611	611	sp|P24928|RPB1_HUMAN	monolink	211020_LU02_aleitner_Pol2_05.c.14796.14796.2_211020_LU02_aleitner_Pol2_05.c.14796.14796.2	1019	2035.86	1018.94	2	-2.2	2	9	0.29	0	27.32
DIVKVIDGPHSGR-V3-306	306	sp|O00267|SPT5H_HUMAN	monolink	211020_LU02_aleitner_Pol2_05.c.10262.10262.2_211020_LU02_aleitner_Pol2_05.c.10262.10262.2	600	1697.77	849.895	2	-1.8	1	8	0.26	0	27.31
STSKAVETVHNLCCNENK-K4-611	611	sp|Q8IXH7|NELFD_HUMAN	monolink	211020_LU02_aleitner_Pol2_05.c.08071.08071.3_211020_LU02_aleitner_Pol2_05.c.08071.08071.3	388	2701.01	901.345	3	-2.2	1	14	0.18	0	27.31
VSANKGEIGDATPFNDAVNVQK-K5-306	306	sp|P30876|RPB2_HUMAN	monolink	211020_LU02_aleitner_Pol2_05.c.14739.14739.2_211020_LU02_aleitner_Pol2_05.c.14739.14739.2	993	2579.15	1290.58	2	-3	2	14	0.19	0	27.3
LADIVKINNQLR-K6-306	306	sp|P24928|RPB1_HUMAN	monolink	211020_LU02_aleitner_Pol2_05.c.15446.15446.2_211020_LU02_aleitner_Pol2_05.c.15446.15446.2	285	1701.84	851.928	2	-2.7	3	7	0.16	0	27.24
LKDPEKGPVPTFQPFQR-D3-635	635	sp|P18615|NELFE_HUMAN	monolink	211020_LU02_aleitner_Pol2_05.c.16326.16326.3_211020_LU02_aleitner_Pol2_05.c.16326.16326.3	98	2618.13	873.717	3	-3.1	1	12	0.15	0	27.19
YSPTSPTYSPTTPKYSPTSPTYSPTSPVYTPTSPK-P13-635	635	sp|P24928|RPB1_HUMAN	monolink	211020_LU02_aleitner_Pol2_05.c.17112.17112.4_211020_LU02_aleitner_Pol2_05.c.17112.17112.4	1886	4399.87	1100.98	4	-0.9	1	20	0.26	0	27.17
KTLDAEVVEKPAKEETVVENATPDYAAGLVSTQK-L3-306	306	sp|Q9H3P2|NELFA_HUMAN	monolink	211020_LU02_aleitner_Pol2_05.c.16709.16709.4_211020_LU02_aleitner_Pol2_05.c.16709.16709.4	278	3935.89	984.979	4	-2	1	15	0.28	0	27.11
LKDPEKGPVPTFQPFQR-K2-980	980	sp|P18615|NELFE_HUMAN	monolink	211020_LU02_aleitner_Pol2_05.c.18603.18603.3_211020_LU02_aleitner_Pol2_05.c.18603.18603.3	97	2963.18	988.734	3	-1.6	1	14	0.19	0	27.08
QTHVKQAIEGVGNLR-K5-594	594	sp|O00267|SPT5H_HUMAN	monolink	211020_LU02_aleitner_Pol2_05.c.15059.15059.2_211020_LU02_aleitner_Pol2_05.c.15059.15059.2	236	2242.93	1122.47	2	-4.3	1	9	0.12	0	27.03
KAYFLGYMVHR-K1-611	611	sp|P30876|RPB2_HUMAN	monolink	211020_LU02_aleitner_Pol2_05.c.16655.16655.3_211020_LU02_aleitner_Pol2_05.c.16655.16655.3	361	1994.78	665.933	3	-1.9	1	9	0.15	0	26.95
VGECEASAXLPLECQYLNKNALTTLAGPLTPPVK-S7-306	306	sp|Q9H3P2|NELFA_HUMAN	monolink	211020_LU02_aleitner_Pol2_05.c.27374.27374.3_211020_LU02_aleitner_Pol2_05.c.27374.27374.3	134	4006.87	1336.63	3	-2.4	1	17	0.31	0.98	26.94
ELINISKKPK-K7-611	611	sp|P24928|RPB1_HUMAN	monolink	211020_LU02_aleitner_Pol2_05.c.07172.07172.3_211020_LU02_aleitner_Pol2_05.c.07172.07172.3	1132	1779.78	594.267	3	-3.2	1	7	0.08	0	26.9
EEEPEDEEEEEEEEEYDEEEEEEDDDRPPK-E11-898	898	sp|O00267|SPT5H_HUMAN	monolink	211020_LU02_aleitner_Pol2_05.c.12665.12665.5_211020_LU02_aleitner_Pol2_05.c.12665.12665.5	49	4681.42	937.292	5	-0.7	1	19	0.23	0	26.85
KGNTLYVYGEDXTPTLLR-G2-306	306	sp|P18615|NELFE_HUMAN	monolink	211020_LU02_aleitner_Pol2_05.c.19305.19305.2_211020_LU02_aleitner_Pol2_05.c.19305.19305.2	261	2392.06	1197.04	2	-3	1	13	0.2	0	26.84
DTKVPNACLFTINK-T2-306	306	sp|P52435|RPB11_HUMAN	monolink	211020_LU02_aleitner_Pol2_05.c.17867.17867.2_211020_LU02_aleitner_Pol2_05.c.17867.17867.2	25	1925.86	963.937	2	-0.6	1	9	0.18	0	26.77
EHAKWNPTAGVAFEYDPDNALR-E1-306	306	sp|P19387|RPB3_HUMAN	monolink	211020_LU02_aleitner_Pol2_05.c.20282.20282.3_211020_LU02_aleitner_Pol2_05.c.20282.20282.3	172	2806.19	936.405	3	-4.1	1	11	0.32	0	26.72
GYIYVEAYKQTHVK-K9-306	306	sp|O00267|SPT5H_HUMAN	monolink	211020_LU02_aleitner_Pol2_05.c.12772.12772.2_211020_LU02_aleitner_Pol2_05.c.12772.12772.2	231	2003.9	1002.96	2	-2.2	2	8	0.16	0	26.69
NCAFVTYEK-F4-611	611	sp|P18615|NELFE_HUMAN	monolink	211020_LU02_aleitner_Pol2_05.c.08556.08556.2_211020_LU02_aleitner_Pol2_05.c.08556.08556.2	299	1741.57	871.792	2	-3	1	7	0.1	0	26.66
LKDPEKGPVPTFQPFQR-D3-980	980	sp|P18615|NELFE_HUMAN	monolink	211020_LU02_aleitner_Pol2_05.c.18247.18247.3_211020_LU02_aleitner_Pol2_05.c.18247.18247.3	98	2963.18	988.734	3	-1.2	1	11	0.15	0	26.65
ISQGPYKGYIGVVK-Y9-306	306	sp|O00267|SPT5H_HUMAN	monolink	211020_LU02_aleitner_Pol2_05.c.14141.14141.2_211020_LU02_aleitner_Pol2_05.c.14141.14141.2	720	1813.86	907.939	2	-1.8	2	8	0.09	0	26.64
VSNFKPGVYAVSVTGR-N3-635	635	sp|P63272|SPT4H_HUMAN	monolink	211020_LU02_aleitner_Pol2_05.c.16665.16665.3_211020_LU02_aleitner_Pol2_05.c.16665.16665.3	79	2314.97	772.666	3	-1.7	1	12	0.25	0	26.64
RKTLDAEVVEKPAK-L4-306	306	sp|Q9H3P2|NELFA_HUMAN	monolink	211020_LU02_aleitner_Pol2_05.c.04972.04972.4_211020_LU02_aleitner_Pol2_05.c.04972.04972.4	278	1888.92	473.239	4	-2.9	2	8	0.12	0	26.61
LTHVYDLCKGK-C8-306	306	sp|P24928|RPB1_HUMAN	monolink	211020_LU02_aleitner_Pol2_05.c.07161.07161.2_211020_LU02_aleitner_Pol2_05.c.07161.07161.2	148	1638.71	820.361	2	-3.4	1	7	0.08	0	26.59
GIYKDDIAQVDYVEPSQNTISLK-V10-306	306	sp|O00267|SPT5H_HUMAN	monolink	211020_LU02_aleitner_Pol2_05.c.20474.20474.3_211020_LU02_aleitner_Pol2_05.c.20474.20474.3	293	2901.33	968.117	3	-1.5	1	13	0.21	0	26.59
GYIGVVKDATESTAR-V6-635	635	sp|O00267|SPT5H_HUMAN	monolink	211020_LU02_aleitner_Pol2_05.c.15880.15880.2_211020_LU02_aleitner_Pol2_05.c.15880.15880.2	724	2200.88	1101.45	2	-1.2	2	11	0.12	0	26.49
XHGGGPPSGDSACPLR-H2-916	916	sp|P24928|RPB1_HUMAN	monolink	211020_LU02_aleitner_Pol2_05.c.07291.07291.3_211020_LU02_aleitner_Pol2_05.c.07291.07291.3	2	2526.79	843.273	3	-2.6	2	11	0.13	0	26.48
EADLLLDFCGTGAPALQGLMINESVGK-L16-880	880	reverse_sp|P24928|RPB1_HUMAN	monolink	211020_LU02_aleitner_Pol2_05.c.28971.28971.3_211020_LU02_aleitner_Pol2_05.c.28971.28971.3	508	3698.42	1233.81	3	-2.3	1	7	0.09	0.99	26.47
CVCFFCSK-C1-306	306	sp|P24928|RPB1_HUMAN	monolink	211020_LU02_aleitner_Pol2_05.c.22866.22866.2_211020_LU02_aleitner_Pol2_05.c.22866.22866.2	109	1412.46	707.236	2	-3.2	1	7	0.27	0	26.42
LKDPEKGPVPTFQPFQR-D3-611	611	sp|P18615|NELFE_HUMAN	monolink	211020_LU02_aleitner_Pol2_05.c.15596.15596.3_211020_LU02_aleitner_Pol2_05.c.15596.15596.3	98	2594.12	865.713	3	-2.9	1	10	0.12	0	26.42
QLVKSGAISAIK-V3-611	611	sp|P18615|NELFE_HUMAN	monolink	211020_LU02_aleitner_Pol2_05.c.10048.10048.2_211020_LU02_aleitner_Pol2_05.c.10048.10048.2	69	1824.8	913.409	2	-2.2	2	8	0.09	0	26.38
KITSQIFIGPTYYQR-I2-611	611	sp|P30876|RPB2_HUMAN	monolink	211020_LU02_aleitner_Pol2_05.c.18741.18741.3_211020_LU02_aleitner_Pol2_05.c.18741.18741.3	1037	2425.03	809.351	3	-3.8	1	12	0.2	0	26.38
GIYKDDIAQVDYVEPSQNTISLK-Q9-306	306	sp|O00267|SPT5H_HUMAN	monolink	211020_LU02_aleitner_Pol2_05.c.20136.20136.3_211020_LU02_aleitner_Pol2_05.c.20136.20136.3	292	2901.32	968.116	3	-3	1	14	0.28	0	26.37
KFIAYQFTDTPLQIK-F2-635	635	sp|O00267|SPT5H_HUMAN	monolink	211020_LU02_aleitner_Pol2_05.c.24396.24396.3_211020_LU02_aleitner_Pol2_05.c.24396.24396.3	200	2447.05	816.692	3	-3.2	1	11	0.11	0	26.37
KQPXLDAATGK-Q2-611	611	sp|P18615|NELFE_HUMAN	monolink	211020_LU02_aleitner_Pol2_05.c.04465.04465.2_211020_LU02_aleitner_Pol2_05.c.04465.04465.2	333	1785.66	893.84	2	-1.7	5	7	0.17	0.89	26.29
ETFQVLNXYGKVVTVR-F3-306	306	sp|O00267|SPT5H_HUMAN	monolink	211020_LU02_aleitner_Pol2_05.c.19136.19136.3_211020_LU02_aleitner_Pol2_05.c.19136.19136.3	558	2205.01	736.011	3	-3.2	1	7	0.12	0	26.25
ELINISKKPK-S6-306	306	sp|P24928|RPB1_HUMAN	monolink	211020_LU02_aleitner_Pol2_05.c.07218.07218.2_211020_LU02_aleitner_Pol2_05.c.07218.07218.2	1131	1474.74	738.378	2	-2.6	1	7	0.1	0	26.25
YSPTSPTYSPTSPKYSPTSPTYSPTSPK-P13-635	635	sp|P24928|RPB1_HUMAN	monolink	211020_LU02_aleitner_Pol2_05.c.13514.13514.3_211020_LU02_aleitner_Pol2_05.c.13514.13514.3	1921	3640.49	1214.51	3	-0.4	1	17	0.19	0	26.23
VSANKGEIGDATPFNDAVNVQK-K5-980	980	sp|P30876|RPB2_HUMAN	monolink	211020_LU02_aleitner_Pol2_05.c.17389.17389.3_211020_LU02_aleitner_Pol2_05.c.17389.17389.3	993	3253.25	1085.42	3	-2.5	1	16	0.17	0	26.23
XSLKDWFAK-K4-611	611	sp|O00267|SPT5H_HUMAN	monolink	211020_LU02_aleitner_Pol2_05.c.18709.18709.3_211020_LU02_aleitner_Pol2_05.c.18709.18709.3	323	1751.63	584.883	3	-2.2	1	7	0.08	0.99	26.19
LKELINISK-K2-611	611	sp|P24928|RPB1_HUMAN	monolink	211020_LU02_aleitner_Pol2_05.c.12552.12552.3_211020_LU02_aleitner_Pol2_05.c.12552.12552.3	1125	1667.72	556.913	3	-2.5	2	7	0.11	0	26.12
MLVIPPGLSEEEEALQKK-M1-611	611	sp|P18615|NELFE_HUMAN	monolink	211020_LU02_aleitner_Pol2_05.c.26615.26615.3_211020_LU02_aleitner_Pol2_05.c.26615.26615.3	1	2621.13	874.718	3	-2.8	1	12	0.24	0	26.11
GVKLLDISELDXVGAGR-K3-635	635	sp|Q9H3P2|NELFA_HUMAN	monolink	211020_LU02_aleitner_Pol2_05.c.25088.25088.3_211020_LU02_aleitner_Pol2_05.c.25088.25088.3	255	2423.02	808.681	3	-1.6	1	13	0.16	0	26.08
GVKLLDISELDMVGAGR-K3-635	635	sp|Q9H3P2|NELFA_HUMAN	monolink	211020_LU02_aleitner_Pol2_05.c.27669.27669.3_211020_LU02_aleitner_Pol2_05.c.27669.27669.3	255	2407.03	803.349	3	-1.3	1	12	0.3	0	26.07
IISDGLKYSLATGNWGDQK-K7-306	306	sp|P30876|RPB2_HUMAN	monolink	211020_LU02_aleitner_Pol2_05.c.21312.21312.3_211020_LU02_aleitner_Pol2_05.c.21312.21312.3	445	2371.07	791.364	3	-2	1	13	0.24	0	26.06
KXDTTTPLKGIPK-K9-635	635	sp|Q9H3P2|NELFA_HUMAN	monolink	211020_LU02_aleitner_Pol2_05.c.08865.08865.3_211020_LU02_aleitner_Pol2_05.c.08865.08865.3	215	2079.87	694.298	3	-2	1	8	0.08	0	26.04
MHGGGPPSGDSACPLR-M1-956	956	sp|P24928|RPB1_HUMAN	monolink	211020_LU02_aleitner_Pol2_05.c.08189.08189.3_211020_LU02_aleitner_Pol2_05.c.08189.08189.3	1	2550.81	851.277	3	-2.3	2	13	0.23	0.87	25.98
TSETGIVDQVMVTLNQEGYKFCK-E17-306	306	sp|P30876|RPB2_HUMAN	monolink	211020_LU02_aleitner_Pol2_05.c.30246.30246.3_211020_LU02_aleitner_Pol2_05.c.30246.30246.3	914	2952.28	985.102	3	-3.1	1	10	0.1	0	25.97
VVKEVANLKPK-V1-612	612	sp|O00267|SPT5H_HUMAN	monolink	211020_LU02_aleitner_Pol2_05.c.07990.07990.3_211020_LU02_aleitner_Pol2_05.c.07990.07990.3	266	1835.81	612.943	3	-2.2	1	8	0.14	0	25.96
AKQDVIEVIEK-K2-306	306	sp|P24928|RPB1_HUMAN	monolink	211020_LU02_aleitner_Pol2_05.c.13292.13292.2_211020_LU02_aleitner_Pol2_05.c.13292.13292.2	710	1576.73	789.375	2	-2.1	1	8	0.14	0.89	25.95
LADIVKINNQLR-V5-635	635	sp|P24928|RPB1_HUMAN	monolink	211020_LU02_aleitner_Pol2_05.c.16820.16820.2_211020_LU02_aleitner_Pol2_05.c.16820.16820.2	284	2030.89	1016.45	2	-4.7	1	7	0.11	0	25.94
EVLQKEXLPHVGVSDFCETK-K5-611	611	sp|P30876|RPB2_HUMAN	monolink	211020_LU02_aleitner_Pol2_05.c.15842.15842.3_211020_LU02_aleitner_Pol2_05.c.15842.15842.3	345	2972.2	991.741	3	-0.1	1	11	0.16	0.99	25.9
KPKTPSLTVFLLGQSAR-K3-635	635	sp|P24928|RPB1_HUMAN	monolink	211020_LU02_aleitner_Pol2_05.c.22487.22487.3_211020_LU02_aleitner_Pol2_05.c.22487.22487.3	1135	2477.14	826.722	3	-3.2	1	10	0.15	0	25.9
LKELINISKKPK-S8-611	611	sp|P24928|RPB1_HUMAN	monolink	211020_LU02_aleitner_Pol2_05.c.07381.07381.3_211020_LU02_aleitner_Pol2_05.c.07381.07381.3	1131	2020.96	674.66	3	-3.2	2	9	0.09	0	25.85
THSTHPDDEDSGPYKHISPGDTK-P13-611	611	sp|P24928|RPB1_HUMAN	monolink	211020_LU02_aleitner_Pol2_05.c.04585.04585.4_211020_LU02_aleitner_Pol2_05.c.04585.04585.4	617	3131.17	783.801	4	-2.8	1	7	0.29	0	25.84
NICEGGEEXDNKFGVEQPEGDEDLTK-N11-306	306	sp|P24928|RPB1_HUMAN	monolink	211020_LU02_aleitner_Pol2_05.c.13863.13863.3_211020_LU02_aleitner_Pol2_05.c.13863.13863.3	162	3261.26	1088.09	3	-1.3	1	15	0.3	0.99	25.82
KSLYESFVSSSDR-K1-635	635	sp|P18615|NELFE_HUMAN	monolink	211020_LU02_aleitner_Pol2_05.c.18269.18269.2_211020_LU02_aleitner_Pol2_05.c.18269.18269.2	130	2138.79	1070.4	2	-2.1	2	11	0.2	0	25.82
KTLDAEVVEKPAK-K1-611	611	sp|Q9H3P2|NELFA_HUMAN	monolink	211020_LU02_aleitner_Pol2_05.c.06346.06346.3_211020_LU02_aleitner_Pol2_05.c.06346.06346.3	276	2037.86	680.296	3	-2.6	2	11	0.17	0	25.71
SLSEQPVXDTATATEQAKQLVK-Q16-306	306	sp|P18615|NELFE_HUMAN	monolink	211020_LU02_aleitner_Pol2_05.c.15802.15802.3_211020_LU02_aleitner_Pol2_05.c.15802.15802.3	64	2696.22	899.747	3	-2.5	1	11	0.08	0	25.69
KTLDAEVVEKPAKEETVVENATPDYAAGLVSTQK-L3-980	980	sp|Q9H3P2|NELFA_HUMAN	monolink	211020_LU02_aleitner_Pol2_05.c.19201.19201.4_211020_LU02_aleitner_Pol2_05.c.19201.19201.4	278	4609.98	1153.5	4	-2.2	1	15	0.28	0	25.58
CSFEETVDVLXEAAAHGESDPMK-C1-306	306	sp|P24928|RPB1_HUMAN	monolink	211020_LU02_aleitner_Pol2_05.c.31488.31488.3_211020_LU02_aleitner_Pol2_05.c.31488.31488.3	1430	2874.1	959.04	3	-3.8	1	12	0.26	0	25.54
XDTLAHVLYYPQKPLVTTR-Q12-635	635	sp|P30876|RPB2_HUMAN	monolink	211020_LU02_aleitner_Pol2_05.c.19479.19479.3_211020_LU02_aleitner_Pol2_05.c.19479.19479.3	755	2896.26	966.427	3	-2.9	1	9	0.14	0	25.5
DIVKVIDGPHSGR-K4-635	635	sp|O00267|SPT5H_HUMAN	monolink	211020_LU02_aleitner_Pol2_05.c.11831.11831.3_211020_LU02_aleitner_Pol2_05.c.11831.11831.3	601	2026.83	676.616	3	-2.4	2	10	0.18	0	25.46
AKQDVIEVIEK-K2-611	611	sp|P24928|RPB1_HUMAN	monolink	211020_LU02_aleitner_Pol2_05.c.13059.13059.3_211020_LU02_aleitner_Pol2_05.c.13059.13059.3	710	1881.78	628.266	3	-2.6	1	8	0.1	0	25.45
QLVKSGAISAIK-V3-594	594	sp|P18615|NELFE_HUMAN	monolink	211020_LU02_aleitner_Pol2_05.c.16172.16172.2_211020_LU02_aleitner_Pol2_05.c.16172.16172.2	69	1807.78	904.898	2	0.6	2	7	0.08	0	25.43
ERGVKLLDISELDXVGAGR-K5-306	306	sp|Q9H3P2|NELFA_HUMAN	monolink	211020_LU02_aleitner_Pol2_05.c.21157.21157.3_211020_LU02_aleitner_Pol2_05.c.21157.21157.3	255	2379.11	794.044	3	-2.1	1	13	0.19	0	25.42
VVKEVANLKPK-V1-611	611	sp|O00267|SPT5H_HUMAN	monolink	211020_LU02_aleitner_Pol2_05.c.05763.05763.3_211020_LU02_aleitner_Pol2_05.c.05763.05763.3	266	1834.82	612.615	3	-3.2	2	8	0.12	0	25.33
KTLDAEVVEKPAK-K1-635	635	sp|Q9H3P2|NELFA_HUMAN	monolink	211020_LU02_aleitner_Pol2_05.c.07594.07594.2_211020_LU02_aleitner_Pol2_05.c.07594.07594.2	276	2061.88	1031.95	2	-2.2	1	11	0.14	0	25.33
VSNFKPGVYAVSVTGR-N3-306	306	sp|P63272|SPT4H_HUMAN	monolink	211020_LU02_aleitner_Pol2_05.c.15778.15778.3_211020_LU02_aleitner_Pol2_05.c.15778.15778.3	79	1985.92	662.981	3	-3.1	1	7	0.19	0	25.24
KPKTPSLTVFLLGQSAR-K3-980	980	sp|P24928|RPB1_HUMAN	monolink	211020_LU02_aleitner_Pol2_05.c.25264.25264.3_211020_LU02_aleitner_Pol2_05.c.25264.25264.3	1135	2822.19	941.738	3	-2.3	1	10	0.13	0	25.24
KSLYESFVSSSDR-K1-651	651	sp|P18615|NELFE_HUMAN	monolink	211020_LU02_aleitner_Pol2_05.c.20369.20369.2_211020_LU02_aleitner_Pol2_05.c.20369.20369.2	130	2154.79	1078.4	2	-2.5	2	11	0.22	0	25.23
EGLIDTAVKTAETGYIQR-K9-306	306	sp|P24928|RPB1_HUMAN	monolink	211020_LU02_aleitner_Pol2_05.c.24646.24646.3_211020_LU02_aleitner_Pol2_05.c.24646.24646.3	853	2270.04	757.688	3	-2.8	1	8	0.18	0	25.22
EVANLKPKSWVR-K8-306	306	sp|O00267|SPT5H_HUMAN	monolink	211020_LU02_aleitner_Pol2_05.c.09973.09973.2_211020_LU02_aleitner_Pol2_05.c.09973.09973.2	276	1731.83	866.923	2	-2	2	8	0.05	0	25.13
LPSDLHPIKVVEGVK-I8-611	611	sp|P24928|RPB1_HUMAN	monolink	211020_LU02_aleitner_Pol2_05.c.15394.15394.3_211020_LU02_aleitner_Pol2_05.c.15394.15394.3	1007	2241.01	748.01	3	-3.1	1	9	0.08	0	25.12
GYIGVVKDATESTAR-V6-980	980	sp|O00267|SPT5H_HUMAN	monolink	211020_LU02_aleitner_Pol2_05.c.18002.18002.3_211020_LU02_aleitner_Pol2_05.c.18002.18002.3	724	2545.92	849.649	3	-3.2	1	10	0.13	0	25.12
SVVAPEHVKGYIYVEAYK-H7-635	635	sp|O00267|SPT5H_HUMAN	monolink	211020_LU02_aleitner_Pol2_05.c.17394.17394.3_211020_LU02_aleitner_Pol2_05.c.17394.17394.3	220	2686.14	896.388	3	-3.9	1	10	0.07	0	25.11
KSLYESFVSSSDR-S2-306	306	sp|P18615|NELFE_HUMAN	monolink	211020_LU02_aleitner_Pol2_05.c.16877.16877.3_211020_LU02_aleitner_Pol2_05.c.16877.16877.3	131	1809.74	604.255	3	-2.8	1	9	0.3	0	25.1
AKQDVIEVIEK-K2-651	651	sp|P24928|RPB1_HUMAN	monolink	211020_LU02_aleitner_Pol2_05.c.16524.16524.2_211020_LU02_aleitner_Pol2_05.c.16524.16524.2	710	1921.78	961.899	2	-1.9	1	8	0.13	0	25.05

## Sheet: PEC_Arc1-200_4SU_CE23
Id	Mass shift	Protein1	XLType	Spectrum	AbsPos1	Mr	Mz	z	Error_rel[ppm]	nseen	mions	TIC	deltaS	ld-Score
GVKLLDISELDXVGAGR-L5-306	306	sp|Q9H3P2|NELFA_HUMAN	monolink	211020_LU02_aleitner_Pol2_04.c.23588.23588.3_211020_LU02_aleitner_Pol2_04.c.23588.23588.3	257	2093.97	698.996	3	-2.6	1	15	0.33	0	46.28
MHGGGPPSGDSACPLR-M1-306	306	sp|P24928|RPB1_HUMAN	monolink	211020_LU02_aleitner_Pol2_04.c.11424.11424.3_211020_LU02_aleitner_Pol2_04.c.11424.11424.3	1	1900.72	634.581	3	-2.4	3	16	0.35	0	43.88
XLVIPPGLSEEEEALQK-I4-306	306	sp|P18615|NELFE_HUMAN	monolink	211020_LU02_aleitner_Pol2_04.c.27621.27621.3_211020_LU02_aleitner_Pol2_04.c.27621.27621.3	4	2203.99	735.671	3	-2.9	1	18	0.35	1	41.79
EEEPEDEEEEEEEEEYDEEEEEEDDDRPPKKPR-E9-897	897	sp|O00267|SPT5H_HUMAN	monolink	211020_LU02_aleitner_Pol2_04.c.09222.09222.5_211020_LU02_aleitner_Pol2_04.c.09222.09222.5	47	5061.67	1013.34	5	-4.2	1	22	0.33	0	41.35
KGNTLYVYGEDXTPTLLR-L5-306	306	sp|P18615|NELFE_HUMAN	monolink	211020_LU02_aleitner_Pol2_04.c.19237.19237.3_211020_LU02_aleitner_Pol2_04.c.19237.19237.3	264	2392.06	798.36	3	-3.8	1	18	0.29	0	40.8
KGNTLYVYGEDMTPTLLR-L5-306	306	sp|P18615|NELFE_HUMAN	monolink	211020_LU02_aleitner_Pol2_04.c.23215.23215.3_211020_LU02_aleitner_Pol2_04.c.23215.23215.3	264	2376.07	793.03	3	-1.6	1	17	0.34	0	40.49
MLVIPPGLSEEEEALQK-V3-306	306	sp|P18615|NELFE_HUMAN	monolink	211020_LU02_aleitner_Pol2_04.c.31951.31951.3_211020_LU02_aleitner_Pol2_04.c.31951.31951.3	3	2188	730.34	3	-2	1	20	0.33	0	39.91
GVKLLDISELDMVGAGR-D6-306	306	sp|Q9H3P2|NELFA_HUMAN	monolink	211020_LU02_aleitner_Pol2_04.c.26225.26225.3_211020_LU02_aleitner_Pol2_04.c.26225.26225.3	258	2077.97	693.665	3	-1.7	1	13	0.4	0	39.83
ITELTDENVKFIIENTDLAVANSIR-K10-306	306	sp|P19387|RPB3_HUMAN	monolink	211020_LU02_aleitner_Pol2_04.c.34219.34219.3_211020_LU02_aleitner_Pol2_04.c.34219.34219.3	20	3123.5	1042.17	3	-1.5	1	17	0.29	0	39.47
GSKINISQVIAVVGQQNVEGK-S7-306	306	sp|P24928|RPB1_HUMAN	monolink	211020_LU02_aleitner_Pol2_04.c.23809.23809.3_211020_LU02_aleitner_Pol2_04.c.23809.23809.3	782	2473.21	825.412	3	-3.5	1	15	0.24	0	39.24
GVKLLDISELDXVGAGR-K3-306	306	sp|Q9H3P2|NELFA_HUMAN	monolink	211020_LU02_aleitner_Pol2_04.c.23589.23589.2_211020_LU02_aleitner_Pol2_04.c.23589.23589.2	255	2093.97	1047.99	2	-0.8	2	18	0.21	0	38.76
KITSQIFIGPTYYQR-Q5-306	306	sp|P30876|RPB2_HUMAN	monolink	211020_LU02_aleitner_Pol2_04.c.19011.19011.3_211020_LU02_aleitner_Pol2_04.c.19011.19011.3	1040	2119.99	707.673	3	-1.8	1	15	0.38	0	38.52
TLDAEVVEKPAKEETVVENATPDYAAGLVSTQK-P10-306	306	sp|Q9H3P2|NELFA_HUMAN	monolink	211020_LU02_aleitner_Pol2_04.c.19080.19080.4_211020_LU02_aleitner_Pol2_04.c.19080.19080.4	286	3807.79	952.955	4	-2.9	1	24	0.34	0	38.41
MLVIPPGLSEEEEALQK-M1-651	651	sp|P18615|NELFE_HUMAN	monolink	211020_LU02_aleitner_Pol2_04.c.27849.27849.3_211020_LU02_aleitner_Pol2_04.c.27849.27849.3	1	2533.04	845.355	3	-2.9	5	20	0.36	0.97	38.22
MLVIPPGLSEEEEALQKK-M1-306	306	sp|P18615|NELFE_HUMAN	monolink	211020_LU02_aleitner_Pol2_04.c.27016.27016.3_211020_LU02_aleitner_Pol2_04.c.27016.27016.3	1	2316.09	773.038	3	-2	4	22	0.37	0	38.02
EHAKWNPTAGVAFEYDPDNALR-K4-306	306	sp|P19387|RPB3_HUMAN	monolink	211020_LU02_aleitner_Pol2_04.c.20568.20568.3_211020_LU02_aleitner_Pol2_04.c.20568.20568.3	175	2806.19	936.405	3	-3.6	1	15	0.38	0	37.07
LHKFELACLANLCPETAEESK-L6-306	306	sp|O15514|RPB4_HUMAN	monolink	211020_LU02_aleitner_Pol2_04.c.21816.21816.3_211020_LU02_aleitner_Pol2_04.c.21816.21816.3	97	2765.2	922.742	3	-1.9	1	18	0.27	0	37.01
MLVIPPGLSEEEEALQK-M1-306	306	sp|P18615|NELFE_HUMAN	monolink	211020_LU02_aleitner_Pol2_04.c.31983.31983.2_211020_LU02_aleitner_Pol2_04.c.31983.31983.2	1	2188	1095.01	2	-2.2	3	20	0.3	0	36.69
MLVIPPGLSEEEEALQK-M1-635	635	sp|P18615|NELFE_HUMAN	monolink	211020_LU02_aleitner_Pol2_04.c.31600.31600.3_211020_LU02_aleitner_Pol2_04.c.31600.31600.3	1	2517.05	840.023	3	-2.9	5	21	0.3	0	36.1
VSNFKPGVYAVSVTGR-K5-306	306	sp|P63272|SPT4H_HUMAN	monolink	211020_LU02_aleitner_Pol2_04.c.15386.15386.3_211020_LU02_aleitner_Pol2_04.c.15386.15386.3	81	1985.92	662.982	3	-1.3	2	13	0.35	0	36.06
TQIVYSDDVYKENLVDGF-Y10-306	306	sp|P18615|NELFE_HUMAN	monolink	211020_LU02_aleitner_Pol2_04.c.26818.26818.2_211020_LU02_aleitner_Pol2_04.c.26818.26818.2	372	2410.02	1206.02	2	-2.3	1	16	0.27	0	36.02
KPSPAQAAETPALELPLPSVPAPAPL-A7-306	306	sp|Q8WX92|NELFB_HUMAN	monolink	211020_LU02_aleitner_Pol2_04.c.30255.30255.3_211020_LU02_aleitner_Pol2_04.c.30255.30255.3	561	2867.43	956.816	3	-3.7	1	14	0.35	0	35.81
TLDAEVVEKPAKEETVVENATPDYAAGLVSTQK-K9-306	306	sp|Q9H3P2|NELFA_HUMAN	monolink	211020_LU02_aleitner_Pol2_04.c.19440.19440.3_211020_LU02_aleitner_Pol2_04.c.19440.19440.3	285	3807.79	1270.27	3	-1.3	1	26	0.31	0	35.78
KSLYESFVSSSDR-E5-306	306	sp|P18615|NELFE_HUMAN	monolink	211020_LU02_aleitner_Pol2_04.c.17353.17353.3_211020_LU02_aleitner_Pol2_04.c.17353.17353.3	134	1809.74	604.254	3	-3.3	1	12	0.37	0	35.6
KQPXLDAATGK-K1-306	306	sp|P18615|NELFE_HUMAN	monolink	211020_LU02_aleitner_Pol2_04.c.04092.04092.2_211020_LU02_aleitner_Pol2_04.c.04092.04092.2	332	1480.62	741.32	2	-2.2	2	12	0.17	0.81	35.19
KLVIVNGDDPLSR-K1-306	306	sp|P24928|RPB1_HUMAN	monolink	211020_LU02_aleitner_Pol2_04.c.14937.14937.2_211020_LU02_aleitner_Pol2_04.c.14937.14937.2	1019	1730.82	866.419	2	-1.2	1	13	0.22	0	34.96
KFIAYQFTDTPLQIK-A4-306	306	sp|O00267|SPT5H_HUMAN	monolink	211020_LU02_aleitner_Pol2_04.c.23380.23380.3_211020_LU02_aleitner_Pol2_04.c.23380.23380.3	202	2118	707.009	3	-2.4	1	13	0.24	0	34.65
MHGGGPPSGDSACPLR-M1-651	651	sp|P24928|RPB1_HUMAN	monolink	211020_LU02_aleitner_Pol2_04.c.08588.08588.2_211020_LU02_aleitner_Pol2_04.c.08588.08588.2	1	2245.77	1123.89	2	-0.7	3	13	0.17	0.78	34.55
HLVLAGGSKPR-K9-306	306	sp|O00267|SPT5H_HUMAN	monolink	211020_LU02_aleitner_Pol2_04.c.05284.05284.2_211020_LU02_aleitner_Pol2_04.c.05284.05284.2	650	1439.69	720.852	2	-2.1	1	15	0.19	0	34.46
HLVLAGGSKPR-R11-306	306	sp|O00267|SPT5H_HUMAN	monolink	211020_LU02_aleitner_Pol2_04.c.05250.05250.3_211020_LU02_aleitner_Pol2_04.c.05250.05250.3	652	1439.69	480.904	3	-2.1	2	10	0.17	0	34.22
GIYKDDIAQVDYVEPSQNTISLK-I7-306	306	sp|O00267|SPT5H_HUMAN	monolink	211020_LU02_aleitner_Pol2_04.c.20053.20053.3_211020_LU02_aleitner_Pol2_04.c.20053.20053.3	290	2901.32	968.116	3	-2.7	1	18	0.36	0	34.04
GIYKDDIAQVDYVEPSQNTISLK-D6-306	306	sp|O00267|SPT5H_HUMAN	monolink	211020_LU02_aleitner_Pol2_04.c.20403.20403.3_211020_LU02_aleitner_Pol2_04.c.20403.20403.3	289	2901.33	968.116	3	-2.1	1	17	0.25	0	34
KGFDQEEVFEKPTR-K1-306	306	sp|P30876|RPB2_HUMAN	monolink	211020_LU02_aleitner_Pol2_04.c.10715.10715.3_211020_LU02_aleitner_Pol2_04.c.10715.10715.3	821	2014.86	672.629	3	-2.1	1	19	0.13	0	33.84
KLVIVNGDDPLSR-K1-635	635	sp|P24928|RPB1_HUMAN	monolink	211020_LU02_aleitner_Pol2_04.c.16281.16281.3_211020_LU02_aleitner_Pol2_04.c.16281.16281.3	1019	2059.87	687.632	3	-1.9	2	12	0.27	0	33.78
TIDVYLPASYTLNR-T11-899	899	reverse_sp|P30876|RPB2_HUMAN	monolink	211020_LU02_aleitner_Pol2_04.c.19618.19618.3_211020_LU02_aleitner_Pol2_04.c.19618.19618.3	1056	2523.92	842.314	3	-4.1	3	8	0.22	0	33.55
QKLFTEVEGTCTGK-K2-611	611	sp|P62487|RPB7_HUMAN	monolink	211020_LU02_aleitner_Pol2_04.c.11405.11405.3_211020_LU02_aleitner_Pol2_04.c.11405.11405.3	29	2207.84	736.956	3	-1.6	1	12	0.19	0	33.22
KILLSPER-K1-306	306	sp|P24928|RPB1_HUMAN	monolink	211020_LU02_aleitner_Pol2_04.c.08965.08965.2_211020_LU02_aleitner_Pol2_04.c.08965.08965.2	213	1260.61	631.312	2	-2.2	1	8	0.16	0.77	33.2
VSNFKPGVYAVSVTGR-F4-306	306	sp|P63272|SPT4H_HUMAN	monolink	211020_LU02_aleitner_Pol2_04.c.15400.15400.2_211020_LU02_aleitner_Pol2_04.c.15400.15400.2	80	1985.92	993.969	2	-1.7	2	14	0.2	0	33.02
XSVTEGGIKYPETTEGGRPK-G7-306	306	sp|P24928|RPB1_HUMAN	monolink	211020_LU02_aleitner_Pol2_04.c.07572.07572.3_211020_LU02_aleitner_Pol2_04.c.07572.07572.3	40	2458.06	820.363	3	-3.2	1	15	0.24	0	32.99
KTLDAEVVEKPAK-D4-306	306	sp|Q9H3P2|NELFA_HUMAN	monolink	211020_LU02_aleitner_Pol2_04.c.06138.06138.3_211020_LU02_aleitner_Pol2_04.c.06138.06138.3	279	1732.82	578.616	3	-2.5	1	13	0.19	0	32.93
YSPTSPTYSPTTPKYSPTSPTYSPTSPVYTPTSPK-Y15-306	306	sp|P24928|RPB1_HUMAN	monolink	211020_LU02_aleitner_Pol2_04.c.16542.16542.3_211020_LU02_aleitner_Pol2_04.c.16542.16542.3	1888	4070.82	1357.95	3	-1.4	1	22	0.15	0	32.91
NLLKEVR-K4-306	306	sp|P30876|RPB2_HUMAN	monolink	211020_LU02_aleitner_Pol2_04.c.09298.09298.2_211020_LU02_aleitner_Pol2_04.c.09298.09298.2	413	1176.55	589.283	2	-2.6	3	7	0.07	0	32.89
VTQGILENDR-D9-576	576	reverse_sp|O00267|SPT5H_HUMAN	monolink	211020_LU02_aleitner_Pol2_04.c.05329.05329.3_211020_LU02_aleitner_Pol2_04.c.05329.05329.3	386	1719.61	574.211	3	-4.2	2	7	0.17	0	32.74
EHAKWNPTAGVAFEYDPDNALR-E1-306	306	sp|P19387|RPB3_HUMAN	monolink	211020_LU02_aleitner_Pol2_04.c.20224.20224.3_211020_LU02_aleitner_Pol2_04.c.20224.20224.3	172	2806.2	936.407	3	-1.4	1	14	0.32	0	32.6
DTKVPNACLFTINK-T2-306	306	sp|P52435|RPB11_HUMAN	monolink	211020_LU02_aleitner_Pol2_04.c.17735.17735.2_211020_LU02_aleitner_Pol2_04.c.17735.17735.2	25	1925.85	963.935	2	-2.6	1	13	0.3	0	32.46
MLVIPPGLSEEEEALQK-M1-611	611	sp|P18615|NELFE_HUMAN	monolink	211020_LU02_aleitner_Pol2_04.c.30968.30968.3_211020_LU02_aleitner_Pol2_04.c.30968.30968.3	1	2493.03	832.018	3	-4.2	3	12	0.28	0.7	32.46
GSKINISQVIAVVGQQNVEGK-G1-611	611	sp|P24928|RPB1_HUMAN	monolink	211020_LU02_aleitner_Pol2_04.c.23502.23502.3_211020_LU02_aleitner_Pol2_04.c.23502.23502.3	776	2778.26	927.094	3	-1.9	1	16	0.3	0	32.33
EVANLKPK-K6-306	306	sp|O00267|SPT5H_HUMAN	monolink	211020_LU02_aleitner_Pol2_04.c.05402.05402.2_211020_LU02_aleitner_Pol2_04.c.05402.05402.2	274	1203.55	602.783	2	-3.3	1	9	0.15	0	32.32
YSPTSPKYSPTSPK-K7-306	306	sp|P24928|RPB1_HUMAN	monolink	211020_LU02_aleitner_Pol2_04.c.06412.06412.3_211020_LU02_aleitner_Pol2_04.c.06412.06412.3	1866	1844.78	615.934	3	-4.1	1	10	0.44	0	32.28
EASRPPEEPSAPSPTLPAQFKQR-K21-612	612	sp|Q9H3P2|NELFA_HUMAN	monolink	211020_LU02_aleitner_Pol2_04.c.14663.14663.3_211020_LU02_aleitner_Pol2_04.c.14663.14663.3	371	3131.32	1044.78	3	-1.4	2	16	0.17	0	32.24
LEDLLEKSFSLVK-S10-633	633	sp|Q8WX92|NELFB_HUMAN	monolink	211020_LU02_aleitner_Pol2_04.c.29350.29350.2_211020_LU02_aleitner_Pol2_04.c.29350.29350.2	102	2152.91	1077.46	2	-0.7	1	7	0.58	0	32.22
KGNTLYVYGEDXTPTLLR-N3-306	306	sp|P18615|NELFE_HUMAN	monolink	211020_LU02_aleitner_Pol2_04.c.19296.19296.2_211020_LU02_aleitner_Pol2_04.c.19296.19296.2	262	2392.06	1197.04	2	-2.1	1	14	0.36	0	32.19
LFDAEKIR-K6-306	306	sp|O00267|SPT5H_HUMAN	monolink	211020_LU02_aleitner_Pol2_04.c.11880.11880.2_211020_LU02_aleitner_Pol2_04.c.11880.11880.2	344	1296.57	649.294	2	-2.5	2	9	0.07	0	32.07
VQFGVLSPDELKR-D9-306	306	sp|P24928|RPB1_HUMAN	monolink	211020_LU02_aleitner_Pol2_04.c.18568.18568.2_211020_LU02_aleitner_Pol2_04.c.18568.18568.2	29	1792.84	897.425	2	-2.7	1	11	0.14	0	32.05
KALLALK-K1-306	306	sp|P18615|NELFE_HUMAN	monolink	211020_LU02_aleitner_Pol2_04.c.10498.10498.2_211020_LU02_aleitner_Pol2_04.c.10498.10498.2	27	1061.55	531.782	2	-2.8	2	7	0.04	0.91	32.01
KGNTLYVYGEDXTPTLLR-L5-611	611	sp|P18615|NELFE_HUMAN	monolink	211020_LU02_aleitner_Pol2_04.c.19192.19192.2_211020_LU02_aleitner_Pol2_04.c.19192.19192.2	264	2697.09	1349.56	2	-4.5	2	11	0.33	0	32.01
LKELINISK-K2-306	306	sp|P24928|RPB1_HUMAN	monolink	211020_LU02_aleitner_Pol2_04.c.12776.12776.2_211020_LU02_aleitner_Pol2_04.c.12776.12776.2	1125	1362.68	682.346	2	-2.9	2	10	0.09	0	31.9
GYIGVVKDATESTAR-K7-306	306	sp|O00267|SPT5H_HUMAN	monolink	211020_LU02_aleitner_Pol2_04.c.14219.14219.2_211020_LU02_aleitner_Pol2_04.c.14219.14219.2	725	1871.83	936.92	2	-2.9	2	14	0.13	0	31.85
KTLDAEVVEKPAK-L3-306	306	sp|Q9H3P2|NELFA_HUMAN	monolink	211020_LU02_aleitner_Pol2_04.c.06475.06475.3_211020_LU02_aleitner_Pol2_04.c.06475.06475.3	278	1732.82	578.616	3	-3.1	2	15	0.21	0	31.76
SGAISAIKAETK-K8-612	612	sp|P18615|NELFE_HUMAN	monolink	211020_LU02_aleitner_Pol2_04.c.12723.12723.2_211020_LU02_aleitner_Pol2_04.c.12723.12723.2	78	1786.7	894.359	2	-2.2	3	14	0.14	0	31.68
GNSQYPGAKYIIR-K9-306	306	sp|P24928|RPB1_HUMAN	monolink	211020_LU02_aleitner_Pol2_04.c.12856.12856.2_211020_LU02_aleitner_Pol2_04.c.12856.12856.2	417	1771.79	886.902	2	-2.8	2	12	0.14	0	31.64
GTVSVAYVGPKFNSVR-A6-939	939	reverse_sp|P63272|SPT4H_HUMAN	monolink	211020_LU02_aleitner_Pol2_04.c.29488.29488.3_211020_LU02_aleitner_Pol2_04.c.29488.29488.3	32	2618.98	874.001	3	-2.3	3	7	0.18	0	31.63
MLVIPPGLSEEEEALQKK-M1-635	635	sp|P18615|NELFE_HUMAN	monolink	211020_LU02_aleitner_Pol2_04.c.26736.26736.3_211020_LU02_aleitner_Pol2_04.c.26736.26736.3	1	2645.14	882.722	3	-2.3	1	18	0.27	0	31.62
QLVKSGAISAIK-L2-306	306	sp|P18615|NELFE_HUMAN	monolink	211020_LU02_aleitner_Pol2_04.c.10756.10756.3_211020_LU02_aleitner_Pol2_04.c.10756.10756.3	68	1519.76	507.595	3	-2.9	1	10	0.14	0	31.5
MLVIPPGLSEEEEALQKK-M1-612	612	sp|P18615|NELFE_HUMAN	monolink	211020_LU02_aleitner_Pol2_04.c.31296.31296.2_211020_LU02_aleitner_Pol2_04.c.31296.31296.2	1	2622.12	1312.07	2	-1.6	3	8	0.26	0.47	31.47
MHGGGPPSGDSACPLR-M1-635	635	sp|P24928|RPB1_HUMAN	monolink	211020_LU02_aleitner_Pol2_04.c.11962.11962.2_211020_LU02_aleitner_Pol2_04.c.11962.11962.2	1	2229.78	1115.9	2	0.5	1	9	0.27	0	31.45
LVXADKELYRACAVEVK-K6-288	288	sp|Q8WX92|NELFB_HUMAN	monolink	211020_LU02_aleitner_Pol2_04.c.19716.19716.3_211020_LU02_aleitner_Pol2_04.c.19716.19716.3	135	2298.04	767.02	3	-2.4	1	8	0.3	0.98	31.41
LEALQKALEPTGQSGEAVK-K6-306	306	sp|Q8WX92|NELFB_HUMAN	monolink	211020_LU02_aleitner_Pol2_04.c.15119.15119.3_211020_LU02_aleitner_Pol2_04.c.15119.15119.3	525	2274.07	759.032	3	-2.5	1	15	0.21	0	31.36
SGAISAIKAETK-K8-306	306	sp|P18615|NELFE_HUMAN	monolink	211020_LU02_aleitner_Pol2_04.c.09561.09561.2_211020_LU02_aleitner_Pol2_04.c.09561.09561.2	78	1480.68	741.346	2	-2.6	4	12	0.11	0	31.33
SAGVPFHAKGR-K9-306	306	sp|Q9H3P2|NELFA_HUMAN	monolink	211020_LU02_aleitner_Pol2_04.c.04357.04357.2_211020_LU02_aleitner_Pol2_04.c.04357.04357.2	200	1431.62	716.82	2	-3.1	1	10	0.11	0	31.28
ALLALKK-K6-306	306	sp|P18615|NELFE_HUMAN	monolink	211020_LU02_aleitner_Pol2_04.c.10135.10135.2_211020_LU02_aleitner_Pol2_04.c.10135.10135.2	33	1061.55	531.783	2	-2.3	2	7	0.04	0.85	31.26
KDSKYAYTGECR-K4-306	306	sp|P30876|RPB2_HUMAN	monolink	211020_LU02_aleitner_Pol2_04.c.04047.04047.2_211020_LU02_aleitner_Pol2_04.c.04047.04047.2	214	1782.68	892.351	2	-3.7	2	8	0.1	0	31.25
AKQDVIEVIEK-K2-306	306	sp|P24928|RPB1_HUMAN	monolink	211020_LU02_aleitner_Pol2_04.c.13284.13284.2_211020_LU02_aleitner_Pol2_04.c.13284.13284.2	710	1576.73	789.375	2	-2.4	1	10	0.12	0	31.24
CIESNXLTDMTLQGIEQISK-S4-306	306	sp|P24928|RPB1_HUMAN	monolink	211020_LU02_aleitner_Pol2_04.c.33903.33903.3_211020_LU02_aleitner_Pol2_04.c.33903.33903.3	1290	2632.11	878.377	3	-1.7	1	9	0.23	1	31.18
MLVIPPGLSEEEEALQKK-M1-651	651	sp|P18615|NELFE_HUMAN	monolink	211020_LU02_aleitner_Pol2_04.c.23808.23808.3_211020_LU02_aleitner_Pol2_04.c.23808.23808.3	1	2661.13	888.053	3	-3.5	3	16	0.24	0.86	31.11
HLVLAGGSKPR-G7-612	612	sp|O00267|SPT5H_HUMAN	monolink	211020_LU02_aleitner_Pol2_04.c.07941.07941.2_211020_LU02_aleitner_Pol2_04.c.07941.07941.2	648	1745.71	873.864	2	-2.6	2	9	0.17	0	31.1
LKHXVDDK-L1-306	306	sp|P30876|RPB2_HUMAN	monolink	211020_LU02_aleitner_Pol2_04.c.01480.01480.2_211020_LU02_aleitner_Pol2_04.c.01480.01480.2	1051	1306.52	654.269	2	-2.7	1	7	0.09	0.9	31.05
MSLKDWFAK-K4-306	306	sp|O00267|SPT5H_HUMAN	monolink	211020_LU02_aleitner_Pol2_04.c.23335.23335.2_211020_LU02_aleitner_Pol2_04.c.23335.23335.2	323	1430.59	716.304	2	-1.9	1	7	0.07	0	31.03
IIIKHELPHPVK-H9-576	576	reverse_sp|P52435|RPB11_HUMAN	monolink	211020_LU02_aleitner_Pol2_04.c.20605.20605.2_211020_LU02_aleitner_Pol2_04.c.20605.20605.2	53	1998.9	1000.46	2	-1.5	7	8	0.43	0	30.97
KQPXLDAATGK-Q2-306	306	sp|P18615|NELFE_HUMAN	monolink	211020_LU02_aleitner_Pol2_04.c.04267.04267.2_211020_LU02_aleitner_Pol2_04.c.04267.04267.2	333	1480.62	741.32	2	-2.4	2	10	0.16	0.79	30.96
KSLYESFVSSSDR-K1-306	306	sp|P18615|NELFE_HUMAN	monolink	211020_LU02_aleitner_Pol2_04.c.17284.17284.2_211020_LU02_aleitner_Pol2_04.c.17284.17284.2	130	1809.74	905.878	2	-2.9	2	13	0.18	0	30.94
INISQVIAVVGQQNVEGKR-R19-306	306	sp|P24928|RPB1_HUMAN	monolink	211020_LU02_aleitner_Pol2_04.c.24433.24433.2_211020_LU02_aleitner_Pol2_04.c.24433.24433.2	797	2357.17	1179.6	2	-0.1	1	14	0.11	0	30.92
KITSQIFIGPTYYQR-I2-611	611	sp|P30876|RPB2_HUMAN	monolink	211020_LU02_aleitner_Pol2_04.c.18760.18760.2_211020_LU02_aleitner_Pol2_04.c.18760.18760.2	1037	2425.04	1213.53	2	-1	2	13	0.21	0	30.91
MSLKDWFAK-L3-306	306	sp|O00267|SPT5H_HUMAN	monolink	211020_LU02_aleitner_Pol2_04.c.23958.23958.2_211020_LU02_aleitner_Pol2_04.c.23958.23958.2	322	1430.59	716.302	2	-3.5	1	7	0.05	0	30.9
GFDQEEVFEKPTR-K10-306	306	sp|P30876|RPB2_HUMAN	monolink	211020_LU02_aleitner_Pol2_04.c.13749.13749.2_211020_LU02_aleitner_Pol2_04.c.13749.13749.2	831	1886.77	944.393	2	-1.2	1	12	0.13	0	30.85
IPQIGDKFASR-G5-306	306	sp|P30876|RPB2_HUMAN	monolink	211020_LU02_aleitner_Pol2_04.c.12669.12669.2_211020_LU02_aleitner_Pol2_04.c.12669.12669.2	932	1536.69	769.355	2	-1.8	1	10	0.06	0	30.76
EEEPEDEEEEEEEEEYDEEEEEEDDDRPPK-E3-897	897	sp|O00267|SPT5H_HUMAN	monolink	211020_LU02_aleitner_Pol2_04.c.12517.12517.4_211020_LU02_aleitner_Pol2_04.c.12517.12517.4	41	4680.42	1171.11	4	-3	1	23	0.2	0	30.76
SFAMSAVITEGVKPTLSELEK-T9-306	306	sp|O00267|SPT5H_HUMAN	monolink	211020_LU02_aleitner_Pol2_04.c.27192.27192.3_211020_LU02_aleitner_Pol2_04.c.27192.27192.3	383	2542.19	848.404	3	-1.5	1	10	0.2	0	30.73
GNSQYPGAKYIIR-G7-306	306	sp|P24928|RPB1_HUMAN	monolink	211020_LU02_aleitner_Pol2_04.c.13221.13221.2_211020_LU02_aleitner_Pol2_04.c.13221.13221.2	415	1771.79	886.903	2	-1.2	1	10	0.07	0	30.68
KLEDLLEK-K1-306	306	sp|Q8WX92|NELFB_HUMAN	monolink	211020_LU02_aleitner_Pol2_04.c.13633.13633.2_211020_LU02_aleitner_Pol2_04.c.13633.13633.2	92	1292.59	647.301	2	-2.4	1	8	0.08	0.81	30.66
TVAQHRVTVVK-V10-617	617	reverse_sp|O00267|SPT5H_HUMAN	monolink	211020_LU02_aleitner_Pol2_04.c.11416.11416.3_211020_LU02_aleitner_Pol2_04.c.11416.11416.3	521	1853.79	618.938	3	-3.2	2	8	0.32	0	30.52
NKTQISLVR-K2-306	306	sp|P30876|RPB2_HUMAN	monolink	211020_LU02_aleitner_Pol2_04.c.08040.08040.2_211020_LU02_aleitner_Pol2_04.c.08040.08040.2	1143	1363.65	682.831	2	-3.1	2	8	0.12	0.84	30.5
LKDPEKGPVPTFQPFQR-K2-306	306	sp|P18615|NELFE_HUMAN	monolink	211020_LU02_aleitner_Pol2_04.c.15216.15216.3_211020_LU02_aleitner_Pol2_04.c.15216.15216.3	97	2289.08	764.034	3	-1.8	2	13	0.21	0	30.5
DIVKVIDGPHSGR-K4-611	611	sp|O00267|SPT5H_HUMAN	monolink	211020_LU02_aleitner_Pol2_04.c.11062.11062.3_211020_LU02_aleitner_Pol2_04.c.11062.11062.3	601	2002.82	668.613	3	-1.8	2	11	0.12	0	30.39
ELINISKKPK-S6-306	306	sp|P24928|RPB1_HUMAN	monolink	211020_LU02_aleitner_Pol2_04.c.07201.07201.2_211020_LU02_aleitner_Pol2_04.c.07201.07201.2	1131	1474.74	738.379	2	-1	1	9	0.08	0	30.29
DIVKVIDGPHSGR-K4-306	306	sp|O00267|SPT5H_HUMAN	monolink	211020_LU02_aleitner_Pol2_04.c.10188.10188.3_211020_LU02_aleitner_Pol2_04.c.10188.10188.3	601	1697.77	566.932	3	-3	3	16	0.14	0	30.27
KFIAYQFTDTPLQIK-K1-306	306	sp|O00267|SPT5H_HUMAN	monolink	211020_LU02_aleitner_Pol2_04.c.23376.23376.2_211020_LU02_aleitner_Pol2_04.c.23376.23376.2	199	2118	1060.01	2	-1.7	1	14	0.16	0	30.26
SVFYRSYKEQESK-Y7-593	593	sp|P30876|RPB2_HUMAN	monolink	211020_LU02_aleitner_Pol2_04.c.24695.24695.3_211020_LU02_aleitner_Pol2_04.c.24695.24695.3	814	2242.85	748.625	3	-3.8	1	7	0.33	0.84	30.22
TIDVYLPASYTLNR-T11-915	915	reverse_sp|P30876|RPB2_HUMAN	monolink	211020_LU02_aleitner_Pol2_04.c.16391.16391.3_211020_LU02_aleitner_Pol2_04.c.16391.16391.3	1056	2539.93	847.649	3	1	1	8	0.19	0	30.22
YGEDGLAGESVEFQNLATLKPSNK-T18-306	306	sp|P24928|RPB1_HUMAN	monolink	211020_LU02_aleitner_Pol2_04.c.23034.23034.3_211020_LU02_aleitner_Pol2_04.c.23034.23034.3	908	2872.27	958.432	3	-3.1	1	12	0.2	0	30.19
XDTTTPLKGIPK-K8-306	306	sp|Q9H3P2|NELFA_HUMAN	monolink	211020_LU02_aleitner_Pol2_04.c.09841.09841.2_211020_LU02_aleitner_Pol2_04.c.09841.09841.2	215	1622.72	812.37	2	-1.6	1	9	0.15	0	30.16
QLVKSGAISAIK-V3-306	306	sp|P18615|NELFE_HUMAN	monolink	211020_LU02_aleitner_Pol2_04.c.10352.10352.3_211020_LU02_aleitner_Pol2_04.c.10352.10352.3	69	1519.76	507.595	3	-2.9	3	10	0.14	0	30.15
VVEGVKELSK-K6-306	306	sp|P24928|RPB1_HUMAN	monolink	211020_LU02_aleitner_Pol2_04.c.08370.08370.2_211020_LU02_aleitner_Pol2_04.c.08370.08370.2	1014	1392.65	697.333	2	-3	2	10	0.05	0	30.13
KGNTLYVYGEDMTPTLLR-G2-306	306	sp|P18615|NELFE_HUMAN	monolink	211020_LU02_aleitner_Pol2_04.c.23260.23260.2_211020_LU02_aleitner_Pol2_04.c.23260.23260.2	261	2376.07	1189.04	2	-1.9	1	15	0.2	0	30.11
GTVSVAYVGPKFNSVR-A6-937	937	reverse_sp|P63272|SPT4H_HUMAN	monolink	211020_LU02_aleitner_Pol2_04.c.29109.29109.3_211020_LU02_aleitner_Pol2_04.c.29109.29109.3	32	2616.97	873.332	3	0.5	7	7	0.19	0	30.08
MHGGGPPSGDSACPLR-M1-611	611	sp|P24928|RPB1_HUMAN	monolink	211020_LU02_aleitner_Pol2_04.c.10854.10854.2_211020_LU02_aleitner_Pol2_04.c.10854.10854.2	1	2205.76	1103.89	2	-1	3	13	0.13	0	30.06
VVKEVANLKPK-K3-612	612	sp|O00267|SPT5H_HUMAN	monolink	211020_LU02_aleitner_Pol2_04.c.07925.07925.2_211020_LU02_aleitner_Pol2_04.c.07925.07925.2	268	1835.81	918.912	2	-0.9	1	9	0.11	0	30.06
KTLDAEVVEKPAK-A5-288	288	sp|Q9H3P2|NELFA_HUMAN	monolink	211020_LU02_aleitner_Pol2_04.c.06247.06247.3_211020_LU02_aleitner_Pol2_04.c.06247.06247.3	280	1714.81	572.612	3	-2.4	1	12	0.09	0	30.05
MHGGGPPSGDSACPLR-M1-612	612	sp|P24928|RPB1_HUMAN	monolink	211020_LU02_aleitner_Pol2_04.c.14430.14430.2_211020_LU02_aleitner_Pol2_04.c.14430.14430.2	1	2206.74	1104.38	2	-1.5	2	14	0.19	0	30.04
EQESKKGFDQEEVFEKPTR-D9-306	306	sp|P30876|RPB2_HUMAN	monolink	211020_LU02_aleitner_Pol2_04.c.08429.08429.3_211020_LU02_aleitner_Pol2_04.c.08429.08429.3	824	2616.13	873.052	3	-2.1	1	14	0.18	0	30.01
LLVDSNNPKIK-P8-306	306	sp|P24928|RPB1_HUMAN	monolink	211020_LU02_aleitner_Pol2_04.c.08837.08837.2_211020_LU02_aleitner_Pol2_04.c.08837.08837.2	124	1545.74	773.879	2	-1.7	2	11	0.11	0	30
EGLIDTAVKTAETGYIQR-K9-306	306	sp|P24928|RPB1_HUMAN	monolink	211020_LU02_aleitner_Pol2_04.c.24684.24684.3_211020_LU02_aleitner_Pol2_04.c.24684.24684.3	853	2270.04	757.689	3	-2	1	9	0.14	0	30
GYIGVVKDATESTAR-V5-306	306	sp|O00267|SPT5H_HUMAN	monolink	211020_LU02_aleitner_Pol2_04.c.14267.14267.3_211020_LU02_aleitner_Pol2_04.c.14267.14267.3	723	1871.83	624.95	3	-2.6	1	11	0.22	0	29.99
VSANKGEIGDATPFNDAVNVQK-N4-306	306	sp|P30876|RPB2_HUMAN	monolink	211020_LU02_aleitner_Pol2_04.c.14649.14649.2_211020_LU02_aleitner_Pol2_04.c.14649.14649.2	992	2579.15	1290.58	2	-1.8	1	17	0.14	0	29.96
VAPSKLEALQK-K5-612	612	sp|Q8WX92|NELFB_HUMAN	monolink	211020_LU02_aleitner_Pol2_04.c.12123.12123.2_211020_LU02_aleitner_Pol2_04.c.12123.12123.2	519	1794.74	898.379	2	-3.5	1	8	0.1	0	29.93
KITSQIFIGPTYYQR-I2-635	635	sp|P30876|RPB2_HUMAN	monolink	211020_LU02_aleitner_Pol2_04.c.20202.20202.3_211020_LU02_aleitner_Pol2_04.c.20202.20202.3	1037	2449.05	817.356	3	-2.4	2	14	0.31	0	29.91
LADIVKINNQLR-K6-306	306	sp|P24928|RPB1_HUMAN	monolink	211020_LU02_aleitner_Pol2_04.c.15040.15040.2_211020_LU02_aleitner_Pol2_04.c.15040.15040.2	285	1701.84	851.93	2	-0.7	2	10	0.13	0	29.87
ILLSPERVHEIFK-S4-610	610	sp|P24928|RPB1_HUMAN	monolink	211020_LU02_aleitner_Pol2_04.c.35030.35030.2_211020_LU02_aleitner_Pol2_04.c.35030.35030.2	217	2189.94	1095.98	2	-0.7	1	7	0.22	0	29.87
ICRPLLIVEKQK-K10-306	306	sp|P30876|RPB2_HUMAN	monolink	211020_LU02_aleitner_Pol2_04.c.11125.11125.3_211020_LU02_aleitner_Pol2_04.c.11125.11125.3	630	1801.91	601.645	3	-2.1	2	11	0.2	0	29.82
YSPTSPKYSPTSPTYSPTTPK-P6-306	306	sp|P24928|RPB1_HUMAN	monolink	211020_LU02_aleitner_Pol2_04.c.10500.10500.3_211020_LU02_aleitner_Pol2_04.c.10500.10500.3	1872	2592.12	865.049	3	-2.5	2	15	0.26	0	29.76
LKHMVDDK-K2-306	306	sp|P30876|RPB2_HUMAN	monolink	211020_LU02_aleitner_Pol2_04.c.02780.02780.2_211020_LU02_aleitner_Pol2_04.c.02780.02780.2	1052	1290.53	646.272	2	-2.9	2	7	0.1	0	29.75
SAGVPFHAKGR-A8-306	306	sp|Q9H3P2|NELFA_HUMAN	monolink	211020_LU02_aleitner_Pol2_04.c.04650.04650.2_211020_LU02_aleitner_Pol2_04.c.04650.04650.2	199	1431.63	716.821	2	-2.6	1	9	0.09	0	29.73
AELLQKSTETAQQLK-K6-306	306	sp|Q9H3P2|NELFA_HUMAN	monolink	211020_LU02_aleitner_Pol2_04.c.12342.12342.3_211020_LU02_aleitner_Pol2_04.c.12342.12342.3	181	1992.94	665.32	3	-2	4	11	0.17	0	29.66
VKVILGEDR-K2-306	306	sp|O00267|SPT5H_HUMAN	monolink	211020_LU02_aleitner_Pol2_04.c.09062.09062.2_211020_LU02_aleitner_Pol2_04.c.09062.09062.2	1042	1333.62	667.82	2	-2.3	1	7	0.18	0	29.59
GIYKDDIAQVDYVEPSQNTISLKXIPR-K23-306	306	sp|O00267|SPT5H_HUMAN	monolink	211020_LU02_aleitner_Pol2_04.c.19104.19104.3_211020_LU02_aleitner_Pol2_04.c.19104.19104.3	306	3414.6	1139.21	3	-1.5	1	17	0.17	0.98	29.58
KIIITEDGEFK-K1-306	306	sp|P24928|RPB1_HUMAN	monolink	211020_LU02_aleitner_Pol2_04.c.13765.13765.2_211020_LU02_aleitner_Pol2_04.c.13765.13765.2	1319	1597.72	799.87	2	-1.9	1	10	0.21	0	29.51
GFVLYPVKYK-V7-611	611	sp|P62487|RPB7_HUMAN	monolink	211020_LU02_aleitner_Pol2_04.c.18210.18210.2_211020_LU02_aleitner_Pol2_04.c.18210.18210.2	70	1823.75	912.883	2	-3.7	1	7	0.16	0	29.51
SLSEYNNFKSMVVSGAK-S10-306	306	sp|P24928|RPB1_HUMAN	monolink	211020_LU02_aleitner_Pol2_04.c.19943.19943.2_211020_LU02_aleitner_Pol2_04.c.19943.19943.2	768	2165.93	1083.97	2	-3.6	1	10	0.15	0	29.44
FALKKMLLYVR-Y9-304	304	reverse_sp|P52434|RPAB3_HUMAN	monolink	211020_LU02_aleitner_Pol2_04.c.11677.11677.2_211020_LU02_aleitner_Pol2_04.c.11677.11677.2	9	1684.84	843.427	2	-1.3	1	8	0.14	0.94	29.38
NKTQISLVR-K2-612	612	sp|P30876|RPB2_HUMAN	monolink	211020_LU02_aleitner_Pol2_04.c.11465.11465.2_211020_LU02_aleitner_Pol2_04.c.11465.11465.2	1143	1669.67	835.844	2	-1.6	1	8	0.13	0.91	29.36
GVKLLDISELDMVGAGR-K3-306	306	sp|Q9H3P2|NELFA_HUMAN	monolink	211020_LU02_aleitner_Pol2_04.c.26081.26081.2_211020_LU02_aleitner_Pol2_04.c.26081.26081.2	255	2077.97	1039.99	2	-3.4	1	13	0.19	0	29.35
LTHVYDLCKGK-C8-611	611	sp|P24928|RPB1_HUMAN	monolink	211020_LU02_aleitner_Pol2_04.c.07355.07355.2_211020_LU02_aleitner_Pol2_04.c.07355.07355.2	148	1943.75	972.882	2	-2.2	1	7	0.08	0	29.28
VSANKGEIGDATPFNDAVNVQK-K5-611	611	sp|P30876|RPB2_HUMAN	monolink	211020_LU02_aleitner_Pol2_04.c.14294.14294.3_211020_LU02_aleitner_Pol2_04.c.14294.14294.3	993	2884.19	962.405	3	-1.8	1	18	0.25	0	29.27
YSPTSPKYSPTSPK-S2-635	635	sp|P24928|RPB1_HUMAN	monolink	211020_LU02_aleitner_Pol2_04.c.07557.07557.2_211020_LU02_aleitner_Pol2_04.c.07557.07557.2	1861	2173.83	1087.92	2	-3.7	1	8	0.12	0	29.23
LEDLLEKSFSLVK-E6-306	306	sp|Q8WX92|NELFB_HUMAN	monolink	211020_LU02_aleitner_Pol2_04.c.28160.28160.2_211020_LU02_aleitner_Pol2_04.c.28160.28160.2	98	1825.88	913.946	2	0.2	1	10	0.09	0	29.22
MLVIPPGLSEEEEALQKK-M1-611	611	sp|P18615|NELFE_HUMAN	monolink	211020_LU02_aleitner_Pol2_04.c.26598.26598.3_211020_LU02_aleitner_Pol2_04.c.26598.26598.3	1	2621.13	874.718	3	-2.8	2	15	0.28	0	29.21
GIPKQAPFR-K4-306	306	sp|Q9H3P2|NELFA_HUMAN	monolink	211020_LU02_aleitner_Pol2_04.c.09682.09682.2_211020_LU02_aleitner_Pol2_04.c.09682.09682.2	219	1318.61	660.31	2	-1.9	3	7	0.06	0	29.2
GKNICEGGEEMDNK-I4-306	306	sp|P24928|RPB1_HUMAN	monolink	211020_LU02_aleitner_Pol2_04.c.05355.05355.3_211020_LU02_aleitner_Pol2_04.c.05355.05355.3	153	1885.68	629.567	3	-3.7	1	8	0.22	0	29.15
EMTDVLKVVK-K7-306	306	sp|O00267|SPT5H_HUMAN	monolink	211020_LU02_aleitner_Pol2_04.c.15578.15578.2_211020_LU02_aleitner_Pol2_04.c.15578.15578.2	265	1466.67	734.343	2	-2.1	1	10	0.06	0	29.05
LTHVYDLCKGK-K9-611	611	sp|P24928|RPB1_HUMAN	monolink	211020_LU02_aleitner_Pol2_04.c.07390.07390.3_211020_LU02_aleitner_Pol2_04.c.07390.07390.3	149	1943.75	648.924	3	-2.8	1	9	0.16	0.95	29.02
LLNYAPLEK-P6-635	635	sp|P62875|RPAB5_HUMAN	monolink	211020_LU02_aleitner_Pol2_04.c.18141.18141.2_211020_LU02_aleitner_Pol2_04.c.18141.18141.2	64	1694.67	848.343	2	-1.9	1	7	0.07	0	28.95
KGNTLYVYGEDXTPTLLR-L5-635	635	sp|P18615|NELFE_HUMAN	monolink	211020_LU02_aleitner_Pol2_04.c.20412.20412.2_211020_LU02_aleitner_Pol2_04.c.20412.20412.2	264	2721.11	1361.57	2	-1.8	2	10	0.28	0	28.95
GVKLLDISELDXVGAGR-K3-611	611	sp|Q9H3P2|NELFA_HUMAN	monolink	211020_LU02_aleitner_Pol2_04.c.23490.23490.3_211020_LU02_aleitner_Pol2_04.c.23490.23490.3	255	2399.01	800.677	3	-2.1	1	13	0.19	0	28.83
TLPHFIKDDYGPESR-K7-306	306	sp|P24928|RPB1_HUMAN	monolink	211020_LU02_aleitner_Pol2_04.c.14032.14032.2_211020_LU02_aleitner_Pol2_04.c.14032.14032.2	812	2079.89	1040.95	2	-2.8	2	14	0.09	0	28.82
LLNYAPLEK-P6-306	306	sp|P62875|RPAB5_HUMAN	monolink	211020_LU02_aleitner_Pol2_04.c.17374.17374.2_211020_LU02_aleitner_Pol2_04.c.17374.17374.2	64	1365.62	683.817	2	-2.4	1	8	0.08	0	28.81
GKNICEGGEEXDNK-I4-306	306	sp|P24928|RPB1_HUMAN	monolink	211020_LU02_aleitner_Pol2_04.c.03081.03081.3_211020_LU02_aleitner_Pol2_04.c.03081.03081.3	153	1901.68	634.9	3	-2.8	1	8	0.16	0	28.77
QKLFTEVEGTCTGK-Q1-306	306	sp|P62487|RPB7_HUMAN	monolink	211020_LU02_aleitner_Pol2_04.c.11570.11570.2_211020_LU02_aleitner_Pol2_04.c.11570.11570.2	28	1902.8	952.409	2	-2.8	1	12	0.15	0	28.77
RKPKSATLR-K4-306	306	sp|Q9H3P2|NELFA_HUMAN	monolink	211020_LU02_aleitner_Pol2_04.c.01245.01245.3_211020_LU02_aleitner_Pol2_04.c.01245.01245.3	170	1361.68	454.901	3	-2.5	1	7	0.03	0	28.74
YGEDGLAGESVEFQNLATLKPSNKAFEK-K28-306	306	sp|P24928|RPB1_HUMAN	monolink	211020_LU02_aleitner_Pol2_04.c.21519.21519.3_211020_LU02_aleitner_Pol2_04.c.21519.21519.3	918	3347.51	1116.85	3	-2.5	2	12	0.06	0	28.65
GKNICEGGEEXDNKFGVEQPEGDEDLTK-D12-306	306	sp|P24928|RPB1_HUMAN	monolink	211020_LU02_aleitner_Pol2_04.c.11161.11161.3_211020_LU02_aleitner_Pol2_04.c.11161.11161.3	161	3446.38	1149.8	3	-1	1	17	0.11	0.97	28.65
TLPHFIKDDYGPESR-K7-611	611	sp|P24928|RPB1_HUMAN	monolink	211020_LU02_aleitner_Pol2_04.c.13877.13877.3_211020_LU02_aleitner_Pol2_04.c.13877.13877.3	812	2384.93	795.983	3	-4.1	1	10	0.07	0	28.61
XSLKDWFAK-K4-306	306	sp|O00267|SPT5H_HUMAN	monolink	211020_LU02_aleitner_Pol2_04.c.19288.19288.2_211020_LU02_aleitner_Pol2_04.c.19288.19288.2	323	1446.59	724.3	2	-2.7	3	8	0.08	0.97	28.59
IPFGFKHR-K6-306	306	sp|P24928|RPB1_HUMAN	monolink	211020_LU02_aleitner_Pol2_04.c.09666.09666.2_211020_LU02_aleitner_Pol2_04.c.09666.09666.2	803	1306.58	654.299	2	-2.3	2	10	0.07	0	28.59
NGTPSFVSPATPSR-R14-306	306	reverse_sp|Q9H3P2|NELFA_HUMAN	monolink	211020_LU02_aleitner_Pol2_04.c.09907.09907.2_211020_LU02_aleitner_Pol2_04.c.09907.09907.2	305	1722.72	862.368	2	-3	1	7	0.13	0.94	28.58
SLSEQPVMDTATATEQAKQLVK-A17-306	306	sp|P18615|NELFE_HUMAN	monolink	211020_LU02_aleitner_Pol2_04.c.18414.18414.2_211020_LU02_aleitner_Pol2_04.c.18414.18414.2	65	2680.23	1341.12	2	-1.5	1	16	0.1	0	28.53
KTLDAEVVEKPAKEETVVENATPDYAAGLVSTQK-E19-306	306	sp|Q9H3P2|NELFA_HUMAN	monolink	211020_LU02_aleitner_Pol2_04.c.17355.17355.4_211020_LU02_aleitner_Pol2_04.c.17355.17355.4	294	3935.89	984.979	4	-2.1	1	14	0.22	0	28.51
KILLSPER-K1-635	635	sp|P24928|RPB1_HUMAN	monolink	211020_LU02_aleitner_Pol2_04.c.10753.10753.2_211020_LU02_aleitner_Pol2_04.c.10753.10753.2	213	1589.66	795.838	2	-2.8	2	7	0.1	0	28.49
GYIYVEAYKQTHVK-Y8-306	306	sp|O00267|SPT5H_HUMAN	monolink	211020_LU02_aleitner_Pol2_04.c.12786.12786.2_211020_LU02_aleitner_Pol2_04.c.12786.12786.2	230	2003.89	1002.96	2	-4.2	1	10	0.12	0	28.45
KLTMEQIAEK-K1-306	306	sp|P24928|RPB1_HUMAN	monolink	211020_LU02_aleitner_Pol2_04.c.10374.10374.2_211020_LU02_aleitner_Pol2_04.c.10374.10374.2	1225	1495.66	748.837	2	-3.1	1	10	0.11	0	28.4
KDSKYAYTGECR-Y5-306	306	sp|P30876|RPB2_HUMAN	monolink	211020_LU02_aleitner_Pol2_04.c.04309.04309.3_211020_LU02_aleitner_Pol2_04.c.04309.04309.3	215	1782.69	595.237	3	-3.1	1	8	0.21	0	28.39
EVANLKPKSWVR-K8-306	306	sp|O00267|SPT5H_HUMAN	monolink	211020_LU02_aleitner_Pol2_04.c.09956.09956.2_211020_LU02_aleitner_Pol2_04.c.09956.09956.2	276	1731.83	866.923	2	-2.9	2	9	0.05	0	28.39
VVKEVANLKPK-K3-306	306	sp|O00267|SPT5H_HUMAN	monolink	211020_LU02_aleitner_Pol2_04.c.05824.05824.2_211020_LU02_aleitner_Pol2_04.c.05824.05824.2	268	1529.78	765.898	2	-3.1	2	7	0.12	0	28.37
KALLALKK-K1-306	306	sp|P18615|NELFE_HUMAN	monolink	211020_LU02_aleitner_Pol2_04.c.06226.06226.3_211020_LU02_aleitner_Pol2_04.c.06226.06226.3	27	1189.64	397.556	3	-2.4	2	8	0.12	0.89	28.34
ELINISKKPK-K7-651	651	sp|P24928|RPB1_HUMAN	monolink	211020_LU02_aleitner_Pol2_04.c.09473.09473.2_211020_LU02_aleitner_Pol2_04.c.09473.09473.2	1132	1819.79	910.902	2	-1.4	1	8	0.05	0	28.33
LTHVYDLCKGK-C8-306	306	sp|P24928|RPB1_HUMAN	monolink	211020_LU02_aleitner_Pol2_04.c.07230.07230.2_211020_LU02_aleitner_Pol2_04.c.07230.07230.2	148	1638.71	820.361	2	-3.4	3	8	0.13	0	28.32
GVKLLDISELDMVGAGR-K3-635	635	sp|Q9H3P2|NELFA_HUMAN	monolink	211020_LU02_aleitner_Pol2_04.c.27719.27719.2_211020_LU02_aleitner_Pol2_04.c.27719.27719.2	255	2407.02	1204.52	2	-1.9	1	9	0.18	0	28.32
GNSQYPGAKYIIR-K9-635	635	sp|P24928|RPB1_HUMAN	monolink	211020_LU02_aleitner_Pol2_04.c.14742.14742.3_211020_LU02_aleitner_Pol2_04.c.14742.14742.3	417	2100.84	701.289	3	-0.9	3	9	0.06	0	28.3
KLVIVNGDDPLSR-L2-611	611	sp|P24928|RPB1_HUMAN	monolink	211020_LU02_aleitner_Pol2_04.c.14747.14747.2_211020_LU02_aleitner_Pol2_04.c.14747.14747.2	1020	2035.86	1018.94	2	-0.7	2	10	0.19	0	28.23
YGEDGLAGESVEFQNLATLKPSNK-K20-306	306	sp|P24928|RPB1_HUMAN	monolink	211020_LU02_aleitner_Pol2_04.c.22225.22225.2_211020_LU02_aleitner_Pol2_04.c.22225.22225.2	910	2872.28	1437.15	2	-1.4	1	10	0.09	0	28.18
ETFQVLNMYGKVVTVR-K11-306	306	sp|O00267|SPT5H_HUMAN	monolink	211020_LU02_aleitner_Pol2_04.c.23090.23090.2_211020_LU02_aleitner_Pol2_04.c.23090.23090.2	566	2189.02	1095.52	2	-3.3	1	10	0.09	0	28.17
KSLYESFVSSSDR-S2-611	611	sp|P18615|NELFE_HUMAN	monolink	211020_LU02_aleitner_Pol2_04.c.16925.16925.2_211020_LU02_aleitner_Pol2_04.c.16925.16925.2	131	2114.78	1058.4	2	-2.3	1	12	0.12	0	28.17
MATNTVYVFAKK-F9-611	611	sp|P30876|RPB2_HUMAN	monolink	211020_LU02_aleitner_Pol2_04.c.11270.11270.3_211020_LU02_aleitner_Pol2_04.c.11270.11270.3	208	1982.79	661.937	3	-1	1	7	0.29	0.85	28.15
KALLALKK-K7-306	306	sp|P18615|NELFE_HUMAN	monolink	211020_LU02_aleitner_Pol2_04.c.06483.06483.2_211020_LU02_aleitner_Pol2_04.c.06483.06483.2	33	1189.64	595.83	2	-2.3	1	7	0.04	0.93	28.14
MLVIPPGLSEEEEALQKK-K18-306	306	sp|P18615|NELFE_HUMAN	monolink	211020_LU02_aleitner_Pol2_04.c.22559.22559.2_211020_LU02_aleitner_Pol2_04.c.22559.22559.2	18	2316.09	1159.05	2	-1.9	1	9	0.16	0	28.1
NKTQISLVR-K2-635	635	sp|P30876|RPB2_HUMAN	monolink	211020_LU02_aleitner_Pol2_04.c.09700.09700.2_211020_LU02_aleitner_Pol2_04.c.09700.09700.2	1143	1692.7	847.357	2	-2.8	2	8	0.07	0	28.08
LKDPEKGPVPTFQPFQR-P4-306	306	sp|P18615|NELFE_HUMAN	monolink	211020_LU02_aleitner_Pol2_04.c.15591.15591.3_211020_LU02_aleitner_Pol2_04.c.15591.15591.3	99	2289.08	764.034	3	-2	1	11	0.28	0	28.07
ADLEMQIESLTEELAYLK-A15-306	306	sp|P13645|K1C10_HUMAN	monolink	211020_LU02_aleitner_Pol2_04.c.16308.16308.3_211020_LU02_aleitner_Pol2_04.c.16308.16308.3	281	2401.06	801.36	3	-3.2	1	7	0.2	1	28.06
IISDGLKYSLATGNWGDQK-L6-306	306	sp|P30876|RPB2_HUMAN	monolink	211020_LU02_aleitner_Pol2_04.c.21269.21269.2_211020_LU02_aleitner_Pol2_04.c.21269.21269.2	444	2371.07	1186.54	2	-1.9	1	14	0.15	0	28.05
YSLATGNWGDQKK-G9-306	306	sp|P30876|RPB2_HUMAN	monolink	211020_LU02_aleitner_Pol2_04.c.11792.11792.2_211020_LU02_aleitner_Pol2_04.c.11792.11792.2	454	1772.74	887.376	2	-1.9	1	9	0.06	0	28
GYIGVVKDATESTAR-V6-635	635	sp|O00267|SPT5H_HUMAN	monolink	211020_LU02_aleitner_Pol2_04.c.15924.15924.2_211020_LU02_aleitner_Pol2_04.c.15924.15924.2	724	2200.88	1101.45	2	-2.3	2	9	0.09	0	27.98
YSPTSPTYSPTSPVYTPTSPKYSPTSPTYSPTSPK-P20-306	306	sp|P24928|RPB1_HUMAN	monolink	211020_LU02_aleitner_Pol2_04.c.16386.16386.3_211020_LU02_aleitner_Pol2_04.c.16386.16386.3	1907	4056.8	1353.27	3	-2.1	1	18	0.1	0	27.97
DPEKGPVPTFQPFQR-P2-306	306	sp|P18615|NELFE_HUMAN	monolink	211020_LU02_aleitner_Pol2_04.c.18251.18251.3_211020_LU02_aleitner_Pol2_04.c.18251.18251.3	99	2047.9	683.64	3	-3.2	1	8	0.25	0	27.92
GEIGDATPFNDAVNVQKISNLLSDYGYHLR-N14-306	306	sp|P30876|RPB2_HUMAN	monolink	211020_LU02_aleitner_Pol2_04.c.31885.31885.4_211020_LU02_aleitner_Pol2_04.c.31885.31885.4	1007	3611.65	903.921	4	-1.4	1	11	0.15	0	27.91
LFDAEKIR-K6-612	612	sp|O00267|SPT5H_HUMAN	monolink	211020_LU02_aleitner_Pol2_04.c.15573.15573.2_211020_LU02_aleitner_Pol2_04.c.15573.15573.2	344	1602.6	802.306	2	-2.5	1	7	0.06	0	27.86
GVKLLDISELDMVGAGR-K3-980	980	sp|Q9H3P2|NELFA_HUMAN	monolink	211020_LU02_aleitner_Pol2_04.c.30214.30214.3_211020_LU02_aleitner_Pol2_04.c.30214.30214.3	255	2752.07	918.363	3	-3.6	1	9	0.16	0	27.86
MDTTTPLKGIPK-K8-306	306	sp|Q9H3P2|NELFA_HUMAN	monolink	211020_LU02_aleitner_Pol2_04.c.11943.11943.2_211020_LU02_aleitner_Pol2_04.c.11943.11943.2	215	1606.73	804.371	2	-2.7	1	8	0.15	0	27.83
SAVDRGFFRSVFYR-S10-898	898	sp|P30876|RPB2_HUMAN	monolink	211020_LU02_aleitner_Pol2_04.c.21219.21219.3_211020_LU02_aleitner_Pol2_04.c.21219.21219.3	808	2603.91	868.977	3	-3.9	2	7	0.17	0	27.83
ELINISKKPK-K7-306	306	sp|P24928|RPB1_HUMAN	monolink	211020_LU02_aleitner_Pol2_04.c.07527.07527.2_211020_LU02_aleitner_Pol2_04.c.07527.07527.2	1132	1474.74	738.377	2	-3.2	1	8	0.04	0	27.81
YGEDGLAGESVEFQNLATLKPSNK-A17-306	306	sp|P24928|RPB1_HUMAN	monolink	211020_LU02_aleitner_Pol2_04.c.22380.22380.3_211020_LU02_aleitner_Pol2_04.c.22380.22380.3	907	2872.27	958.431	3	-3.6	1	15	0.17	0	27.74
TLEGKLKDPEK-G4-306	306	sp|P18615|NELFE_HUMAN	monolink	211020_LU02_aleitner_Pol2_04.c.06960.06960.2_211020_LU02_aleitner_Pol2_04.c.06960.06960.2	94	1562.72	782.368	2	-2.2	1	7	0.12	0	27.71
VAPSKLEALQK-P3-306	306	sp|Q8WX92|NELFB_HUMAN	monolink	211020_LU02_aleitner_Pol2_04.c.09165.09165.2_211020_LU02_aleitner_Pol2_04.c.09165.09165.2	517	1488.72	745.367	2	-3.1	1	8	0.05	0	27.63
QLVKSGAISAIK-V3-611	611	sp|P18615|NELFE_HUMAN	monolink	211020_LU02_aleitner_Pol2_04.c.10033.10033.2_211020_LU02_aleitner_Pol2_04.c.10033.10033.2	69	1824.8	913.409	2	-2.3	3	9	0.1	0	27.6
NICEGGEEXDNKFGVEQPEGDEDLTKEK-K28-306	306	sp|P24928|RPB1_HUMAN	monolink	211020_LU02_aleitner_Pol2_04.c.11442.11442.3_211020_LU02_aleitner_Pol2_04.c.11442.11442.3	179	3518.39	1173.81	3	-2	1	11	0.08	0	27.58
EEELGEYYMKK-M9-306	306	sp|O00267|SPT5H_HUMAN	monolink	211020_LU02_aleitner_Pol2_04.c.12136.12136.2_211020_LU02_aleitner_Pol2_04.c.12136.12136.2	142	1723.66	862.84	2	-2.8	1	7	0.07	0	27.55
KQPXLDAATGK-Q2-635	635	sp|P18615|NELFE_HUMAN	monolink	211020_LU02_aleitner_Pol2_04.c.05924.05924.3_211020_LU02_aleitner_Pol2_04.c.05924.05924.3	333	1809.68	604.233	3	-2.1	5	8	0.11	0.74	27.53
STSKAVETVHNLCCNENK-K4-306	306	sp|Q8IXH7|NELFD_HUMAN	monolink	211020_LU02_aleitner_Pol2_04.c.07939.07939.2_211020_LU02_aleitner_Pol2_04.c.07939.07939.2	388	2395.97	1198.99	2	-2.2	3	9	0.08	0	27.5
MDTLAHVLYYPQKPLVTTR-K13-306	306	sp|P30876|RPB2_HUMAN	monolink	211020_LU02_aleitner_Pol2_04.c.19910.19910.3_211020_LU02_aleitner_Pol2_04.c.19910.19910.3	756	2551.22	851.413	3	-1.5	1	12	0.16	0	27.49
XATNTVYVFAKK-A10-306	306	sp|P30876|RPB2_HUMAN	monolink	211020_LU02_aleitner_Pol2_04.c.11460.11460.2_211020_LU02_aleitner_Pol2_04.c.11460.11460.2	209	1693.74	847.877	2	-2.4	1	9	0.08	0	27.49
KITSQIFIGPTYYQR-I2-306	306	sp|P30876|RPB2_HUMAN	monolink	211020_LU02_aleitner_Pol2_04.c.19068.19068.2_211020_LU02_aleitner_Pol2_04.c.19068.19068.2	1037	2119.99	1061	2	-2.5	1	9	0.08	0	27.46
TLEGKLKDPEK-E3-306	306	sp|P18615|NELFE_HUMAN	monolink	211020_LU02_aleitner_Pol2_04.c.07516.07516.2_211020_LU02_aleitner_Pol2_04.c.07516.07516.2	93	1562.72	782.367	2	-2.4	1	7	0.11	0	27.46
LPAEEKAPVSYPNTLPESFTK-A7-635	635	sp|Q8WX92|NELFB_HUMAN	monolink	211020_LU02_aleitner_Pol2_04.c.18876.18876.3_211020_LU02_aleitner_Pol2_04.c.18876.18876.3	399	2952.26	985.093	3	-2.4	1	12	0.27	0	27.46
YSPTSPTYSPTTPKYSPTSPTYSPTSPVYTPTSPK-Y22-635	635	sp|P24928|RPB1_HUMAN	monolink	211020_LU02_aleitner_Pol2_04.c.17140.17140.4_211020_LU02_aleitner_Pol2_04.c.17140.17140.4	1895	4399.87	1100.98	4	-0.4	1	22	0.19	0	27.46
AKQDVIEVIEK-K2-651	651	sp|P24928|RPB1_HUMAN	monolink	211020_LU02_aleitner_Pol2_04.c.16494.16494.2_211020_LU02_aleitner_Pol2_04.c.16494.16494.2	710	1921.78	961.899	2	-2.2	1	9	0.09	0	27.44
QKLLLK-K2-611	611	sp|P30876|RPB2_HUMAN	monolink	211020_LU02_aleitner_Pol2_04.c.07638.07638.2_211020_LU02_aleitner_Pol2_04.c.07638.07638.2	632	1352.57	677.295	2	-3.2	1	7	0.06	0.84	27.39
EXTDVLKVVK-V5-306	306	sp|O00267|SPT5H_HUMAN	monolink	211020_LU02_aleitner_Pol2_04.c.10856.10856.2_211020_LU02_aleitner_Pol2_04.c.10856.10856.2	263	1482.66	742.34	2	-2.1	1	7	0.06	0	27.38
LKDPEKGPVPTFQPFQR-K2-651	651	sp|P18615|NELFE_HUMAN	monolink	211020_LU02_aleitner_Pol2_04.c.17706.17706.3_211020_LU02_aleitner_Pol2_04.c.17706.17706.3	97	2634.12	879.049	3	-3.1	2	13	0.18	0	27.38
LPSDLHPIKVVEGVK-K9-306	306	sp|P24928|RPB1_HUMAN	monolink	211020_LU02_aleitner_Pol2_04.c.14970.14970.3_211020_LU02_aleitner_Pol2_04.c.14970.14970.3	1008	1935.96	646.33	3	-2.9	1	11	0.03	0	27.36
IIIKHELPHPVK-K4-576	576	reverse_sp|P52435|RPB11_HUMAN	monolink	211020_LU02_aleitner_Pol2_04.c.21218.21218.2_211020_LU02_aleitner_Pol2_04.c.21218.21218.2	48	1998.9	1000.46	2	-1.5	1	7	0.46	0	27.36
FHPKPSDLHLQTGYK-P3-306	306	sp|P24928|RPB1_HUMAN	monolink	211020_LU02_aleitner_Pol2_04.c.10244.10244.3_211020_LU02_aleitner_Pol2_04.c.10244.10244.3	433	2072.93	691.985	3	-1.8	1	9	0.1	0	27.35
ALEPTGQSGEAVKELYSQLGEK-G6-306	306	sp|Q8WX92|NELFB_HUMAN	monolink	211020_LU02_aleitner_Pol2_04.c.21885.21885.3_211020_LU02_aleitner_Pol2_04.c.21885.21885.3	531	2639.19	880.739	3	-2.4	1	10	0.1	0	27.29
VSANKGEIGDATPFNDAVNVQK-K5-635	635	sp|P30876|RPB2_HUMAN	monolink	211020_LU02_aleitner_Pol2_04.c.15541.15541.3_211020_LU02_aleitner_Pol2_04.c.15541.15541.3	993	2908.2	970.408	3	-2	1	18	0.21	0	27.25
DILCRLEHTTLRK-K13-610	610	sp|P24928|RPB1_HUMAN	monolink	211020_LU02_aleitner_Pol2_04.c.19776.19776.3_211020_LU02_aleitner_Pol2_04.c.19776.19776.3	1168	2263.92	755.649	3	-4.7	1	7	0.37	0.98	27.22
GSKINISQVIAVVGQQNVEGK-I10-611	611	sp|P24928|RPB1_HUMAN	monolink	211020_LU02_aleitner_Pol2_04.c.24164.24164.3_211020_LU02_aleitner_Pol2_04.c.24164.24164.3	785	2778.26	927.095	3	0	1	8	0.18	0	27.16
MSVTEGGIKYPETTEGGRPK-G6-306	306	sp|P24928|RPB1_HUMAN	monolink	211020_LU02_aleitner_Pol2_04.c.09538.09538.3_211020_LU02_aleitner_Pol2_04.c.09538.09538.3	39	2442.07	815.031	3	-3.3	1	14	0.15	0	27.12
AKQDVIEVIEK-K2-611	611	sp|P24928|RPB1_HUMAN	monolink	211020_LU02_aleitner_Pol2_04.c.13024.13024.3_211020_LU02_aleitner_Pol2_04.c.13024.13024.3	710	1881.78	628.266	3	-2.4	1	9	0.08	0	27.08
KQPMLDAATGK-Q2-635	635	sp|P18615|NELFE_HUMAN	monolink	211020_LU02_aleitner_Pol2_04.c.08459.08459.3_211020_LU02_aleitner_Pol2_04.c.08459.08459.3	333	1793.68	598.901	3	-2	1	9	0.14	0.86	26.99
YGEDGLAGESVEFQNLATLKPSNK-A17-611	611	sp|P24928|RPB1_HUMAN	monolink	211020_LU02_aleitner_Pol2_04.c.21676.21676.3_211020_LU02_aleitner_Pol2_04.c.21676.21676.3	907	3177.32	1060.11	3	-1.4	1	12	0.2	0	26.9
LLVDSNNPKIK-N7-306	306	sp|P24928|RPB1_HUMAN	monolink	211020_LU02_aleitner_Pol2_04.c.08551.08551.3_211020_LU02_aleitner_Pol2_04.c.08551.08551.3	123	1545.74	516.255	3	-2.4	1	7	0.08	0	26.81
IIIKHELPHPVK-P10-576	576	reverse_sp|P52435|RPB11_HUMAN	monolink	211020_LU02_aleitner_Pol2_04.c.22457.22457.2_211020_LU02_aleitner_Pol2_04.c.22457.22457.2	54	1998.9	1000.46	2	-1.2	1	7	0.36	0	26.79
EASRPPEEPSAPSPTLPAQFKQR-A18-306	306	sp|Q9H3P2|NELFA_HUMAN	monolink	211020_LU02_aleitner_Pol2_04.c.12323.12323.3_211020_LU02_aleitner_Pol2_04.c.12323.12323.3	368	2825.3	942.773	3	-1.9	1	14	0.21	0	26.78
EVLQKEXLPHVGVSDFCETK-K5-306	306	sp|P30876|RPB2_HUMAN	monolink	211020_LU02_aleitner_Pol2_04.c.16599.16599.3_211020_LU02_aleitner_Pol2_04.c.16599.16599.3	345	2667.15	890.058	3	-3.3	1	14	0.13	0	26.69
NALTTLAGPLTPPVKHFQLK-P13-306	306	sp|Q9H3P2|NELFA_HUMAN	monolink	211020_LU02_aleitner_Pol2_04.c.21530.21530.3_211020_LU02_aleitner_Pol2_04.c.21530.21530.3	159	2451.25	818.092	3	-1.9	1	8	0.08	0	26.69
LPSDLHPIKVVEGVK-V10-611	611	sp|P24928|RPB1_HUMAN	monolink	211020_LU02_aleitner_Pol2_04.c.15417.15417.2_211020_LU02_aleitner_Pol2_04.c.15417.15417.2	1009	2241.01	1121.51	2	-1.5	1	7	0.1	0	26.69
ILSVDGNKITIXPK-K8-306	306	sp|O00267|SPT5H_HUMAN	monolink	211020_LU02_aleitner_Pol2_04.c.14722.14722.2_211020_LU02_aleitner_Pol2_04.c.14722.14722.2	447	1849.89	925.952	2	-0.8	1	10	0.11	0	26.68
GYIYVEAYKQTHVK-A7-306	306	sp|O00267|SPT5H_HUMAN	monolink	211020_LU02_aleitner_Pol2_04.c.12665.12665.3_211020_LU02_aleitner_Pol2_04.c.12665.12665.3	229	2003.9	668.974	3	-1.6	1	9	0.07	0	26.68
CSFEETVDVLXEAAAHGESDPMK-C1-306	306	sp|P24928|RPB1_HUMAN	monolink	211020_LU02_aleitner_Pol2_04.c.31480.31480.3_211020_LU02_aleitner_Pol2_04.c.31480.31480.3	1430	2874.1	959.043	3	-1	1	15	0.12	0	26.65
KTLDAEVVEKPAK-K1-612	612	sp|Q9H3P2|NELFA_HUMAN	monolink	211020_LU02_aleitner_Pol2_04.c.08562.08562.2_211020_LU02_aleitner_Pol2_04.c.08562.08562.2	276	2038.85	1020.43	2	-1.3	1	11	0.09	0	26.61
KGFDQEEVFEKPTR-E10-306	306	sp|P30876|RPB2_HUMAN	monolink	211020_LU02_aleitner_Pol2_04.c.11057.11057.3_211020_LU02_aleitner_Pol2_04.c.11057.11057.3	830	2014.86	672.629	3	-2.4	1	10	0.14	0	26.52
IISDGLKYSLATGNWGDQK-K7-306	306	sp|P30876|RPB2_HUMAN	monolink	211020_LU02_aleitner_Pol2_04.c.21251.21251.3_211020_LU02_aleitner_Pol2_04.c.21251.21251.3	445	2371.07	791.363	3	-3.3	1	12	0.23	0	26.49
XSLKDWFAK-K4-651	651	sp|O00267|SPT5H_HUMAN	monolink	211020_LU02_aleitner_Pol2_04.c.22152.22152.2_211020_LU02_aleitner_Pol2_04.c.22152.22152.2	323	1791.63	896.823	2	-3	1	7	0.06	1	26.47
AELLQKSTETAQQLK-K6-635	635	sp|Q9H3P2|NELFA_HUMAN	monolink	211020_LU02_aleitner_Pol2_04.c.13242.13242.2_211020_LU02_aleitner_Pol2_04.c.13242.13242.2	181	2321.99	1162	2	-2	2	12	0.07	0	26.46
QQNESAEDEQELSEVFXKTLNYTAR-A6-306	306	sp|O15514|RPB4_HUMAN	monolink	211020_LU02_aleitner_Pol2_04.c.28152.28152.3_211020_LU02_aleitner_Pol2_04.c.28152.28152.3	51	3281.36	1094.8	3	-1.9	1	11	0.08	0	26.45
RKTLDAEVVEKPAK-L4-306	306	sp|Q9H3P2|NELFA_HUMAN	monolink	211020_LU02_aleitner_Pol2_04.c.05016.05016.3_211020_LU02_aleitner_Pol2_04.c.05016.05016.3	278	1888.92	630.65	3	-2.3	2	12	0.12	0	26.44
LLFQELMSXSIAPR-L6-939	939	sp|P30876|RPB2_HUMAN	monolink	211020_LU02_aleitner_Pol2_04.c.25621.25621.4_211020_LU02_aleitner_Pol2_04.c.25621.25621.4	1162	2589.94	648.492	4	0.5	5	7	0.08	0.96	26.36
ISQGPYKGYIGVVK-Y6-306	306	sp|O00267|SPT5H_HUMAN	monolink	211020_LU02_aleitner_Pol2_04.c.14087.14087.2_211020_LU02_aleitner_Pol2_04.c.14087.14087.2	717	1813.86	907.939	2	-1.6	1	9	0.07	0	26.33
FAVALDSEQNNIHVKDIVK-N10-306	306	sp|O00267|SPT5H_HUMAN	monolink	211020_LU02_aleitner_Pol2_04.c.16644.16644.3_211020_LU02_aleitner_Pol2_04.c.16644.16644.3	592	2445.16	816.059	3	-1.2	1	7	0.08	0	26.3
GKNICEGGEEMDNKFGVEQPEGDEDLTK-D12-306	306	sp|P24928|RPB1_HUMAN	monolink	211020_LU02_aleitner_Pol2_04.c.13748.13748.3_211020_LU02_aleitner_Pol2_04.c.13748.13748.3	161	3430.38	1144.47	3	-3	1	13	0.21	0	26.29
GSKINISQVIAVVGQQNVEGK-G1-306	306	sp|P24928|RPB1_HUMAN	monolink	211020_LU02_aleitner_Pol2_04.c.23814.23814.2_211020_LU02_aleitner_Pol2_04.c.23814.23814.2	776	2473.21	1237.61	2	-3.9	1	13	0.18	0	26.2
XSLKDWFAK-K4-611	611	sp|O00267|SPT5H_HUMAN	monolink	211020_LU02_aleitner_Pol2_04.c.18654.18654.3_211020_LU02_aleitner_Pol2_04.c.18654.18654.3	323	1751.62	584.883	3	-2.9	1	8	0.06	0.97	26.17
LADIVKINNQLR-V5-306	306	sp|P24928|RPB1_HUMAN	monolink	211020_LU02_aleitner_Pol2_04.c.15078.15078.3_211020_LU02_aleitner_Pol2_04.c.15078.15078.3	284	1701.84	568.288	3	-2	1	8	0.1	0	26.16
LKDPEKGPVPTFQPFQR-K2-635	635	sp|P18615|NELFE_HUMAN	monolink	211020_LU02_aleitner_Pol2_04.c.16497.16497.4_211020_LU02_aleitner_Pol2_04.c.16497.16497.4	97	2618.13	655.54	4	-2.4	2	11	0.18	0	26.16
GVKLLDISELDXVGAGR-K3-635	635	sp|Q9H3P2|NELFA_HUMAN	monolink	211020_LU02_aleitner_Pol2_04.c.25016.25016.3_211020_LU02_aleitner_Pol2_04.c.25016.25016.3	255	2423.02	808.68	3	-2.7	1	12	0.18	0	26.15
QHQTQLQEEGEKIVTK-E9-306	306	reverse_sp|P30876|RPB2_HUMAN	monolink	211020_LU02_aleitner_Pol2_04.c.30086.30086.3_211020_LU02_aleitner_Pol2_04.c.30086.30086.3	1038	2200.99	734.672	3	-3.6	1	8	0.44	0	26.11
IPFGFKHR-G4-306	306	sp|P24928|RPB1_HUMAN	monolink	211020_LU02_aleitner_Pol2_04.c.10154.10154.2_211020_LU02_aleitner_Pol2_04.c.10154.10154.2	801	1306.58	654.298	2	-4.1	1	7	0.04	0	26.11
VQKLLQDFFNGK-F9-881	881	sp|Q9U639|HSP7D_MANSE	monolink	211020_LU02_aleitner_Pol2_04.c.22757.22757.3_211020_LU02_aleitner_Pol2_04.c.22757.22757.3	354	2316.85	773.292	3	-0.8	3	7	0.16	0.96	26.11
KLTXEQIAEK-K1-306	306	sp|P24928|RPB1_HUMAN	monolink	211020_LU02_aleitner_Pol2_04.c.04669.04669.2_211020_LU02_aleitner_Pol2_04.c.04669.04669.2	1225	1511.65	756.835	2	-2.9	2	9	0.09	0.88	26.08
AKQDVIEVIEK-K2-635	635	sp|P24928|RPB1_HUMAN	monolink	211020_LU02_aleitner_Pol2_04.c.14675.14675.2_211020_LU02_aleitner_Pol2_04.c.14675.14675.2	710	1905.79	953.901	2	-2.8	2	8	0.07	0	26.08
LKDPEKGPVPTFQPFQR-K2-612	612	sp|P18615|NELFE_HUMAN	monolink	211020_LU02_aleitner_Pol2_04.c.17949.17949.3_211020_LU02_aleitner_Pol2_04.c.17949.17949.3	97	2595.1	866.043	3	-1.5	1	8	0.11	0	26.07
KTLDAEVVEKPAK-K1-306	306	sp|Q9H3P2|NELFA_HUMAN	monolink	211020_LU02_aleitner_Pol2_04.c.06519.06519.2_211020_LU02_aleitner_Pol2_04.c.06519.06519.2	276	1732.82	867.42	2	-2.9	1	12	0.12	0	26.04
EMTDVLKVVK-K7-611	611	sp|O00267|SPT5H_HUMAN	monolink	211020_LU02_aleitner_Pol2_04.c.15645.15645.2_211020_LU02_aleitner_Pol2_04.c.15645.15645.2	265	1771.71	886.862	2	-3	1	7	0.05	0	26.04
SLYESFVSSSDR-Y3-611	611	sp|P18615|NELFE_HUMAN	monolink	211020_LU02_aleitner_Pol2_04.c.13948.13948.3_211020_LU02_aleitner_Pol2_04.c.13948.13948.3	133	1986.69	663.237	3	-2	3	8	0.2	0	26.03
GKNICEGGEEMDNK-K2-635	635	sp|P24928|RPB1_HUMAN	monolink	211020_LU02_aleitner_Pol2_04.c.06699.06699.3_211020_LU02_aleitner_Pol2_04.c.06699.06699.3	151	2214.73	739.252	3	-2.3	2	12	0.16	0	26.02
GVKLLDISELDXVGAGR-K3-651	651	sp|Q9H3P2|NELFA_HUMAN	monolink	211020_LU02_aleitner_Pol2_04.c.26840.26840.3_211020_LU02_aleitner_Pol2_04.c.26840.26840.3	255	2439.01	814.012	3	-2	1	13	0.16	0	26.02
MDTTTPLKGIPK-K8-611	611	sp|Q9H3P2|NELFA_HUMAN	monolink	211020_LU02_aleitner_Pol2_04.c.11916.11916.2_211020_LU02_aleitner_Pol2_04.c.11916.11916.2	215	1911.77	956.892	2	-2.5	1	7	0.1	0	25.96
KPKTPSLTVFLLGQSAR-K3-651	651	sp|P24928|RPB1_HUMAN	monolink	211020_LU02_aleitner_Pol2_04.c.23998.23998.3_211020_LU02_aleitner_Pol2_04.c.23998.23998.3	1135	2493.14	832.054	3	-3.2	1	9	0.14	0	25.92
KLVENGGXFVCK-L2-306	306	sp|O00267|SPT5H_HUMAN	monolink	211020_LU02_aleitner_Pol2_04.c.09120.09120.2_211020_LU02_aleitner_Pol2_04.c.09120.09120.2	629	1702.7	852.36	2	-2.6	1	7	0.1	0	25.89
TVIKEGEEQLQTQHQK-K4-306	306	sp|P30876|RPB2_HUMAN	monolink	211020_LU02_aleitner_Pol2_04.c.07466.07466.3_211020_LU02_aleitner_Pol2_04.c.07466.07466.3	134	2200.99	734.673	3	-2.1	2	12	0.13	0	25.87
MLVIPPGLSEEEEALQK-M1-996	996	sp|P18615|NELFE_HUMAN	monolink	211020_LU02_aleitner_Pol2_04.c.30275.30275.3_211020_LU02_aleitner_Pol2_04.c.30275.30275.3	1	2878.08	960.368	3	-5	2	10	0.24	0.98	25.79
YSPTSPKYSPTSPK-P6-306	306	sp|P24928|RPB1_HUMAN	monolink	211020_LU02_aleitner_Pol2_04.c.06395.06395.2_211020_LU02_aleitner_Pol2_04.c.06395.06395.2	1865	1844.78	923.399	2	-2.5	1	8	0.08	0	25.76
DPQVLFAGYKVPHPLEHK-G8-635	635	sp|P52435|RPB11_HUMAN	monolink	211020_LU02_aleitner_Pol2_04.c.18272.18272.3_211020_LU02_aleitner_Pol2_04.c.18272.18272.3	60	2709.17	904.065	3	-2	1	9	0.2	0	25.74
YSPTSPKYSPTSPTYSPTTPK-S9-611	611	sp|P24928|RPB1_HUMAN	monolink	211020_LU02_aleitner_Pol2_04.c.10236.10236.3_211020_LU02_aleitner_Pol2_04.c.10236.10236.3	1875	2897.16	966.73	3	-2.4	1	12	0.15	0	25.65
GIYKDDIAQVDYVEPSQNTISLK-I2-651	651	sp|O00267|SPT5H_HUMAN	monolink	211020_LU02_aleitner_Pol2_04.c.22400.22400.3_211020_LU02_aleitner_Pol2_04.c.22400.22400.3	285	3246.37	1083.13	3	-1.8	1	16	0.27	0	25.59
NKTQISLVR-K2-980	980	sp|P30876|RPB2_HUMAN	monolink	211020_LU02_aleitner_Pol2_04.c.11930.11930.2_211020_LU02_aleitner_Pol2_04.c.11930.11930.2	1143	2037.75	1019.88	2	-1.6	2	7	0.06	0	25.58
IPQIGDKFASR-F8-635	635	sp|P30876|RPB2_HUMAN	monolink	211020_LU02_aleitner_Pol2_04.c.13912.13912.2_211020_LU02_aleitner_Pol2_04.c.13912.13912.2	935	1865.75	933.881	2	-2.3	1	8	0.03	0	25.57
DDIAQVDYVEPSQNTISLKMIPR-M20-288	288	sp|O00267|SPT5H_HUMAN	monolink	211020_LU02_aleitner_Pol2_04.c.22699.22699.2_211020_LU02_aleitner_Pol2_04.c.22699.22699.2	307	2919.32	1460.67	2	-3.8	1	7	0.29	0	25.55
VNIARKQPXLDAATGK-A4-306	306	sp|P18615|NELFE_HUMAN	monolink	211020_LU02_aleitner_Pol2_04.c.04827.04827.3_211020_LU02_aleitner_Pol2_04.c.04827.04827.3	330	2033.95	678.993	3	-2.6	1	7	0.11	0	25.54
TLQEDLVKDVLSNAHIQNELER-K8-306	306	sp|P24928|RPB1_HUMAN	monolink	211020_LU02_aleitner_Pol2_04.c.28151.28151.3_211020_LU02_aleitner_Pol2_04.c.28151.28151.3	940	2869.34	957.455	3	-2.8	2	20	0.09	0	25.52
ELINISKKPK-K7-611	611	sp|P24928|RPB1_HUMAN	monolink	211020_LU02_aleitner_Pol2_04.c.07199.07199.2_211020_LU02_aleitner_Pol2_04.c.07199.07199.2	1132	1779.78	890.898	2	-2.1	3	7	0.09	0	25.45
GIYKDDIAQVDYVEPSQNTISLK-I7-980	980	sp|O00267|SPT5H_HUMAN	monolink	211020_LU02_aleitner_Pol2_04.c.22721.22721.3_211020_LU02_aleitner_Pol2_04.c.22721.22721.3	290	3575.43	1192.82	3	-1.3	1	12	0.22	0	25.45
EVLQKEMLPHVGVSDFCETK-E6-649	649	sp|P30876|RPB2_HUMAN	monolink	211020_LU02_aleitner_Pol2_04.c.11451.11451.3_211020_LU02_aleitner_Pol2_04.c.11451.11451.3	346	2994.18	999.068	3	-5	1	7	0.18	0	25.42
HMVDDKIHSR-K6-306	306	sp|P30876|RPB2_HUMAN	monolink	211020_LU02_aleitner_Pol2_04.c.03157.03157.3_211020_LU02_aleitner_Pol2_04.c.03157.03157.3	1058	1542.62	515.215	3	-4	2	7	0.03	0	25.39
QTHVKQAIEGVGNLR-K5-594	594	sp|O00267|SPT5H_HUMAN	monolink	211020_LU02_aleitner_Pol2_04.c.14983.14983.2_211020_LU02_aleitner_Pol2_04.c.14983.14983.2	236	2242.94	1122.48	2	-2.2	1	7	0.09	0	25.38
SLSEQPVXDTATATEQAKQLVK-K18-306	306	sp|P18615|NELFE_HUMAN	monolink	211020_LU02_aleitner_Pol2_04.c.15741.15741.3_211020_LU02_aleitner_Pol2_04.c.15741.15741.3	66	2696.22	899.747	3	-2.8	2	12	0.09	0	25.37
LKDPEKGPVPTFQPFQR-P4-611	611	sp|P18615|NELFE_HUMAN	monolink	211020_LU02_aleitner_Pol2_04.c.15522.15522.3_211020_LU02_aleitner_Pol2_04.c.15522.15522.3	99	2594.12	865.714	3	-2.5	1	12	0.2	0	25.34
VSNFKPGVYAVSVTGR-N3-635	635	sp|P63272|SPT4H_HUMAN	monolink	211020_LU02_aleitner_Pol2_04.c.16652.16652.3_211020_LU02_aleitner_Pol2_04.c.16652.16652.3	79	2314.97	772.665	3	-2.4	1	11	0.2	0	25.34
AIVFRPFKGEVVDAVVTQVNK-K8-611	611	sp|P62487|RPB7_HUMAN	monolink	211020_LU02_aleitner_Pol2_04.c.24114.24114.3_211020_LU02_aleitner_Pol2_04.c.24114.24114.3	81	2926.36	976.461	3	-2.3	1	14	0.14	0	25.3
INISQVIAVVGQQNVEGKR-V10-980	980	sp|P24928|RPB1_HUMAN	monolink	211020_LU02_aleitner_Pol2_04.c.27352.27352.3_211020_LU02_aleitner_Pol2_04.c.27352.27352.3	788	3031.27	1011.43	3	-1.4	1	7	0.1	0	25.22
GYIGVVKDATESTAR-V6-611	611	sp|O00267|SPT5H_HUMAN	monolink	211020_LU02_aleitner_Pol2_04.c.14393.14393.2_211020_LU02_aleitner_Pol2_04.c.14393.14393.2	724	2176.87	1089.44	2	-2.2	2	10	0.09	0	25.17
VSANKGEIGDATPFNDAVNVQK-K5-651	651	sp|P30876|RPB2_HUMAN	monolink	211020_LU02_aleitner_Pol2_04.c.17012.17012.3_211020_LU02_aleitner_Pol2_04.c.17012.17012.3	993	2924.2	975.74	3	-2.1	1	16	0.19	0	25.16
QTHVKQAIEGVGNLR-K5-306	306	sp|O00267|SPT5H_HUMAN	monolink	211020_LU02_aleitner_Pol2_04.c.11921.11921.3_211020_LU02_aleitner_Pol2_04.c.11921.11921.3	236	1954.92	652.648	3	-2.7	1	7	0.21	0	25.14
SGAISAIKAETK-K8-611	611	sp|P18615|NELFE_HUMAN	monolink	211020_LU02_aleitner_Pol2_04.c.09813.09813.2_211020_LU02_aleitner_Pol2_04.c.09813.09813.2	78	1785.72	893.868	2	-1.5	4	8	0.09	0	25.11
SLYESFVSSSDR-Y3-306	306	sp|P18615|NELFE_HUMAN	monolink	211020_LU02_aleitner_Pol2_04.c.14491.14491.2_211020_LU02_aleitner_Pol2_04.c.14491.14491.2	133	1681.65	841.832	2	-1.5	1	9	0.14	0	25.09
GKNICEGGEEXDNK-K2-635	635	sp|P24928|RPB1_HUMAN	monolink	211020_LU02_aleitner_Pol2_04.c.04506.04506.3_211020_LU02_aleitner_Pol2_04.c.04506.04506.3	151	2230.73	744.584	3	-1.6	1	10	0.1	0	25.06
EASRPPEEPSAPSPTLPAQFKQR-K21-306	306	sp|Q9H3P2|NELFA_HUMAN	monolink	211020_LU02_aleitner_Pol2_04.c.12368.12368.4_211020_LU02_aleitner_Pol2_04.c.12368.12368.4	371	2825.3	707.331	4	-2.7	1	9	0.1	0	25.03

## Sheet: PEC_Nr4a1-(a)1-200_4SU_CE28
Id	Mass shift	Protein1	XLType	Spectrum	AbsPos1	Mr	Mz	z	Error_rel[ppm]	nseen	mions	TIC	deltaS	ld-Score
EEEPEDEEEEEEEEEYDEEEEEEDDDRPPK-E7-897	897	sp|O00267|SPT5H_HUMAN	monolink	211020_LU02_aleitner_Pol2_08.c.11730.11730.4_211020_LU02_aleitner_Pol2_08.c.11730.11730.4	45	4680.42	1171.11	4	-4.8	1	25	0.37	0	49.11
EEEPEDEEEEEEEEEYDEEEEEEDDDRPPKKPR-E7-897	897	sp|O00267|SPT5H_HUMAN	monolink	211020_LU02_aleitner_Pol2_08.c.08642.08642.5_211020_LU02_aleitner_Pol2_08.c.08642.08642.5	45	5061.67	1013.34	5	-3.9	2	21	0.36	0	46.71
EEEPEDEEEEEEEEEYDEEEEEEDDDRPPKKPR-E9-881	881	sp|O00267|SPT5H_HUMAN	monolink	211020_LU02_aleitner_Pol2_08.c.08793.08793.5_211020_LU02_aleitner_Pol2_08.c.08793.08793.5	47	5045.7	1010.15	5	0.8	1	23	0.38	0	44.14
EEEPEDEEEEEEEEEYDEEEEEEDDDRPPKKPR-E9-897	897	sp|O00267|SPT5H_HUMAN	monolink	211020_LU02_aleitner_Pol2_08.c.08659.08659.4_211020_LU02_aleitner_Pol2_08.c.08659.08659.4	47	5061.68	1266.43	4	-0.9	1	24	0.27	0	40.86
XHGGGPPSGDSACPLR-G5-306	306	sp|P24928|RPB1_HUMAN	monolink	211020_LU02_aleitner_Pol2_08.c.07102.07102.3_211020_LU02_aleitner_Pol2_08.c.07102.07102.3	5	1916.71	639.912	3	-3.5	1	14	0.31	0.99	39.93
IVEDAPPIDLQAEAQHASGEVEEPPR-P6-306	306	sp|P30876|RPB2_HUMAN	monolink	211020_LU02_aleitner_Pol2_08.c.16383.16383.3_211020_LU02_aleitner_Pol2_08.c.16383.16383.3	63	3102.37	1035.13	3	-2.5	2	27	0.3	0	37.36
MHGGGPPSGDSACPLR-M1-612	612	sp|P24928|RPB1_HUMAN	monolink	211020_LU02_aleitner_Pol2_08.c.13617.13617.3_211020_LU02_aleitner_Pol2_08.c.13617.13617.3	1	2206.74	736.589	3	-2.6	3	16	0.29	0	36.95
MLVIPPGLSEEEEALQK-V3-306	306	sp|P18615|NELFE_HUMAN	monolink	211020_LU02_aleitner_Pol2_08.c.30955.30955.3_211020_LU02_aleitner_Pol2_08.c.30955.30955.3	3	2188	730.34	3	-2.2	2	18	0.26	0	36.14
GVKLLDISELDXVGAGR-L10-306	306	sp|Q9H3P2|NELFA_HUMAN	monolink	211020_LU02_aleitner_Pol2_08.c.22782.22782.3_211020_LU02_aleitner_Pol2_08.c.22782.22782.3	262	2093.97	698.996	3	-2.3	1	7	0.16	0	35.03
QAPFRSPTAPSVFSPTGNR-F4-612	612	sp|Q9H3P2|NELFA_HUMAN	monolink	211020_LU02_aleitner_Pol2_08.c.13730.13730.3_211020_LU02_aleitner_Pol2_08.c.13730.13730.3	223	2628.07	877.031	3	0.4	2	13	0.19	0	34.85
MLVIPPGLSEEEEALQK-M1-306	306	sp|P18615|NELFE_HUMAN	monolink	211020_LU02_aleitner_Pol2_08.c.30954.30954.2_211020_LU02_aleitner_Pol2_08.c.30954.30954.2	1	2188	1095.01	2	-0.8	2	18	0.19	0.81	34.38
KTLDAEVVEKPAK-D4-306	306	sp|Q9H3P2|NELFA_HUMAN	monolink	211020_LU02_aleitner_Pol2_08.c.05713.05713.3_211020_LU02_aleitner_Pol2_08.c.05713.05713.3	279	1732.83	578.616	3	-1.9	1	11	0.26	0	33.86
AELLQKSTETAQQLK-Q5-306	306	sp|Q9H3P2|NELFA_HUMAN	monolink	211020_LU02_aleitner_Pol2_08.c.11437.11437.3_211020_LU02_aleitner_Pol2_08.c.11437.11437.3	180	1992.94	665.32	3	-2	1	11	0.18	0	33.53
MHGGGPPSGDSACPLR-M1-306	306	sp|P24928|RPB1_HUMAN	monolink	211020_LU02_aleitner_Pol2_08.c.10691.10691.3_211020_LU02_aleitner_Pol2_08.c.10691.10691.3	1	1900.72	634.581	3	-2.2	2	13	0.22	0	32.97
QKLLLKK-L3-304	304	sp|P30876|RPB2_HUMAN	monolink	211020_LU02_aleitner_Pol2_08.c.01504.01504.2_211020_LU02_aleitner_Pol2_08.c.01504.01504.2	633	1173.62	587.816	2	0.3	1	7	0.25	0	32.92
YSPTSPKYSPTSPK-P6-306	306	sp|P24928|RPB1_HUMAN	monolink	211020_LU02_aleitner_Pol2_08.c.06049.06049.3_211020_LU02_aleitner_Pol2_08.c.06049.06049.3	1865	1844.79	615.936	3	-0.9	1	8	0.16	0	32.75
TLPHFIKDDYGPESR-K7-611	611	sp|P24928|RPB1_HUMAN	monolink	211020_LU02_aleitner_Pol2_08.c.13116.13116.3_211020_LU02_aleitner_Pol2_08.c.13116.13116.3	812	2384.93	795.984	3	-3.3	1	10	0.12	0	32.66
MLVIPPGLSEEEEALQKK-M1-306	306	sp|P18615|NELFE_HUMAN	monolink	211020_LU02_aleitner_Pol2_08.c.26022.26022.3_211020_LU02_aleitner_Pol2_08.c.26022.26022.3	1	2316.09	773.038	3	-2.3	3	20	0.3	0	32.58
VVKEVANLKPK-V5-306	306	sp|O00267|SPT5H_HUMAN	monolink	211020_LU02_aleitner_Pol2_08.c.05242.05242.3_211020_LU02_aleitner_Pol2_08.c.05242.05242.3	270	1529.78	510.935	3	-1.7	1	8	0.13	0	32.38
VSNFKPGVYAVSVTGR-K5-306	306	sp|P63272|SPT4H_HUMAN	monolink	211020_LU02_aleitner_Pol2_08.c.14683.14683.3_211020_LU02_aleitner_Pol2_08.c.14683.14683.3	81	1985.92	662.982	3	-1.6	1	8	0.32	0	32.04
NVKLYDMVLQFLRTLFLR-Q10-922	922	sp|Q8WX92|NELFB_HUMAN	monolink	211020_LU02_aleitner_Pol2_08.c.12453.12453.3_211020_LU02_aleitner_Pol2_08.c.12453.12453.3	220	3190.37	1064.47	3	-5	1	7	0.18	0	31.58
KSLYESFVSSSDR-K1-306	306	sp|P18615|NELFE_HUMAN	monolink	211020_LU02_aleitner_Pol2_08.c.16032.16032.2_211020_LU02_aleitner_Pol2_08.c.16032.16032.2	130	1809.75	905.881	2	0.1	2	11	0.21	0	31.27
IVEDAPPIDLQAEAQHASGEVEEPPR-P6-651	651	sp|P30876|RPB2_HUMAN	monolink	211020_LU02_aleitner_Pol2_08.c.18004.18004.3_211020_LU02_aleitner_Pol2_08.c.18004.18004.3	63	3447.43	1150.15	3	0.3	1	25	0.23	0	31.02
KPSPAQAAETPALELPLPSVPAPAPL-E9-306	306	sp|Q8WX92|NELFB_HUMAN	monolink	211020_LU02_aleitner_Pol2_08.c.29170.29170.3_211020_LU02_aleitner_Pol2_08.c.29170.29170.3	563	2867.43	956.819	3	-0.3	1	8	0.23	0	30.96
DIVKVIDGPHSGR-K4-306	306	sp|O00267|SPT5H_HUMAN	monolink	211020_LU02_aleitner_Pol2_08.c.09572.09572.3_211020_LU02_aleitner_Pol2_08.c.09572.09572.3	601	1697.78	566.933	3	-1.7	1	15	0.2	0	30.87
MLVIPPGLSEEEEALQK-M1-612	612	sp|P18615|NELFE_HUMAN	monolink	211020_LU02_aleitner_Pol2_08.c.34070.34070.2_211020_LU02_aleitner_Pol2_08.c.34070.34070.2	1	2494.02	1248.02	2	-1.7	1	14	0.28	0	30.76
SLYESFVSSSDR-F6-306	306	sp|P18615|NELFE_HUMAN	monolink	211020_LU02_aleitner_Pol2_08.c.12540.12540.2_211020_LU02_aleitner_Pol2_08.c.12540.12540.2	136	1681.65	841.833	2	-0.5	2	10	0.13	0	30.45
SLYESFVSSSDR-Y3-306	306	sp|P18615|NELFE_HUMAN	monolink	211020_LU02_aleitner_Pol2_08.c.13642.13642.2_211020_LU02_aleitner_Pol2_08.c.13642.13642.2	133	1681.65	841.831	2	-2.5	2	9	0.25	0	30.44
RSAAGSEKEEEPEDEEEEEEEEEYDEEEEEEDDDRPPK-G5-649	649	sp|O00267|SPT5H_HUMAN	monolink	211020_LU02_aleitner_Pol2_08.c.11504.11504.4_211020_LU02_aleitner_Pol2_08.c.11504.11504.4	35	5218.8	1305.71	4	-4.6	1	14	0.15	0	30.38
QLVKSGAISAIK-V3-306	306	sp|P18615|NELFE_HUMAN	monolink	211020_LU02_aleitner_Pol2_08.c.09599.09599.3_211020_LU02_aleitner_Pol2_08.c.09599.09599.3	69	1519.76	507.595	3	-1.2	2	7	0.13	0	30.19
SAAGSEKEEEPEDEEEEEEEEEYDEEEEEEDDDRPPK-E15-593	593	sp|O00267|SPT5H_HUMAN	monolink	211020_LU02_aleitner_Pol2_08.c.13535.13535.4_211020_LU02_aleitner_Pol2_08.c.13535.13535.4	46	5006.73	1252.69	4	0.5	1	12	0.16	0	30.07
LKDPEKGPVPTFQPFQR-V9-306	306	sp|P18615|NELFE_HUMAN	monolink	211020_LU02_aleitner_Pol2_08.c.12738.12738.3_211020_LU02_aleitner_Pol2_08.c.12738.12738.3	104	2289.08	764.034	3	-2.6	1	11	0.24	0	29.99
KGFDQEEVFEKPTR-K1-611	611	sp|P30876|RPB2_HUMAN	monolink	211020_LU02_aleitner_Pol2_08.c.09710.09710.3_211020_LU02_aleitner_Pol2_08.c.09710.09710.3	821	2319.91	774.31	3	-1.4	1	14	0.21	0	29.84
VNIARKQPXLDAATGK-Q7-612	612	sp|P18615|NELFE_HUMAN	monolink	211020_LU02_aleitner_Pol2_08.c.06792.06792.3_211020_LU02_aleitner_Pol2_08.c.06792.06792.3	333	2339.98	781.002	3	-1.6	3	11	0.16	0.95	29.66
LKDPEKGPVPTFQPFQR-K2-306	306	sp|P18615|NELFE_HUMAN	monolink	211020_LU02_aleitner_Pol2_08.c.14451.14451.3_211020_LU02_aleitner_Pol2_08.c.14451.14451.3	97	2289.08	764.034	3	-1.9	1	13	0.26	0	29.58
MHGGGPPSGDSACPLR-M1-611	611	sp|P24928|RPB1_HUMAN	monolink	211020_LU02_aleitner_Pol2_08.c.10111.10111.3_211020_LU02_aleitner_Pol2_08.c.10111.10111.3	1	2205.76	736.261	3	-2.7	3	16	0.29	0	29.49
LADIVKINNQLR-K6-611	611	sp|P24928|RPB1_HUMAN	monolink	211020_LU02_aleitner_Pol2_08.c.14458.14458.2_211020_LU02_aleitner_Pol2_08.c.14458.14458.2	285	2006.89	1004.45	2	-0.3	2	9	0.12	0	29.48
VELHSTCQTISVDR-L3-612	612	sp|O00267|SPT5H_HUMAN	monolink	211020_LU02_aleitner_Pol2_08.c.13465.13465.3_211020_LU02_aleitner_Pol2_08.c.13465.13465.3	736	2255.84	752.954	3	-2.4	1	10	0.19	0	29.36
NCAFVTYEK-F4-306	306	sp|P18615|NELFE_HUMAN	monolink	211020_LU02_aleitner_Pol2_08.c.09457.09457.2_211020_LU02_aleitner_Pol2_08.c.09457.09457.2	299	1436.53	719.272	2	-2.5	1	7	0.15	0	29.11
ITELTDENVKFIIENTDLAVANSIR-K10-306	306	sp|P19387|RPB3_HUMAN	monolink	211020_LU02_aleitner_Pol2_08.c.33132.33132.3_211020_LU02_aleitner_Pol2_08.c.33132.33132.3	20	3123.5	1042.17	3	-0.2	1	13	0.21	0	29.1
STSKAVETVHNLCCNENK-K4-611	611	sp|Q8IXH7|NELFD_HUMAN	monolink	211020_LU02_aleitner_Pol2_08.c.07515.07515.3_211020_LU02_aleitner_Pol2_08.c.07515.07515.3	388	2701.01	901.346	3	-1.4	1	11	0.18	0	28.85
SVWGSLAVQNSPK-W3-306	306	sp|P18615|NELFE_HUMAN	monolink	211020_LU02_aleitner_Pol2_08.c.13413.13413.2_211020_LU02_aleitner_Pol2_08.c.13413.13413.2	345	1677.73	839.874	2	-4.2	1	9	0.18	0	28.81
MLVIPPGLSEEEEALQKK-M1-612	612	sp|P18615|NELFE_HUMAN	monolink	211020_LU02_aleitner_Pol2_08.c.30215.30215.3_211020_LU02_aleitner_Pol2_08.c.30215.30215.3	1	2622.12	875.047	3	-1.4	1	13	0.22	0	28.77
GTAADLMPQKRAINVK-Q9-617	617	reverse_sp|P18615|NELFE_HUMAN	monolink	211020_LU02_aleitner_Pol2_08.c.19353.19353.3_211020_LU02_aleitner_Pol2_08.c.19353.19353.3	48	2329	777.341	3	-3.7	1	7	0.27	0	28.69
GYIGVVKDATESTAR-V6-306	306	sp|O00267|SPT5H_HUMAN	monolink	211020_LU02_aleitner_Pol2_08.c.13464.13464.2_211020_LU02_aleitner_Pol2_08.c.13464.13464.2	724	1871.82	936.92	2	-3.2	1	10	0.18	0	28.66
ELQGFLDGVKK-F5-612	612	sp|Q8WX92|NELFB_HUMAN	monolink	211020_LU02_aleitner_Pol2_08.c.14865.14865.2_211020_LU02_aleitner_Pol2_08.c.14865.14865.2	286	1844.72	923.37	2	-1.2	1	7	0.15	0	28.63
NQDDLTHKLADIVK-H7-306	306	sp|P24928|RPB1_HUMAN	monolink	211020_LU02_aleitner_Pol2_08.c.18275.18275.2_211020_LU02_aleitner_Pol2_08.c.18275.18275.2	278	1914.87	958.442	2	-1.6	2	9	0.08	0	28.59
SLYESFVSSSDR-Y3-612	612	sp|P18615|NELFE_HUMAN	monolink	211020_LU02_aleitner_Pol2_08.c.17934.17934.2_211020_LU02_aleitner_Pol2_08.c.17934.17934.2	133	1987.67	994.845	2	-1	1	9	0.21	0	28.48
SGAISAIKAETK-K8-306	306	sp|P18615|NELFE_HUMAN	monolink	211020_LU02_aleitner_Pol2_08.c.09039.09039.3_211020_LU02_aleitner_Pol2_08.c.09039.09039.3	78	1480.68	494.567	3	-1.9	3	7	0.11	0	28.46
STSKAVETVHNLCCNENK-K4-306	306	sp|Q8IXH7|NELFD_HUMAN	monolink	211020_LU02_aleitner_Pol2_08.c.07346.07346.3_211020_LU02_aleitner_Pol2_08.c.07346.07346.3	388	2395.97	799.665	3	-2.2	1	12	0.16	0	28.32
ICRPLLIVEKQK-E9-306	306	sp|P30876|RPB2_HUMAN	monolink	211020_LU02_aleitner_Pol2_08.c.10460.10460.3_211020_LU02_aleitner_Pol2_08.c.10460.10460.3	629	1801.91	601.645	3	-2.2	1	10	0.23	0	28.3
KGFDQEEVFEKPTR-F3-611	611	sp|P30876|RPB2_HUMAN	monolink	211020_LU02_aleitner_Pol2_08.c.09207.09207.3_211020_LU02_aleitner_Pol2_08.c.09207.09207.3	823	2319.9	774.309	3	-2.2	2	11	0.16	0	28.14
GIYKDDIAQVDYVEPSQNTISLK-A8-306	306	sp|O00267|SPT5H_HUMAN	monolink	211020_LU02_aleitner_Pol2_08.c.19573.19573.3_211020_LU02_aleitner_Pol2_08.c.19573.19573.3	291	2901.32	968.116	3	-2.3	1	10	0.18	0	28.01
YSPTSPKYSPTSPTYSPTTPK-P6-611	611	sp|P24928|RPB1_HUMAN	monolink	211020_LU02_aleitner_Pol2_08.c.09493.09493.3_211020_LU02_aleitner_Pol2_08.c.09493.09493.3	1872	2897.16	966.729	3	-3	1	16	0.25	0	28
VNIARKQPXLDAATGK-A4-612	612	sp|P18615|NELFE_HUMAN	monolink	211020_LU02_aleitner_Pol2_08.c.06236.06236.3_211020_LU02_aleitner_Pol2_08.c.06236.06236.3	330	2339.98	781.002	3	-1.6	2	11	0.18	0	27.97
LKDPEKGPVPTFQPFQR-G7-612	612	sp|P18615|NELFE_HUMAN	monolink	211020_LU02_aleitner_Pol2_08.c.15078.15078.3_211020_LU02_aleitner_Pol2_08.c.15078.15078.3	102	2595.11	866.043	3	-1.2	2	12	0.18	0	27.91
MHGGGPPSGDSACPLR-M1-610	610	sp|P24928|RPB1_HUMAN	monolink	211020_LU02_aleitner_Pol2_08.c.09688.09688.3_211020_LU02_aleitner_Pol2_08.c.09688.09688.3	1	2204.77	735.932	3	-3.2	3	14	0.25	0	27.79
SVWGSLAVQNSPK-W3-612	612	sp|P18615|NELFE_HUMAN	monolink	211020_LU02_aleitner_Pol2_08.c.24132.24132.2_211020_LU02_aleitner_Pol2_08.c.24132.24132.2	345	1983.76	992.889	2	-1.9	1	9	0.18	0	27.77
VELHSTCQTISVDR-H4-612	612	sp|O00267|SPT5H_HUMAN	monolink	211020_LU02_aleitner_Pol2_08.c.13421.13421.2_211020_LU02_aleitner_Pol2_08.c.13421.13421.2	737	2255.84	1128.93	2	-1.9	1	9	0.15	0	27.58
KALLALKK-K1-306	306	sp|P18615|NELFE_HUMAN	monolink	211020_LU02_aleitner_Pol2_08.c.05712.05712.2_211020_LU02_aleitner_Pol2_08.c.05712.05712.2	27	1189.64	595.83	2	-1.9	2	7	0.08	0.87	27.54
LKDPEKGPVPTFQPFQR-T11-306	306	sp|P18615|NELFE_HUMAN	monolink	211020_LU02_aleitner_Pol2_08.c.11290.11290.3_211020_LU02_aleitner_Pol2_08.c.11290.11290.3	106	2289.08	764.033	3	-2.7	1	11	0.16	0	27.45
TVIKEGEEQLQTQHQK-Q9-306	306	sp|P30876|RPB2_HUMAN	monolink	211020_LU02_aleitner_Pol2_08.c.06480.06480.3_211020_LU02_aleitner_Pol2_08.c.06480.06480.3	139	2201	734.673	3	-1.8	1	10	0.14	0	27.4
LKDPEKGPVPTFQPFQR-P4-306	306	sp|P18615|NELFE_HUMAN	monolink	211020_LU02_aleitner_Pol2_08.c.14853.14853.3_211020_LU02_aleitner_Pol2_08.c.14853.14853.3	99	2289.08	764.034	3	-2.4	1	12	0.31	0	27.28
LKDPEKGPVPTFQPFQR-F15-611	611	sp|P18615|NELFE_HUMAN	monolink	211020_LU02_aleitner_Pol2_08.c.11923.11923.3_211020_LU02_aleitner_Pol2_08.c.11923.11923.3	110	2594.12	865.715	3	-1.4	1	9	0.1	0	27.13
AELLQKSTETAQQLK-K6-306	306	sp|Q9H3P2|NELFA_HUMAN	monolink	211020_LU02_aleitner_Pol2_08.c.11412.11412.2_211020_LU02_aleitner_Pol2_08.c.11412.11412.2	181	1992.94	997.476	2	-1.9	1	11	0.16	0	27.05
LKDPEKGPVPTFQPFQR-Q13-306	306	sp|P18615|NELFE_HUMAN	monolink	211020_LU02_aleitner_Pol2_08.c.10082.10082.3_211020_LU02_aleitner_Pol2_08.c.10082.10082.3	108	2289.08	764.034	3	-1.4	2	9	0.08	0	26.92
DGHLIAAQVAAGYAVAEDPNISKNLEK-G2-954	954	reverse_sp|Q9U639|HSP7D_MANSE	monolink	211020_LU02_aleitner_Pol2_08.c.25254.25254.3_211020_LU02_aleitner_Pol2_08.c.25254.25254.3	271	3747.53	1250.18	3	-0.4	2	9	0.23	0	26.82
LADIVKINNQLR-K6-306	306	sp|P24928|RPB1_HUMAN	monolink	211020_LU02_aleitner_Pol2_08.c.14261.14261.2_211020_LU02_aleitner_Pol2_08.c.14261.14261.2	285	1701.84	851.928	2	-2.2	1	7	0.19	0	26.81
GALNPADITVLFK-P5-612	612	sp|Q8IXH7|NELFD_HUMAN	monolink	211020_LU02_aleitner_Pol2_08.c.31067.31067.2_211020_LU02_aleitner_Pol2_08.c.31067.31067.2	307	1969.81	985.912	2	-1.9	2	8	0.11	0	26.55
KGNTLYVYGEDMTPTLLR-G2-611	611	sp|P18615|NELFE_HUMAN	monolink	211020_LU02_aleitner_Pol2_08.c.22210.22210.3_211020_LU02_aleitner_Pol2_08.c.22210.22210.3	261	2681.11	894.711	3	-0.8	1	11	0.22	0	26.49
LLDISELDMVGAGREAK-G11-306	306	sp|Q9H3P2|NELFA_HUMAN	monolink	211020_LU02_aleitner_Pol2_08.c.20138.20138.2_211020_LU02_aleitner_Pol2_08.c.20138.20138.2	266	2121.96	1061.99	2	-1.2	1	7	0.1	0	26.47
ALEPTGQSGEAVKELYSQLGEK-G6-306	306	sp|Q8WX92|NELFB_HUMAN	monolink	211020_LU02_aleitner_Pol2_08.c.21020.21020.3_211020_LU02_aleitner_Pol2_08.c.21020.21020.3	531	2639.19	880.739	3	-2.6	1	9	0.15	0	26.42
GIYKDDIAQVDYVEPSQNTISLK-Q9-306	306	sp|O00267|SPT5H_HUMAN	monolink	211020_LU02_aleitner_Pol2_08.c.19242.19242.3_211020_LU02_aleitner_Pol2_08.c.19242.19242.3	292	2901.32	968.115	3	-3.7	1	13	0.28	0	26.38
IPQIGDKFASR-G5-306	306	sp|P30876|RPB2_HUMAN	monolink	211020_LU02_aleitner_Pol2_08.c.12024.12024.2_211020_LU02_aleitner_Pol2_08.c.12024.12024.2	932	1536.69	769.355	2	-1.5	1	7	0.05	0	26.37
FLPMLXSFLVDDYTFNVDQK-F8-306	306	sp|Q8WX92|NELFB_HUMAN	monolink	211020_LU02_aleitner_Pol2_08.c.33524.33524.3_211020_LU02_aleitner_Pol2_08.c.33524.33524.3	380	2744.18	915.733	3	-1.5	1	7	0.33	0	26.29
VNIARKQPMLDAATGK-Q7-306	306	sp|P18615|NELFE_HUMAN	monolink	211020_LU02_aleitner_Pol2_08.c.06497.06497.3_211020_LU02_aleitner_Pol2_08.c.06497.06497.3	333	2017.96	673.662	3	-2.2	2	9	0.2	0	26.28
VELHSTCQTISVDR-H4-611	611	sp|O00267|SPT5H_HUMAN	monolink	211020_LU02_aleitner_Pol2_08.c.10978.10978.3_211020_LU02_aleitner_Pol2_08.c.10978.10978.3	737	2254.85	752.626	3	-3	2	10	0.18	0	26.25
SPTAPSVFSPTGNR-T3-612	612	sp|Q9H3P2|NELFA_HUMAN	monolink	211020_LU02_aleitner_Pol2_08.c.17188.17188.2_211020_LU02_aleitner_Pol2_08.c.17188.17188.2	227	2028.74	1015.38	2	-2.4	2	8	0.2	0	26.18
VELHSTCQTISVDRQRLTTVGSR-I10-978	978	sp|O00267|SPT5H_HUMAN	monolink	211020_LU02_aleitner_Pol2_08.c.25765.25765.3_211020_LU02_aleitner_Pol2_08.c.25765.25765.3	743	3620.47	1207.83	3	0	1	7	0.24	0	26.1
LKDPEKGPVPTFQPFQR-D3-611	611	sp|P18615|NELFE_HUMAN	monolink	211020_LU02_aleitner_Pol2_08.c.14359.14359.3_211020_LU02_aleitner_Pol2_08.c.14359.14359.3	98	2594.11	865.713	3	-3.8	1	10	0.18	0	26.08
TPHYGSQTPLHDGSR-Y4-611	611	sp|O00267|SPT5H_HUMAN	monolink	211020_LU02_aleitner_Pol2_08.c.01784.01784.3_211020_LU02_aleitner_Pol2_08.c.01784.01784.3	802	2262.83	755.286	3	-1.7	3	9	0.17	0	26.02
NCAFVTYEK-N1-576	576	sp|P18615|NELFE_HUMAN	monolink	211020_LU02_aleitner_Pol2_08.c.12704.12704.2_211020_LU02_aleitner_Pol2_08.c.12704.12704.2	296	1706.53	854.272	2	-4.7	1	7	0.04	0	25.93
EASRPPEEPSAPSPTLPAQFK-L16-306	306	sp|Q9H3P2|NELFA_HUMAN	monolink	211020_LU02_aleitner_Pol2_08.c.10664.10664.3_211020_LU02_aleitner_Pol2_08.c.10664.10664.3	366	2541.14	848.053	3	-2.7	1	10	0.1	0	25.77
KTLDAEVVEKPAKEETVVENATPDYAAGLVSTQK-L3-306	306	sp|Q9H3P2|NELFA_HUMAN	monolink	211020_LU02_aleitner_Pol2_08.c.15894.15894.4_211020_LU02_aleitner_Pol2_08.c.15894.15894.4	278	3935.89	984.98	4	-1.3	1	12	0.23	0	25.67
HMTDRKLTMEQIAEK-T8-304	304	sp|P24928|RPB1_HUMAN	monolink	211020_LU02_aleitner_Pol2_08.c.19352.19352.3_211020_LU02_aleitner_Pol2_08.c.19352.19352.3	1227	2133.91	712.313	3	-3.7	1	7	0.09	0.83	25.59
YSPTSPKYSPTSPTYSPTTPK-K7-306	306	sp|P24928|RPB1_HUMAN	monolink	211020_LU02_aleitner_Pol2_08.c.09703.09703.3_211020_LU02_aleitner_Pol2_08.c.09703.09703.3	1873	2592.12	865.049	3	-3	1	13	0.18	0	25.57
KXDTTTPLKGIPK-K9-306	306	sp|Q9H3P2|NELFA_HUMAN	monolink	211020_LU02_aleitner_Pol2_08.c.06571.06571.3_211020_LU02_aleitner_Pol2_08.c.06571.06571.3	215	1750.82	584.613	3	-2.6	1	7	0.14	0	25.56
KTLDAEVVEKPAKEETVVENATPDYAAGLVSTQK-L3-611	611	sp|Q9H3P2|NELFA_HUMAN	monolink	211020_LU02_aleitner_Pol2_08.c.16129.16129.4_211020_LU02_aleitner_Pol2_08.c.16129.16129.4	278	4240.93	1061.24	4	-2.1	1	17	0.33	0	25.52
SPTAPSVFSPTGNR-P5-612	612	sp|Q9H3P2|NELFA_HUMAN	monolink	211020_LU02_aleitner_Pol2_08.c.15403.15403.2_211020_LU02_aleitner_Pol2_08.c.15403.15403.2	229	2028.74	1015.38	2	-2.4	1	7	0.14	0	25.52
KGFDQEEVFEKPTR-G2-306	306	sp|P30876|RPB2_HUMAN	monolink	211020_LU02_aleitner_Pol2_08.c.10062.10062.3_211020_LU02_aleitner_Pol2_08.c.10062.10062.3	822	2014.86	672.629	3	-2.4	1	10	0.16	0	25.51
SLYESFVSSSDR-Y3-611	611	sp|P18615|NELFE_HUMAN	monolink	211020_LU02_aleitner_Pol2_08.c.13081.13081.3_211020_LU02_aleitner_Pol2_08.c.13081.13081.3	133	1986.69	663.237	3	-2.6	3	7	0.24	0	25.28
LVLRIRIMNSDENK-I5-635	635	sp|P24928|RPB1_HUMAN	monolink	211020_LU02_aleitner_Pol2_08.c.15919.15919.3_211020_LU02_aleitner_Pol2_08.c.15919.15919.3	1259	2335.01	779.346	3	-1.5	1	7	0.1	0	25.17

## Sheet: PEC_Nr4a1-(a)1-200_4SU_CE23
Id	Mass shift	Protein1	XLType	Spectrum	AbsPos1	Mr	Mz	z	Error_rel[ppm]	nseen	mions	TIC	deltaS	ld-Score
EEEPEDEEEEEEEEEYDEEEEEEDDDRPPKKPR-E10-881	881	sp|O00267|SPT5H_HUMAN	monolink	211020_LU02_aleitner_Pol2_07.c.08783.08783.5_211020_LU02_aleitner_Pol2_07.c.08783.08783.5	48	5045.69	1010.15	5	-0.6	1	24	0.36	0	42.18
MHGGGPPSGDSACPLR-M1-306	306	sp|P24928|RPB1_HUMAN	monolink	211020_LU02_aleitner_Pol2_07.c.10680.10680.3_211020_LU02_aleitner_Pol2_07.c.10680.10680.3	1	1900.72	634.581	3	-2.1	2	14	0.29	0	41.52
XHGGGPPSGDSACPLR-G5-306	306	sp|P24928|RPB1_HUMAN	monolink	211020_LU02_aleitner_Pol2_07.c.07072.07072.3_211020_LU02_aleitner_Pol2_07.c.07072.07072.3	5	1916.71	639.912	3	-2.3	1	14	0.34	0.99	41.38
XLVIPPGLSEEEEALQK-V3-306	306	sp|P18615|NELFE_HUMAN	monolink	211020_LU02_aleitner_Pol2_07.c.26664.26664.3_211020_LU02_aleitner_Pol2_07.c.26664.26664.3	3	2203.99	735.671	3	-2.7	1	19	0.39	1	40.7
MLVIPPGLSEEEEALQK-V3-306	306	sp|P18615|NELFE_HUMAN	monolink	211020_LU02_aleitner_Pol2_07.c.30990.30990.3_211020_LU02_aleitner_Pol2_07.c.30990.30990.3	3	2188	730.34	3	-2.4	2	20	0.33	0	39.67
EEEPEDEEEEEEEEEYDEEEEEEDDDRPPKKPR-E5-898	898	sp|O00267|SPT5H_HUMAN	monolink	211020_LU02_aleitner_Pol2_07.c.08755.08755.5_211020_LU02_aleitner_Pol2_07.c.08755.08755.5	43	5062.67	1013.54	5	-0.8	1	20	0.3	0	39
MLVIPPGLSEEEEALQK-M1-306	306	sp|P18615|NELFE_HUMAN	monolink	211020_LU02_aleitner_Pol2_07.c.31011.31011.2_211020_LU02_aleitner_Pol2_07.c.31011.31011.2	1	2188	1095.01	2	-1.1	2	22	0.28	0	37.74
SLYESFVSSSDR-Y3-288	288	sp|P18615|NELFE_HUMAN	monolink	211020_LU02_aleitner_Pol2_07.c.16357.16357.2_211020_LU02_aleitner_Pol2_07.c.16357.16357.2	133	1663.63	832.825	2	-3.3	1	10	0.27	0	37.36
GVKLLDISELDXVGAGR-L5-306	306	sp|Q9H3P2|NELFA_HUMAN	monolink	211020_LU02_aleitner_Pol2_07.c.22797.22797.3_211020_LU02_aleitner_Pol2_07.c.22797.22797.3	257	2093.97	698.997	3	-2.1	1	12	0.31	0	37.04
MLVIPPGLSEEEEALQKK-M1-306	306	sp|P18615|NELFE_HUMAN	monolink	211020_LU02_aleitner_Pol2_07.c.26069.26069.3_211020_LU02_aleitner_Pol2_07.c.26069.26069.3	1	2316.09	773.038	3	-3	3	21	0.37	0	36.63
GIYKDDIAQVDYVEPSQNTISLK-I7-306	306	sp|O00267|SPT5H_HUMAN	monolink	211020_LU02_aleitner_Pol2_07.c.19321.19321.3_211020_LU02_aleitner_Pol2_07.c.19321.19321.3	290	2901.33	968.118	3	-0.9	1	18	0.34	0	35.81
MLVIPPGLSEEEEALQK-M1-612	612	sp|P18615|NELFE_HUMAN	monolink	211020_LU02_aleitner_Pol2_07.c.34122.34122.2_211020_LU02_aleitner_Pol2_07.c.34122.34122.2	1	2494.02	1248.02	2	-1.1	2	17	0.43	0.75	35.13
MHGGGPPSGDSACPLR-M1-612	612	sp|P24928|RPB1_HUMAN	monolink	211020_LU02_aleitner_Pol2_07.c.13769.13769.3_211020_LU02_aleitner_Pol2_07.c.13769.13769.3	1	2206.74	736.589	3	-2.7	2	19	0.27	0	34.88
EIGEQKDKIAVR-A10-612	612	reverse_sp|P52435|RPB11_HUMAN	monolink	211020_LU02_aleitner_Pol2_07.c.21770.21770.3_211020_LU02_aleitner_Pol2_07.c.21770.21770.3	10	1996.82	666.613	3	-1.3	1	8	0.35	0	34.09
YSPTSPTYSPTTPKYSPTSPTYSPTSPVYTPTSPK-P13-306	306	sp|P24928|RPB1_HUMAN	monolink	211020_LU02_aleitner_Pol2_07.c.15765.15765.3_211020_LU02_aleitner_Pol2_07.c.15765.15765.3	1886	4070.82	1357.95	3	-2.2	1	28	0.22	0	34.06
KTLDAEVVEKPAK-D4-306	306	sp|Q9H3P2|NELFA_HUMAN	monolink	211020_LU02_aleitner_Pol2_07.c.05656.05656.3_211020_LU02_aleitner_Pol2_07.c.05656.05656.3	279	1732.83	578.616	3	-2	1	11	0.16	0	33.1
YSPTSPKYSPTSPTYSPTTPK-S9-306	306	sp|P24928|RPB1_HUMAN	monolink	211020_LU02_aleitner_Pol2_07.c.09734.09734.3_211020_LU02_aleitner_Pol2_07.c.09734.09734.3	1875	2592.13	865.05	3	-1.8	1	16	0.21	0	33.09
KSLYESFVSSSDR-K1-306	306	sp|P18615|NELFE_HUMAN	monolink	211020_LU02_aleitner_Pol2_07.c.16093.16093.2_211020_LU02_aleitner_Pol2_07.c.16093.16093.2	130	1809.74	905.878	2	-3.4	2	13	0.18	0	33
GTVSVAYVGPKFNSVR-A6-937	937	reverse_sp|P63272|SPT4H_HUMAN	monolink	211020_LU02_aleitner_Pol2_07.c.27871.27871.3_211020_LU02_aleitner_Pol2_07.c.27871.27871.3	32	2616.97	873.331	3	-1.1	4	8	0.2	0	32.72
HLVLAGGSKPR-R11-306	306	sp|O00267|SPT5H_HUMAN	monolink	211020_LU02_aleitner_Pol2_07.c.04825.04825.3_211020_LU02_aleitner_Pol2_07.c.04825.04825.3	652	1439.69	480.904	3	-2.3	2	11	0.15	0	32.66
SGAISAIKAETK-K8-612	612	sp|P18615|NELFE_HUMAN	monolink	211020_LU02_aleitner_Pol2_07.c.11961.11961.2_211020_LU02_aleitner_Pol2_07.c.11961.11961.2	78	1786.7	894.359	2	-1.9	2	14	0.15	0	32.64
YSPTSPKYSPTSPK-K7-306	306	sp|P24928|RPB1_HUMAN	monolink	211020_LU02_aleitner_Pol2_07.c.05969.05969.3_211020_LU02_aleitner_Pol2_07.c.05969.05969.3	1866	1844.78	615.935	3	-2.7	1	10	0.15	0	32.62
TQIVYSDDVYKENLVDGF-Y5-611	611	sp|P18615|NELFE_HUMAN	monolink	211020_LU02_aleitner_Pol2_07.c.21765.21765.3_211020_LU02_aleitner_Pol2_07.c.21765.21765.3	367	2715.06	906.027	3	-3.7	1	13	0.26	0	32.29
TIDVYLPASYTLNR-T11-915	915	reverse_sp|P30876|RPB2_HUMAN	monolink	211020_LU02_aleitner_Pol2_07.c.15623.15623.3_211020_LU02_aleitner_Pol2_07.c.15623.15623.3	1056	2539.93	847.649	3	1	2	8	0.23	0	32.15
MLVIPPGLSEEEEALQK-G7-288	288	sp|P18615|NELFE_HUMAN	monolink	211020_LU02_aleitner_Pol2_07.c.26596.26596.2_211020_LU02_aleitner_Pol2_07.c.26596.26596.2	7	2169.98	1086	2	-3.1	1	8	0.21	0	32.12
LLDISELDMVGAGR-G11-612	612	sp|Q9H3P2|NELFA_HUMAN	monolink	211020_LU02_aleitner_Pol2_07.c.29549.29549.2_211020_LU02_aleitner_Pol2_07.c.29549.29549.2	266	2099.81	1050.91	2	-2.5	1	11	0.21	0	32
VSANKGEIGDATPFNDAVNVQK-K5-612	612	sp|P30876|RPB2_HUMAN	monolink	211020_LU02_aleitner_Pol2_07.c.16646.16646.3_211020_LU02_aleitner_Pol2_07.c.16646.16646.3	993	2885.18	962.733	3	-1.6	1	17	0.24	0	31.96
SLYESFVSSSDR-F6-306	306	sp|P18615|NELFE_HUMAN	monolink	211020_LU02_aleitner_Pol2_07.c.12688.12688.2_211020_LU02_aleitner_Pol2_07.c.12688.12688.2	136	1681.65	841.832	2	-1.2	2	10	0.13	0	31.88
CIESNMLTDXTLQGIEQISK-M6-306	306	sp|P24928|RPB1_HUMAN	monolink	211020_LU02_aleitner_Pol2_07.c.31041.31041.3_211020_LU02_aleitner_Pol2_07.c.31041.31041.3	1292	2632.1	878.375	3	-3.2	1	7	0.25	0	31.58
AELLQKSTETAQQLK-K6-306	306	sp|Q9H3P2|NELFA_HUMAN	monolink	211020_LU02_aleitner_Pol2_07.c.11388.11388.3_211020_LU02_aleitner_Pol2_07.c.11388.11388.3	181	1992.94	665.32	3	-1.3	2	12	0.17	0	31.52
VQFGVLSPDELKR-D9-306	306	sp|P24928|RPB1_HUMAN	monolink	211020_LU02_aleitner_Pol2_07.c.17815.17815.2_211020_LU02_aleitner_Pol2_07.c.17815.17815.2	29	1792.84	897.426	2	-1.7	1	11	0.12	0	31.32
IPQIGDKFASR-G5-306	306	sp|P30876|RPB2_HUMAN	monolink	211020_LU02_aleitner_Pol2_07.c.12010.12010.2_211020_LU02_aleitner_Pol2_07.c.12010.12010.2	932	1536.69	769.356	2	-1.3	1	9	0.05	0	31.28
KPSPAQAAETPALELPLPSVPAPAPL-A8-306	306	sp|Q8WX92|NELFB_HUMAN	monolink	211020_LU02_aleitner_Pol2_07.c.29289.29289.3_211020_LU02_aleitner_Pol2_07.c.29289.29289.3	562	2867.43	956.817	3	-2.7	1	15	0.3	0	31.19
TIDVYLPASYTLNR-T11-899	899	reverse_sp|P30876|RPB2_HUMAN	monolink	211020_LU02_aleitner_Pol2_07.c.20461.20461.3_211020_LU02_aleitner_Pol2_07.c.20461.20461.3	1056	2523.93	842.317	3	-0.3	2	7	0.2	0	31.14
GTVSVAYVGPKFNSVR-P10-937	937	reverse_sp|P63272|SPT4H_HUMAN	monolink	211020_LU02_aleitner_Pol2_07.c.27526.27526.3_211020_LU02_aleitner_Pol2_07.c.27526.27526.3	36	2616.97	873.332	3	1	3	7	0.18	0	31.02
VQFGVLSPDELKR-E10-612	612	sp|P24928|RPB1_HUMAN	monolink	211020_LU02_aleitner_Pol2_07.c.21148.21148.2_211020_LU02_aleitner_Pol2_07.c.21148.21148.2	30	2098.86	1050.44	2	-2.5	1	9	0.16	0	30.96
KALLALK-K1-306	306	sp|P18615|NELFE_HUMAN	monolink	211020_LU02_aleitner_Pol2_07.c.09789.09789.2_211020_LU02_aleitner_Pol2_07.c.09789.09789.2	27	1061.55	531.782	2	-3.4	1	7	0.04	0.94	30.91
LTHVYDLCKGK-K9-612	612	sp|P24928|RPB1_HUMAN	monolink	211020_LU02_aleitner_Pol2_07.c.09246.09246.2_211020_LU02_aleitner_Pol2_07.c.09246.09246.2	149	1944.73	973.373	2	-3	2	10	0.11	0	30.89
XFAGLQDLGVANGEDLKETLTNCTEPLK-P26-617	617	sp|Q8WX92|NELFB_HUMAN	monolink	211020_LU02_aleitner_Pol2_07.c.26565.26565.3_211020_LU02_aleitner_Pol2_07.c.26565.26565.3	26	3696.53	1233.19	3	-4.4	1	10	0.19	0	30.71
TIDVYLPASYTLNR-Y5-898	898	reverse_sp|P30876|RPB2_HUMAN	monolink	211020_LU02_aleitner_Pol2_07.c.18361.18361.3_211020_LU02_aleitner_Pol2_07.c.18361.18361.3	1050	2522.93	841.985	3	-4.4	6	10	0.32	0	30.7
LKDPEKGPVPTFQPFQR-K2-306	306	sp|P18615|NELFE_HUMAN	monolink	211020_LU02_aleitner_Pol2_07.c.14452.14452.3_211020_LU02_aleitner_Pol2_07.c.14452.14452.3	97	2289.08	764.034	3	-2.2	1	13	0.21	0	30.67
HLVLAGGSKPR-G6-612	612	sp|O00267|SPT5H_HUMAN	monolink	211020_LU02_aleitner_Pol2_07.c.07299.07299.2_211020_LU02_aleitner_Pol2_07.c.07299.07299.2	647	1745.71	873.864	2	-2.7	1	8	0.17	0	30.66
SLYESFVSSSDR-Y3-612	612	sp|P18615|NELFE_HUMAN	monolink	211020_LU02_aleitner_Pol2_07.c.17965.17965.2_211020_LU02_aleitner_Pol2_07.c.17965.17965.2	133	1987.67	994.844	2	-1.6	3	10	0.24	0	30.66
FGVEQPEGDEDLTKEK-E10-306	306	sp|P24928|RPB1_HUMAN	monolink	211020_LU02_aleitner_Pol2_07.c.10446.10446.2_211020_LU02_aleitner_Pol2_07.c.10446.10446.2	173	2125.86	1063.94	2	-4.4	1	9	0.12	0	30.63
TVAQHRVTVVK-V10-617	617	reverse_sp|O00267|SPT5H_HUMAN	monolink	211020_LU02_aleitner_Pol2_07.c.10716.10716.3_211020_LU02_aleitner_Pol2_07.c.10716.10716.3	521	1853.79	618.938	3	-3	2	8	0.36	0	30.6
GYIGVVKDATESTAR-K7-306	306	sp|O00267|SPT5H_HUMAN	monolink	211020_LU02_aleitner_Pol2_07.c.13567.13567.2_211020_LU02_aleitner_Pol2_07.c.13567.13567.2	725	1871.83	936.921	2	-1.7	2	14	0.11	0	30.53
IIIKHELPHPVK-H9-576	576	reverse_sp|P52435|RPB11_HUMAN	monolink	211020_LU02_aleitner_Pol2_07.c.33098.33098.2_211020_LU02_aleitner_Pol2_07.c.33098.33098.2	53	1998.9	1000.46	2	-1.1	8	7	0.42	0	30.51
LFDAEKIR-K6-612	612	sp|O00267|SPT5H_HUMAN	monolink	211020_LU02_aleitner_Pol2_07.c.14645.14645.2_211020_LU02_aleitner_Pol2_07.c.14645.14645.2	344	1602.6	802.306	2	-2.8	2	7	0.07	0	30.15
MSLKDWFAK-K4-306	306	sp|O00267|SPT5H_HUMAN	monolink	211020_LU02_aleitner_Pol2_07.c.22449.22449.2_211020_LU02_aleitner_Pol2_07.c.22449.22449.2	323	1430.59	716.303	2	-2.8	1	7	0.06	0	30.03
LLDISELDMVGAGREAK-A12-306	306	sp|Q9H3P2|NELFA_HUMAN	monolink	211020_LU02_aleitner_Pol2_07.c.20044.20044.3_211020_LU02_aleitner_Pol2_07.c.20044.20044.3	267	2121.96	708.327	3	-3.4	1	8	0.12	0	29.78
LLNYAPLEK-L7-306	306	sp|P62875|RPAB5_HUMAN	monolink	211020_LU02_aleitner_Pol2_07.c.16544.16544.2_211020_LU02_aleitner_Pol2_07.c.16544.16544.2	65	1365.62	683.817	2	-3	1	7	0.08	0	29.65
VSANKGEIGDATPFNDAVNVQK-K5-611	611	sp|P30876|RPB2_HUMAN	monolink	211020_LU02_aleitner_Pol2_07.c.13596.13596.3_211020_LU02_aleitner_Pol2_07.c.13596.13596.3	993	2884.19	962.404	3	-2.1	1	19	0.27	0	29.65
ICRPLLIVEKQK-K10-306	306	sp|P30876|RPB2_HUMAN	monolink	211020_LU02_aleitner_Pol2_07.c.10526.10526.3_211020_LU02_aleitner_Pol2_07.c.10526.10526.3	630	1801.91	601.645	3	-2.4	1	12	0.18	0	29.63
LKDPEKGPVPTFQPFQR-V9-612	612	sp|P18615|NELFE_HUMAN	monolink	211020_LU02_aleitner_Pol2_07.c.16129.16129.3_211020_LU02_aleitner_Pol2_07.c.16129.16129.3	104	2595.1	866.041	3	-3.1	1	10	0.13	0	29.57
LEDKNISVR-I6-288	288	reverse_sp|Q8IXH7|NELFD_HUMAN	monolink	211020_LU02_aleitner_Pol2_07.c.01382.01382.2_211020_LU02_aleitner_Pol2_07.c.01382.01382.2	213	1360.6	681.306	2	-4.3	3	7	0.52	0	29.53
IPQIGDKFASR-K7-612	612	sp|P30876|RPB2_HUMAN	monolink	211020_LU02_aleitner_Pol2_07.c.14973.14973.2_211020_LU02_aleitner_Pol2_07.c.14973.14973.2	934	1842.72	922.368	2	-1.7	1	9	0.05	0	29.42
YLEKDAMVLKLK-K10-304	304	reverse_sp|Q8WX92|NELFB_HUMAN	monolink	211020_LU02_aleitner_Pol2_07.c.22307.22307.2_211020_LU02_aleitner_Pol2_07.c.22307.22307.2	452	1753.83	877.922	2	-4	1	7	0.54	0.89	29.37
LKHXVDDK-K2-306	306	sp|P30876|RPB2_HUMAN	monolink	211020_LU02_aleitner_Pol2_07.c.01270.01270.2_211020_LU02_aleitner_Pol2_07.c.01270.01270.2	1052	1306.52	654.269	2	-3.1	1	7	0.08	0.93	29.37
GNSQYPGAKYIIR-K9-306	306	sp|P24928|RPB1_HUMAN	monolink	211020_LU02_aleitner_Pol2_07.c.12496.12496.2_211020_LU02_aleitner_Pol2_07.c.12496.12496.2	417	1771.79	886.903	2	-1.2	1	9	0.06	0	29.26
VELHSTCQTISVDR-H4-612	612	sp|O00267|SPT5H_HUMAN	monolink	211020_LU02_aleitner_Pol2_07.c.13513.13513.2_211020_LU02_aleitner_Pol2_07.c.13513.13513.2	737	2255.84	1128.93	2	-1.7	2	12	0.12	0	29.21
MLVIPPGLSEEEEALQKK-M1-612	612	sp|P18615|NELFE_HUMAN	monolink	211020_LU02_aleitner_Pol2_07.c.30264.30264.3_211020_LU02_aleitner_Pol2_07.c.30264.30264.3	1	2622.11	875.045	3	-3.3	1	13	0.37	0	29.21
FKRPPQRLFDAEK-R3-609	609	sp|O00267|SPT5H_HUMAN	monolink	211020_LU02_aleitner_Pol2_07.c.28700.28700.2_211020_LU02_aleitner_Pol2_07.c.28700.28700.2	334	2239.94	1120.98	2	-2.2	1	10	0.14	0	29.13
VNIARKQPXLDAATGK-R5-612	612	sp|P18615|NELFE_HUMAN	monolink	211020_LU02_aleitner_Pol2_07.c.06353.06353.3_211020_LU02_aleitner_Pol2_07.c.06353.06353.3	331	2339.98	781.002	3	-1.3	1	14	0.12	0.95	29.09
KXDTTTPLKGIPK-P7-306	306	sp|Q9H3P2|NELFA_HUMAN	monolink	211020_LU02_aleitner_Pol2_07.c.06548.06548.3_211020_LU02_aleitner_Pol2_07.c.06548.06548.3	213	1750.82	584.614	3	-1.4	2	7	0.1	0	29.06
SPTAPSVFSPTGNRTPIPPSR-S20-612	612	sp|Q9H3P2|NELFA_HUMAN	monolink	211020_LU02_aleitner_Pol2_07.c.14974.14974.3_211020_LU02_aleitner_Pol2_07.c.14974.14974.3	244	2777.17	926.732	3	-0.8	10	9	0.19	0	28.95
VAPSKLEALQK-P3-612	612	sp|Q8WX92|NELFB_HUMAN	monolink	211020_LU02_aleitner_Pol2_07.c.11471.11471.2_211020_LU02_aleitner_Pol2_07.c.11471.11471.2	517	1794.74	898.38	2	-2.2	1	9	0.11	0	28.93
CSFEETVDVLXEAAAHGESDPMK-C1-306	306	sp|P24928|RPB1_HUMAN	monolink	211020_LU02_aleitner_Pol2_07.c.30467.30467.3_211020_LU02_aleitner_Pol2_07.c.30467.30467.3	1430	2874.1	959.042	3	-1.9	1	18	0.19	0.81	28.92
GTAADLMPQKRAINVK-Q9-617	617	reverse_sp|P18615|NELFE_HUMAN	monolink	211020_LU02_aleitner_Pol2_07.c.19415.19415.3_211020_LU02_aleitner_Pol2_07.c.19415.19415.3	48	2329.01	777.343	3	-0.4	2	11	0.47	0	28.88
NKTQISLVR-K2-612	612	sp|P30876|RPB2_HUMAN	monolink	211020_LU02_aleitner_Pol2_07.c.10667.10667.2_211020_LU02_aleitner_Pol2_07.c.10667.10667.2	1143	1669.67	835.844	2	-2.2	1	7	0.1	0	28.84
QLVKSGAISAIK-V3-306	306	sp|P18615|NELFE_HUMAN	monolink	211020_LU02_aleitner_Pol2_07.c.09567.09567.2_211020_LU02_aleitner_Pol2_07.c.09567.09567.2	69	1519.76	760.888	2	-2.3	1	9	0.07	0	28.83
SPTAPSVFSPTGNR-F8-612	612	sp|Q9H3P2|NELFA_HUMAN	monolink	211020_LU02_aleitner_Pol2_07.c.14569.14569.3_211020_LU02_aleitner_Pol2_07.c.14569.14569.3	232	2028.74	677.256	3	-2.5	2	8	0.11	0	28.73
EVVEADLTKRR-T8-635	635	reverse_sp|Q9H3P2|NELFA_HUMAN	monolink	211020_LU02_aleitner_Pol2_07.c.15383.15383.2_211020_LU02_aleitner_Pol2_07.c.15383.15383.2	252	1949.8	975.907	2	-2.3	1	7	0.18	0	28.7
EEIEASNIDNVVLDEDR-V12-609	609	sp|O00267|SPT5H_HUMAN	monolink	211020_LU02_aleitner_Pol2_07.c.22066.22066.3_211020_LU02_aleitner_Pol2_07.c.22066.22066.3	114	2567.95	856.992	3	-2.1	1	7	0.11	0	28.59
LADIVKINNQLR-K6-306	306	sp|P24928|RPB1_HUMAN	monolink	211020_LU02_aleitner_Pol2_07.c.14330.14330.2_211020_LU02_aleitner_Pol2_07.c.14330.14330.2	285	1701.84	851.928	2	-2.7	1	10	0.11	0	28.5
KALLALKK-K1-306	306	sp|P18615|NELFE_HUMAN	monolink	211020_LU02_aleitner_Pol2_07.c.05699.05699.2_211020_LU02_aleitner_Pol2_07.c.05699.05699.2	27	1189.65	595.831	2	-0.2	1	8	0.05	0.93	28.48
HLVLAGGSKPR-K9-612	612	sp|O00267|SPT5H_HUMAN	monolink	211020_LU02_aleitner_Pol2_07.c.07311.07311.3_211020_LU02_aleitner_Pol2_07.c.07311.07311.3	650	1745.71	582.912	3	-3.3	1	9	0.11	0	28.35
MLVIPPGLSEEEEALQKK-Q16-612	612	sp|P18615|NELFE_HUMAN	monolink	211020_LU02_aleitner_Pol2_07.c.24526.24526.3_211020_LU02_aleitner_Pol2_07.c.24526.24526.3	16	2622.12	875.047	3	-1.9	1	7	0.15	0	28.3
ENPCQEQGDVIQIK-C4-594	594	sp|Q9H3P2|NELFA_HUMAN	monolink	211020_LU02_aleitner_Pol2_07.c.14712.14712.2_211020_LU02_aleitner_Pol2_07.c.14712.14712.2	471	2250.82	1126.42	2	0.8	1	11	0.13	0	28.29
VQKLLQDFFNGK-F9-881	881	sp|Q9U639|HSP7D_MANSE	monolink	211020_LU02_aleitner_Pol2_07.c.22139.22139.3_211020_LU02_aleitner_Pol2_07.c.22139.22139.3	354	2316.85	773.292	3	-0.3	4	7	0.22	0	28.28
MHGGGPPSGDSACPLR-M1-611	611	sp|P24928|RPB1_HUMAN	monolink	211020_LU02_aleitner_Pol2_07.c.10109.10109.3_211020_LU02_aleitner_Pol2_07.c.10109.10109.3	1	2205.76	736.26	3	-3.1	4	15	0.19	0	28.12
KGFDQEEVFEKPTR-K1-306	306	sp|P30876|RPB2_HUMAN	monolink	211020_LU02_aleitner_Pol2_07.c.10033.10033.3_211020_LU02_aleitner_Pol2_07.c.10033.10033.3	821	2014.86	672.629	3	-1.9	1	16	0.12	0	28.09
KNLSLTR-K1-306	306	sp|Q9H3P2|NELFA_HUMAN	monolink	211020_LU02_aleitner_Pol2_07.c.05517.05517.2_211020_LU02_aleitner_Pol2_07.c.05517.05517.2	429	1136.52	569.268	2	-2.7	1	7	0.08	0.84	28.05
RSLSEQPVXDTATATEQAKQLVK-A14-609	609	sp|P18615|NELFE_HUMAN	monolink	211020_LU02_aleitner_Pol2_07.c.11418.11418.3_211020_LU02_aleitner_Pol2_07.c.11418.11418.3	61	3155.34	1052.79	3	-3.4	1	7	0.16	0	27.84
LKELINISK-K2-611	611	sp|P24928|RPB1_HUMAN	monolink	211020_LU02_aleitner_Pol2_07.c.11843.11843.3_211020_LU02_aleitner_Pol2_07.c.11843.11843.3	1125	1667.72	556.914	3	-1.7	2	8	0.08	0	27.8
KALLALK-K1-612	612	sp|P18615|NELFE_HUMAN	monolink	211020_LU02_aleitner_Pol2_07.c.14158.14158.2_211020_LU02_aleitner_Pol2_07.c.14158.14158.2	27	1367.57	684.794	2	-3.9	1	7	0.04	0	27.75
LLVDSNNPKIK-P8-612	612	sp|P24928|RPB1_HUMAN	monolink	211020_LU02_aleitner_Pol2_07.c.11092.11092.2_211020_LU02_aleitner_Pol2_07.c.11092.11092.2	124	1851.77	926.89	2	-2.3	1	12	0.08	0	27.71
VVKEVANLKPK-A6-306	306	sp|O00267|SPT5H_HUMAN	monolink	211020_LU02_aleitner_Pol2_07.c.05168.05168.3_211020_LU02_aleitner_Pol2_07.c.05168.05168.3	271	1529.78	510.935	3	-2.5	1	7	0.08	0	27.4
FLHRIEGERGSHPGDIVK-H12-633	633	reverse_sp|O00267|SPT5H_HUMAN	monolink	211020_LU02_aleitner_Pol2_07.c.25328.25328.3_211020_LU02_aleitner_Pol2_07.c.25328.25328.3	481	2679.12	894.049	3	-4.9	1	8	0.5	0	27.38
SPTAPSVFSPTGNR-F8-306	306	sp|Q9H3P2|NELFA_HUMAN	monolink	211020_LU02_aleitner_Pol2_07.c.10906.10906.2_211020_LU02_aleitner_Pol2_07.c.10906.10906.2	232	1722.72	862.368	2	-2.3	1	7	0.09	0	27.36
EEEPEDEEEEEEEEEYDEEEEEEDDDRPPK-E3-897	897	sp|O00267|SPT5H_HUMAN	monolink	211020_LU02_aleitner_Pol2_07.c.11691.11691.4_211020_LU02_aleitner_Pol2_07.c.11691.11691.4	41	4680.42	1171.11	4	-3.4	1	20	0.17	0	27.34
NCAFVTYEK-F4-612	612	sp|P18615|NELFE_HUMAN	monolink	211020_LU02_aleitner_Pol2_07.c.11326.11326.2_211020_LU02_aleitner_Pol2_07.c.11326.11326.2	299	1742.55	872.284	2	-3.2	1	7	0.1	0	27.32
VVKEVANLKPK-V1-611	611	sp|O00267|SPT5H_HUMAN	monolink	211020_LU02_aleitner_Pol2_07.c.05126.05126.3_211020_LU02_aleitner_Pol2_07.c.05126.05126.3	266	1834.82	612.615	3	-2.7	2	8	0.07	0	27.28
QLVKSGAISAIK-K4-651	651	sp|P18615|NELFE_HUMAN	monolink	211020_LU02_aleitner_Pol2_07.c.12296.12296.2_211020_LU02_aleitner_Pol2_07.c.12296.12296.2	70	1864.81	933.411	2	-3.1	1	9	0.1	0	27.03
XHGGGPPSGDSACPLR-G4-306	306	sp|P24928|RPB1_HUMAN	monolink	211020_LU02_aleitner_Pol2_07.c.07411.07411.3_211020_LU02_aleitner_Pol2_07.c.07411.07411.3	4	1916.71	639.912	3	-2.9	1	8	0.11	0.99	27
SLYESFVSSSDR-Y3-611	611	sp|P18615|NELFE_HUMAN	monolink	211020_LU02_aleitner_Pol2_07.c.13174.13174.3_211020_LU02_aleitner_Pol2_07.c.13174.13174.3	133	1986.69	663.237	3	-2.3	3	8	0.24	0	26.86
YSPTSPTYSPTSPVYTPTSPKYSPTSPTYSPTSPK-P20-306	306	sp|P24928|RPB1_HUMAN	monolink	211020_LU02_aleitner_Pol2_07.c.15632.15632.3_211020_LU02_aleitner_Pol2_07.c.15632.15632.3	1907	4056.8	1353.27	3	-3	1	13	0.07	0	26.75
SGAISAIKAETK-K8-306	306	sp|P18615|NELFE_HUMAN	monolink	211020_LU02_aleitner_Pol2_07.c.09060.09060.3_211020_LU02_aleitner_Pol2_07.c.09060.09060.3	78	1480.68	494.567	3	-2.8	2	8	0.12	0	26.7
LKDPEKGPVPTFQPFQR-P8-306	306	sp|P18615|NELFE_HUMAN	monolink	211020_LU02_aleitner_Pol2_07.c.12803.12803.3_211020_LU02_aleitner_Pol2_07.c.12803.12803.3	103	2289.08	764.033	3	-3.1	1	10	0.17	0	26.55
KSLYESFVSSSDR-E5-306	306	sp|P18615|NELFE_HUMAN	monolink	211020_LU02_aleitner_Pol2_07.c.16197.16197.3_211020_LU02_aleitner_Pol2_07.c.16197.16197.3	134	1809.74	604.255	3	-1.9	1	8	0.19	0	26.52
LTHVYDLCKGK-K9-306	306	sp|P24928|RPB1_HUMAN	monolink	211020_LU02_aleitner_Pol2_07.c.06834.06834.3_211020_LU02_aleitner_Pol2_07.c.06834.06834.3	149	1638.71	547.243	3	-3.2	2	9	0.12	0	26.47
TLDAEVVEKPAKEETVVENATPDYAAGLVSTQK-E8-306	306	sp|Q9H3P2|NELFA_HUMAN	monolink	211020_LU02_aleitner_Pol2_07.c.18046.18046.3_211020_LU02_aleitner_Pol2_07.c.18046.18046.3	284	3807.79	1270.27	3	-1.3	1	16	0.19	0	26.46
RSLSEQPVXDTATATEQAKQLVK-T13-651	651	sp|P18615|NELFE_HUMAN	monolink	211020_LU02_aleitner_Pol2_07.c.10290.10290.3_211020_LU02_aleitner_Pol2_07.c.10290.10290.3	60	3197.38	1066.8	3	0.3	1	8	0.18	0	26.32
YTPTSPSYSPSSPEYTPTSPKYSPTSPK-Y15-306	306	sp|P24928|RPB1_HUMAN	monolink	211020_LU02_aleitner_Pol2_07.c.11959.11959.3_211020_LU02_aleitner_Pol2_07.c.11959.11959.3	1853	3339.43	1114.15	3	-1.5	1	11	0.12	0	26.31
TMDEDIVIQQDDEIRLK-E13-617	617	sp|P62487|RPB7_HUMAN	monolink	211020_LU02_aleitner_Pol2_07.c.09847.09847.3_211020_LU02_aleitner_Pol2_07.c.09847.09847.3	142	2677.08	893.368	3	0.9	2	7	0.17	0	26.24
LKDPEKGPVPTFQPFQR-P4-306	306	sp|P18615|NELFE_HUMAN	monolink	211020_LU02_aleitner_Pol2_07.c.14813.14813.3_211020_LU02_aleitner_Pol2_07.c.14813.14813.3	99	2289.08	764.034	3	-2.1	1	10	0.21	0	26.18
VVKEVANLKPK-K3-306	306	sp|O00267|SPT5H_HUMAN	monolink	211020_LU02_aleitner_Pol2_07.c.05031.05031.2_211020_LU02_aleitner_Pol2_07.c.05031.05031.2	268	1529.78	765.899	2	-2.2	1	7	0.1	0	26.17
MDTTTPLKGIPK-P11-612	612	sp|Q9H3P2|NELFA_HUMAN	monolink	211020_LU02_aleitner_Pol2_07.c.09650.09650.2_211020_LU02_aleitner_Pol2_07.c.09650.09650.2	218	1912.75	957.384	2	-2.7	1	8	0.06	0	26.06
YSSIQEINNDIETTLEKSKENFWAEADK-E20-617	617	reverse_sp|P13645|K1C10_HUMAN	monolink	211020_LU02_aleitner_Pol2_07.c.19759.19759.3_211020_LU02_aleitner_Pol2_07.c.19759.19759.3	243	3918.62	1307.21	3	-2.8	1	7	0.25	0	26.06
NVKLYDMVLQFLRTLFLR-Q10-922	922	sp|Q8WX92|NELFB_HUMAN	monolink	211020_LU02_aleitner_Pol2_07.c.12623.12623.3_211020_LU02_aleitner_Pol2_07.c.12623.12623.3	220	3190.38	1064.47	3	-4.6	1	8	0.38	0	26.06
SVWGSLAVQNSPK-W3-612	612	sp|P18615|NELFE_HUMAN	monolink	211020_LU02_aleitner_Pol2_07.c.24185.24185.2_211020_LU02_aleitner_Pol2_07.c.24185.24185.2	345	1983.76	992.889	2	-1.2	1	9	0.15	0	26.01
VSNFKPGVYAVSVTGR-F4-306	306	sp|P63272|SPT4H_HUMAN	monolink	211020_LU02_aleitner_Pol2_07.c.14875.14875.3_211020_LU02_aleitner_Pol2_07.c.14875.14875.3	80	1985.92	662.981	3	-2.9	1	8	0.18	0	25.89
NVGHRTIAMLHGR-T6-899	899	reverse_sp|P24928|RPB1_HUMAN	monolink	211020_LU02_aleitner_Pol2_07.c.28596.28596.3_211020_LU02_aleitner_Pol2_07.c.28596.28596.3	556	2359.86	787.627	3	-0.9	2	7	0.17	0.93	25.83
INISQVIAVVGQQNVEGKR-V15-611	611	sp|P24928|RPB1_HUMAN	monolink	211020_LU02_aleitner_Pol2_07.c.23169.23169.3_211020_LU02_aleitner_Pol2_07.c.23169.23169.3	793	2662.2	888.41	3	-3.8	1	8	0.1	0	25.82
QKELEGICNPIITK-C8-898	898	sp|Q9U639|HSP7D_MANSE	monolink	211020_LU02_aleitner_Pol2_07.c.17022.17022.3_211020_LU02_aleitner_Pol2_07.c.17022.17022.3	603	2539.93	847.65	3	0.7	2	7	0.07	0	25.75
LLDISELDMVGAGREAK-R14-306	306	sp|Q9H3P2|NELFA_HUMAN	monolink	211020_LU02_aleitner_Pol2_07.c.20144.20144.2_211020_LU02_aleitner_Pol2_07.c.20144.20144.2	269	2121.96	1061.99	2	-1.7	1	9	0.14	0	25.65
LVIVNGDDPLSRQAQENATLLFNIHLRSTLCSR-H25-610	610	sp|P24928|RPB1_HUMAN	monolink	211020_LU02_aleitner_Pol2_07.c.19920.19920.4_211020_LU02_aleitner_Pol2_07.c.19920.19920.4	1044	4359.98	1091	4	-4.3	1	8	0.18	0	25.62
LKDPEKGPVPTFQPFQR-P14-612	612	sp|P18615|NELFE_HUMAN	monolink	211020_LU02_aleitner_Pol2_07.c.14676.14676.3_211020_LU02_aleitner_Pol2_07.c.14676.14676.3	109	2595.11	866.043	3	-1.1	1	12	0.11	0	25.62
NNKVKVILGEDR-V4-612	612	sp|O00267|SPT5H_HUMAN	monolink	211020_LU02_aleitner_Pol2_07.c.18599.18599.2_211020_LU02_aleitner_Pol2_07.c.18599.18599.2	1041	1995.84	998.925	2	0.5	1	8	0.16	0	25.46
LKDPEKGPVPTFQPFQR-P14-611	611	sp|P18615|NELFE_HUMAN	monolink	211020_LU02_aleitner_Pol2_07.c.11882.11882.3_211020_LU02_aleitner_Pol2_07.c.11882.11882.3	109	2594.12	865.714	3	-2.1	2	10	0.12	0	25.43
SLSEQPVXDTATATEQAKQLVK-Q16-306	306	sp|P18615|NELFE_HUMAN	monolink	211020_LU02_aleitner_Pol2_07.c.15135.15135.3_211020_LU02_aleitner_Pol2_07.c.15135.15135.3	64	2696.22	899.748	3	-1.7	1	11	0.08	0	25.25
VNIARKQPMLDAATGK-I3-611	611	sp|P18615|NELFE_HUMAN	monolink	211020_LU02_aleitner_Pol2_07.c.06614.06614.3_211020_LU02_aleitner_Pol2_07.c.06614.06614.3	329	2323	775.342	3	-2.2	2	10	0.08	0	25.19
DGHLIAAQVAAGYAVAEDPNISKNLEK-G2-955	955	reverse_sp|Q9U639|HSP7D_MANSE	monolink	211020_LU02_aleitner_Pol2_07.c.25341.25341.3_211020_LU02_aleitner_Pol2_07.c.25341.25341.3	271	3748.51	1250.51	3	0.4	1	10	0.46	0	25.17
VVKEVANLKPK-K3-612	612	sp|O00267|SPT5H_HUMAN	monolink	211020_LU02_aleitner_Pol2_07.c.07339.07339.2_211020_LU02_aleitner_Pol2_07.c.07339.07339.2	268	1835.81	918.912	2	-1.3	1	7	0.1	0	25.11
LKDPEKGPVPTFQPFQR-V9-916	916	sp|P18615|NELFE_HUMAN	monolink	211020_LU02_aleitner_Pol2_07.c.13591.13591.3_211020_LU02_aleitner_Pol2_07.c.13591.13591.3	104	2899.16	967.393	3	-3.6	1	9	0.08	0	25.07
VNIARKQPMLDAATGK-Q7-612	612	sp|P18615|NELFE_HUMAN	monolink	211020_LU02_aleitner_Pol2_07.c.08590.08590.3_211020_LU02_aleitner_Pol2_07.c.08590.08590.3	333	2323.99	775.67	3	-2.4	1	11	0.1	0	25.06
LLDISELDXVGAGREAK-G11-611	611	sp|Q9H3P2|NELFA_HUMAN	monolink	211020_LU02_aleitner_Pol2_07.c.17289.17289.2_211020_LU02_aleitner_Pol2_07.c.17289.17289.2	266	2443	1222.51	2	-2.2	2	8	0.05	1	25.02
LKDPEKGPVPTFQPFQR-T11-611	611	sp|P18615|NELFE_HUMAN	monolink	211020_LU02_aleitner_Pol2_07.c.10974.10974.3_211020_LU02_aleitner_Pol2_07.c.10974.10974.3	106	2594.12	865.714	3	-2.4	2	8	0.06	0	25.01
NALTTLAGPLTPPVKHFQLK-V14-612	612	sp|Q9H3P2|NELFA_HUMAN	monolink	211020_LU02_aleitner_Pol2_07.c.23275.23275.3_211020_LU02_aleitner_Pol2_07.c.23275.23275.3	160	2757.27	920.099	3	-3	1	10	0.11	0	25.01
