# Supplementary material for: Enhancer RNAs stimulate Pol II pause release by harnessing multivalent interactions to NELF
Source: Nat Commun. 2022 May 4;13:2429. doi: 10.1038/s41467-022-29934-w (PMC9068813; doi:10.1038/s41467-022-29934-w)
Supplement: Supplementary file 10 — Supplementary Data 7 [file 41467_2022_29934_MOESM10_ESM.zip]

Archive with 1 entries (1 files):
- Supplementary Data  7.docx
