# Supplementary material for: Enhancer RNAs stimulate Pol II pause release by harnessing multivalent interactions to NELF
Source: Nat Commun. 2022 May 4;13:2429. doi: 10.1038/s41467-022-29934-w (PMC9068813; doi:10.1038/s41467-022-29934-w)
Supplement: Supplementary file 12 — Source Data [file 41467_2022_29934_MOESM12_ESM.zip]

Archive with 6 entries (5 files):
- Source Data/
- __MACOSX/._Source Data
- Source Data/Source_Data.xlsx
- __MACOSX/Source Data/._Source_Data.xlsx
- Source Data/Source_Data_uncropped_gels.pdf
- __MACOSX/Source Data/._Source_Data_uncropped_gels.pdf
