# Supplementary material for: Enhancer RNAs stimulate Pol II pause release by harnessing multivalent interactions to NELF
Source: Nat Commun. 2022 May 4;13:2429. doi: 10.1038/s41467-022-29934-w (PMC9068813; doi:10.1038/s41467-022-29934-w)
Supplement: Supplementary file 12 — Source Data [file 41467_2022_29934_MOESM12_ESM.zip › Source Data/Source_Data.xlsx]

## Sheet: Fig. 1c
	SHAPE reactivity profile of Arc eRNA 1-200 in main Fig. 1c
	The SHAPE reactivity profile was generated with ShapeMapper2 (https://github.com/Weeks-UNC/shapemapper2)
	The table below shows the ".map" file output
	nucleotide position	SHAPE reactivity	Standard error	sequence
	1	0	0	A
	2	0	0	A
	3	0.067924	0.003938	A
	4	0.09144	0.005031	A
	5	1.67262	0.012797	C
	6	0.020344	0.003609	A
	7	0.170521	0.005469	C
	8	0.119441	0.006453	A
	9	0.63527	0.009078	G
	10	0.114082	0.00711	C
	11	0.562862	0.007656	C
	12	-0.017391	0.007766	G
	13	-0.002844	0.005141	C
	14	-0.007438	0.0035	C
	15	0.007656	0.003172	A
	16	-0.013125	0.011704	G
	17	0.01936	0.010282	G
	18	0.431936	0.008313	G
	19	0.583206	0.010172	U
	20	0.029313	0.007219	G
	21	0.03336	0.007219	G
	22	0.036095	0.005469	G
	23	-0.008094	0.00525	G
	24	-0.008641	0.004922	G
	25	0.011922	0.006016	U
	26	-0.015094	0.004922	G
	27	-0.223242	0.013235	G
	28	-0.072409	0.008094	C
	29	0.181131	0.00525	A
	30	1.64527	0.013016	G
	31	0.288103	0.008969	C
	32	1.61596	0.012797	C
	33	2.06321	0.015094	U
	34	2.61688	0.015204	U
	35	0.602347	0.00875	G
	36	0.392778	0.006891	A
	37	0.158708	0.00525	A
	38	0.679569	0.009844	C
	39	-0.047142	0.008969	G
	40	-0.014766	0.004266	C
	41	-0.005578	0.004375	C
	42	0.038064	0.010063	A
	43	-0.056986	0.021219	C
	44	0.137926	0.016954	C
	45	-0.014547	0.006016	C
	46	0.060158	0.01225	U
	47	-0.005688	0.0035	C
	48	0.016516	0.003828	U
	49	0.287009	0.006125	A
	50	0.14438	0.005031	A
	51	0.010063	0.0035	C
	52	0.013016	0.004047	U
	53	-0.016516	0.00711	G
	54	0.034235	0.016844	G
	55	0.004375	0.003281	C
	56	0.06694	0.0035	A
	57	1.34951	0.010938	U
	58	0.183865	0.007219	G
	59	-0.119332	0.0105	G
	60	-0.100628	0.011594	G
	61	0.010172	0.004047	C
	62	0.274759	0.009516	A
	63	0.935624	0.012469	U
	64	1.22274	0.011375	C
	65	0.787635	0.009844	U
	66	0.297838	0.008532	G
	67	0.706476	0.012579	A
	68	0.92928	0.016079	A
	69	0.079956	0.009188	C
	70	0.882903	0.013344	U
	71	-0.024173	0.00886	C
	72	0.176537	0.007547	U
	73	0.040689	0.009844	C
	74	0.180037	0.007875	A
	75	0.70757	0.011704	G
	76	0.083675	0.004813	C
	77	1.60196	0.014547	U
	78	0.762915	0.010282	C
	79	0.540439	0.009844	U
	80	0.30101	0.011813	G
	81	0.29215	0.00875	G
	82	0.028876	0.006563	G
	83	-0.028657	0.007328	G
	84	-0.002078	0.007656	G
	85	0.346292	0.009188	U
	86	1.26245	0.013016	G
	87	0.090456	0.015313	U
	88	1.57549	0.014875	C
	89	0.831824	0.012032	U
	90	0.019469	0.009297	C
	91	2.44417	0.021548	A
	92	0.396388	0.009297	U
	93	0.245117	0.008532	C
	94	-0.001859	0.007219	G
	95	-0.083893	0.011704	G
	96	-0.025923	0.006563	C
	97	-0.03697	0.006125	C
	98	0.019032	0.007547	A
	99	0.012688	0.009735	G
	100	-0.015641	0.006235	C
	101	0.231007	0.007438	U
	102	0.417498	0.007328	G
	103	0.684928	0.013016	G
	104	0.070112	0.004813	C
	105	0.373528	0.005797	A
	106	0.207382	0.006016	G
	107	0.733711	0.008969	U
	108	0.688319	0.007656	A
	109	-0.038392	0.018047	G
	110	-0.007766	0.016626	C
	111	-0.087612	0.011266	C
	112	-0.155974	0.016626	C
	113	-0.220398	0.016407	C
	114	-0.353621	0.017719	C
	115	-0.099534	0.007656	C
	116	-0.015094	0.005688	C
	117	0.097894	0.006016	A
	118	0.239867	0.011157	A
	119	0.363793	0.012141	C
	120	0.069346	0.015641	C
	121	-0.06869	0.011485	C
	122	-0.072846	0.013016	C
	123	0.86595	0.017172	A
	124	0.085753	0.011266	C
	125	0.046814	0.009953	C
	126	-0.030079	0.008203	C
	127	-0.001859	0.008313	C
	128	0.26754	0.008422	U
	129	0.123816	0.006125	G
	130	1.07213	0.013344	A
	131	0.470874	0.010719	U
	132	0.230132	0.010719	G
	133	0.051845	0.007875	G
	134	0.767618	0.011704	A
	135	0.18135	0.006563	G
	136	2.46299	0.018157	A
	137	0.352418	0.007766	A
	138	0.21832	0.008094	C
	139	0.776806	0.0105	U
	140	0.321463	0.011266	G
	141	0.040689	0.005141	C
	142	1.97745	0.017282	U
	143	0.804151	0.012579	C
	144	0.10916	0.006235	C
	145	0.134754	0.008313	U
	146	0.642489	0.01061	G
	147	0.057971	0.006891	U
	148	2.63876	0.017829	A
	149	1.61913	0.015094	U
	150	0.86409	0.011813	G
	151	0.310416	0.006891	A
	152	0.323323	0.017391	U
	153	0.292478	0.009078	C
	154	0.00525	0.005797	C
	155	0.059721	0.004922	A
	156	0.584409	0.010938	G
	157	0.576753	0.012579	C
	158	0.163958	0.004922	C
	159	0.000109	0.003172	C
	160	0.095706	0.006125	A
	161	0.475797	0.011922	G
	162	1.65282	0.017719	U
	163	0.121301	0.012688	G
	164	0.009188	0.008969	G
	165	-0.104566	0.015422	G
	166	1.48339	0.011922	C
	167	0.326057	0.014438	G
	168	0.149192	0.004922	C
	169	1.85211	0.012469	A
	170	0.110691	0.004375	C
	171	0.389387	0.007438	A
	172	0.087612	0.011047	G
	173	0.042439	0.007656	G
	174	0.115613	0.006563	G
	175	1.93884	0.012797	A
	176	0.082581	0.009844	G
	177	0.170521	0.009516	U
	178	0.184193	0.011266	U
	179	0.01236	0.012141	G
	180	0.057424	0.009516	G
	181	0.044189	0.005141	U
	182	0.988016	0.010391	A
	183	0.112769	0.009407	G
	184	0.100191	0.009844	G
	185	2.75229	0.021657	U
	186	-0.042876	0.013016	G
	187	-0.089034	0.011704	G
	188	-0.23057	0.015751	G
	189	-0.015094	0.004485	C
	190	0.027892	0.004156	A
	191	-0.001859	0.005031	C
	192	0.599175	0.010063	U
	193	-0.014	0.004047	C
	194	0.032157	0.004922	A
	195	1.33245	0.010719	G
	196	0.897123	0.00886	A
	197	0.007438	0.003609	C
	198	0.039048	0.00525	U
	199	0.001313	0.007766	G
	200	-999	0	G

## Sheet: Fig. 1d
	Median SHAPE reactivities of the 39 eRNA TSS shown in the boxplot of the main Fig. 1d
	_1_ = eRNA on plus/forward strand		_(a) /_(b) = alternative TSS from the same eRNA locus
	_2_ = eRNA on minus/reverse strand
	n = 39 eRNA TSS
	Table is sorted by ascending median SHAPE reactivity
	eRNA ID	median_SHAPE_reactivity
	eRNA_1_Fos_e1	0.0783695
	eRNA_2_0449	0.082034
	eRNA_2_Arc	0.109925
	eRNA_1_Nr4a1_(b)	0.116324
	eRNA_2_Junb_(b)	0.136723
	eRNA_2_Junb_(a)	0.150286
	eRNA_2_0376	0.175389
	eRNA_2_0145	0.17927
	eRNA_2_0160	0.191684
	eRNA_2_0301_(a)	0.193709
	eRNA_2_0098	0.201912
	eRNA_1_0364	0.202756
	eRNA_1_Fosb	0.209578
	eRNA_2_0301_(b)	0.211538
	eRNA_1_Gadd45b	0.218637
	eRNA_2_0310	0.222774
	eRNA_1_0254_(b)	0.223187
	eRNA_2_Fos_e5_(b)	0.230491
	eRNA_1_0014	0.238095
	eRNA_1_0558	0.242569
	eRNA_2_0216	0.243696
	eRNA_1_0194	0.244471
	eRNA_2_0248	0.251292
	eRNA_1_0659	0.252609
	eRNA_1_0202	0.253305
	eRNA_2_0139	0.258673
	eRNA_1_0254_(a)	0.267211
	eRNA_1_0146	0.267375
	eRNA_2_Fos_e5_(a)	0.274977
	eRNA_1_0165_(a)	0.28072
	eRNA_1_0206_(a)	0.296525
	eRNA_1_0165_(b)	0.298876
	eRNA_1_Fos_e2	0.299046
	eRNA_2_0526	0.311794
	eRNA_1_0643	0.321524
	eRNA_1_0206_(b)	0.338035
	eRNA_1_0250	0.343996
	eRNA_1_Nr4a1_(a)	0.356528
	eRNA_1_0133	0.358762

## Sheet: Fig. 2e
	Quantification of EMSA gels shown in main Fig. 2e
	Pol II-DSIF fraction was plotted against the eRNA fragment concentration. Pol II-DSIF fraction was calculated as the band intensity of the Pol II-DSIF complex band devided by the total intensity per lane (sum of Pol II-DSIF and Pol II-DSIF-NELF complex bands). The number of performed biological replicates (n=) is denoted below the tables.
		Arc 1-200	Arc 1-100		Arc 1-55
	eRNA fragment concentration [µM]	Pol II-DSIF fraction	Pol II-DSIF fraction	Pol II-DSIF fraction	Pol II-DSIF fraction	Pol II-DSIF fraction
	0.15	0.538954	0.0401873	0.0363501	0	0
	0.3	0.92803	0.246499	0.241993	0	0
	0.6	1	0.55196	0.555917	0	0
	0.9	1	0.574716	0.589447	0	0
	1.2	1	0.591241	0.621007	0	0
	1.8	1	0.711024	0.716198	0	0
		n=1	n=2		n=2
		Nr4a1-(a) 1-200	Nr1a1-(a) 1-100			Nr1a1-(a) 1-50
	eRNA fragment concentration [µM]	Pol II-DSIF fraction	Pol II-DSIF fraction	Pol II-DSIF fraction	Pol II-DSIF fraction	Pol II-DSIF fraction	Pol II-DSIF fraction
	0.15	1	0.431199	0.355018	0.235886	0.000383591	0.0353953
	0.3	1	0.713835	0.73027	0.557179	0.0209083	0.0911746
	0.6	1	0.925999	0.97187	0.800258	0.10634	0.232605
	0.9	1	0.942123	1	0.893466	0.181773	0.20205
	1.2	1	0.961534	1	0.922644	0.222882	0.320207
	1.8	1	0.986459	1	0.952064	0.330024	0.306452
	2.4	NA	0.988531	1	0.971229	0.500555	NA
		n=1	n=3			n=2
		Nr4a1-(b) 1-200		Nr1a1-(b) 1-100		Nr1a1-(b) 1-50
	eRNA fragment concentration [µM]	Pol II-DSIF fraction	Pol II-DSIF fraction	Pol II-DSIF fraction	Pol II-DSIF fraction	Pol II-DSIF fraction
	0.15	0.568352	0.486981	0.020969	0.021237	0
	0.3	0.851006	0.820681	0.200814	0.217893	0
	0.6	0.984745	0.931181	0.461094	0.462209	0
	0.9	1	0.978208	0.382233	0.355487	0
	1.2	1	1	0.697474	0.657107	0.00825802
	1.8	1	1	0.755084	0.730514	0.0176591
		n=2		n=2		n=1

## Sheet: Fig. 2j
	Nucleotide frequency boxplot in main Fig. 2j
	for n= 35 eRNA TSS
	out of originally 39 eRNA TSS; those eRNAs with two alternative TSS that were closer than 40 nucleotide were excluded from analysis										pairwise t-test
	A	G	C	U	eRNA ID	Bin				>Bin1 (1-200)
	20	28	24.5	27.5	eRNA_0659	1-1000					Pairwise comparisons using t tests with pooled SD
	25.3	26	27.9	20.8	eRNA_Gadd45b	1-1000
	21.7	27.2	25.8	25.3	eRNA_0098	1-1000
	27.5	24.6	21.4	26.5	eRNA_0254-(a)	1-1000
	24.6	25.3	19.9	30.2	eRNA_Fos_e1	1-1000					A	C	G
	26.8	19.5	26.3	27.4	eRNA_Fos_e2	1-1000				C	0.801	-	-
	27.9	21.5	24.5	26.1	eRNA_Fos_e5-(b)	1-1000				G	0.018	0.02	-
	25.6	25.1	23.9	25.4	eRNA_Fos_e5-(a)	1-1000				U	0.801	0.801	0.036
	27.8	23.5	21.4	27.3	eRNA_0301-(b)	1-1000
	27.7	24.7	21.2	26.4	eRNA_0301-(a)	1-1000				P value adjustment method: BH
	20.9	25.2	20.5	33.4	eRNA_0194	1-1000
	28	24.5	21.5	26	eRNA_0202	1-1000				>Bin2 (201-400)
	30.3	20	21.5	28.2	eRNA_0364	1-1000					Pairwise comparisons using t tests with pooled SD
	23.1	24.5	30.4	22	eRNA_Arc	1-1000
	19.7	27.9	25.2	27.2	eRNA_Nr4a1-(b)	1-1000
	22.2	22.4	23.6	31.8	eRNA_Nr4a1-(a)	1-1000
	24.7	23.8	23	28.5	eRNA_0014	1-1000					A	C	G
	30.8	19.9	20.8	28.5	eRNA_0643	1-1000				C	0.442	-	-
	24.4	22.4	23.6	29.6	eRNA_0248	1-1000				G	0.938	0.442	-
	26.4	25.6	22.1	25.9	eRNA_0310	1-1000				U	0.015	0.104	0.015
	24.5	25.6	22.4	27.5	eRNA_0216	1-1000
	22.8	24.2	28.5	24.5	eRNA_0145	1-1000				P value adjustment method: BH
	21.3	28	23.4	27.3	eRNA_0133	1-1000
	28.6	34.1	16.6	20.7	eRNA_0449	1-1000				>Bin3 (401-600)
	23.2	19.5	21.1	36.2	eRNA_0146	1-1000					Pairwise comparisons using t tests with pooled SD
	24.7	22.4	26.5	26.4	eRNA_0165-(b)	1-1000
	26	25.2	22.6	26.2	eRNA_0206-(a)	1-1000
	24.1	26.7	20.4	28.8	eRNA_0160	1-1000
	26.7	21.6	23.2	28.5	eRNA_0139	1-1000					A	C	G
	27.6	23.6	21	27.8	eRNA_Fosb	1-1000				C	0.8284	-	-
	20.3	17.6	31.6	30.5	eRNA_0250	1-1000				G	0.8284	0.8284	-
	23	26.7	25.2	25.1	eRNA_0526	1-1000				U	0.006	0.0027	0.0029
	28	21.8	25.6	24.6	eRNA_0558	1-1000
	18.5	28.2	31.6	21.7	eRNA_Junb-(a)	1-1000				P value adjustment method: BH
	22	29.4	16.6	32	eRNA_0376	1-1000
	23	34.5	23	19.5	eRNA_0659.1	1-200				>Bin4 (601-800)
	25	20	27.5	27.5	eRNA_Gadd45b.1	1-200					Pairwise comparisons using t tests with pooled SD
	23	38.5	22	16.5	eRNA_0098.1	1-200
	32	28.5	13.5	26	eRNA_0254-(a).1	1-200
	21	31.5	18	29.5	eRNA_Fos_e1.1	1-200
	22	22.5	28	27.5	eRNA_Fos_e2.1	1-200					A	C	G
	20.5	41.5	21.5	16.5	eRNA_Fos_e5-(a).1	1-200				C	0.0935	-	-
	20.5	32	25.5	22	eRNA_Fos_e5-(b).1	1-200				G	0.0935	1	-
	24	29.5	19.5	27	eRNA_0301-(a).1	1-200				U	0.0959	0.0011	0.0011
	21.5	21	23	34.5	eRNA_0301-(b).1	1-200
	24	21.5	21.5	33	eRNA_0194.1	1-200				P value adjustment method: BH
	26.5	28	23	22.5	eRNA_0202.1	1-200
	24	31.5	21	23.5	eRNA_0364.1	1-200				>Bin5 (801-1000)
	20	31	31.5	17.5	eRNA_Arc.1	1-200					Pairwise comparisons using t tests with pooled SD
	16	36.5	29	18.5	eRNA_Nr4a1-(b).1	1-200
	25.5	23.5	20	31	eRNA_Nr4a1-(a).1	1-200
	17.5	23	28	31.5	eRNA_0014.1	1-200
	34.5	21	17	27.5	eRNA_0643.1	1-200					A	C	G
	34	25.5	23	17.5	eRNA_0248.1	1-200				C	0.05	-	-
	28	27.5	23.5	21	eRNA_0310.1	1-200				G	0.24	0.38	-
	13.5	30.5	35.5	20.5	eRNA_0216.1	1-200				U	0.97	0.05	0.24
	19	23	35	23	eRNA_0145.1	1-200
	27.5	20	17.5	35	eRNA_0133.1	1-200				P value adjustment method: BH
	24	33.5	26.5	16	eRNA_0449.1	1-200
	16	16	27.5	40.5	eRNA_0146.1	1-200
	35.5	30.5	18.5	15.5	eRNA_0165-(b).1	1-200
	21.5	21.5	22	35	eRNA_0206-(a).1	1-200
	17	30	26	27	eRNA_0160.1	1-200
	25.5	38.5	17	19	eRNA_0139.1	1-200
	26.5	23	21	29.5	eRNA_Fosb.1	1-200
	21.5	27	32.5	19	eRNA_0250.1	1-200
	26	25.5	25	23.5	eRNA_0526.1	1-200
	29	27	21	23	eRNA_0558.1	1-200
	16.5	38	32	13.5	eRNA_Junb-(a).1	1-200
	25.5	23.5	23.5	27.5	eRNA_0376.1	1-200
	13.5	26	31	29.5	eRNA_0659.2	201-400
	35	19	30	16	eRNA_Gadd45b.2	201-400
	24.5	30.5	21	24	eRNA_0098.2	201-400
	31	28.5	18.5	22	eRNA_0254-(a).2	201-400
	27	28	13	32	eRNA_Fos_e1.2	201-400
	19	20.5	32.5	28	eRNA_Fos_e2.2	201-400
	24	25.5	24.5	26	eRNA_Fos_e5-(a).2	201-400
	23.5	21	23.5	32	eRNA_Fos_e5-(b).2	201-400
	28	17.5	23	31.5	eRNA_0301-(a).2	201-400
	31	24.5	19	25.5	eRNA_0301-(b).2	201-400
	18.5	25	19	37.5	eRNA_0194.2	201-400
	23	28.5	24.5	24	eRNA_0202.2	201-400
	25	19.5	30.5	25	eRNA_0364.2	201-400
	19	22	35	24	eRNA_Arc.2	201-400
	14.5	33	18	34.5	eRNA_Nr4a1-(b).2	201-400
	22.5	27	21	29.5	eRNA_Nr4a1-(a).2	201-400
	28	24.5	21.5	26	eRNA_0014.2	201-400
	34	23	22.5	20.5	eRNA_0643.2	201-400
	24.5	20.5	19	36	eRNA_0248.2	201-400
	28	22	26	24	eRNA_0310.2	201-400
	26.5	27.5	19.5	26.5	eRNA_0216.2	201-400
	23.5	20	24	32.5	eRNA_0145.2	201-400
	16	27	31	26	eRNA_0133.2	201-400
	19.5	32.5	26	22	eRNA_0449.2	201-400
	23.5	24	10.5	42	eRNA_0146.2	201-400
	23	23.5	29	24.5	eRNA_0165-(b).2	201-400
	27	24	25	24	eRNA_0206-(a).2	201-400
	28.5	27	23	21.5	eRNA_0160.2	201-400
	27	11	26	36	eRNA_0139.2	201-400
	21	25	23	31	eRNA_Fosb.2	201-400
	6.5	7.5	44	42	eRNA_0250.2	201-400
	22.5	12	31.5	34	eRNA_0526.2	201-400
	29	25.5	22.5	23	eRNA_0558.2	201-400
	15	27	39.5	18.5	eRNA_Junb-(a).2	201-400
	25.5	24	26.5	24	eRNA_0376.2	201-400
	23	30	21.5	25.5	eRNA_0659.3	401-600
	25.5	27.5	26	21	eRNA_Gadd45b.3	401-600
	21	24.5	27	27.5	eRNA_0098.3	401-600
	21	23.5	27	28.5	eRNA_0254-(a).3	401-600
	23	22.5	20.5	34	eRNA_Fos_e1.3	401-600
	26	21	22	31	eRNA_Fos_e2.3	401-600
	24.5	21	27	27.5	eRNA_Fos_e5-(a).3	401-600
	29	19	25.5	26.5	eRNA_Fos_e5-(b).3	401-600
	29.5	31.5	14.5	24.5	eRNA_0301-(a).3	401-600
	30	26	20.5	23.5	eRNA_0301-(b).3	401-600
	21.5	33.5	18	27	eRNA_0194.3	401-600
	36	16.5	20	27.5	eRNA_0202.3	401-600
	31.5	18.5	20.5	29.5	eRNA_0364.3	401-600
	22	20	34.5	23.5	eRNA_Arc.3	401-600
	26.5	20.5	24.5	28.5	eRNA_Nr4a1-(b).3	401-600
	21.5	27	27.5	24	eRNA_Nr4a1-(a).3	401-600
	24	22	27	27	eRNA_0014.3	401-600
	18	20.5	26	35.5	eRNA_0643.3	401-600
	20.5	21	19	39.5	eRNA_0248.3	401-600
	21	23.5	22.5	33	eRNA_0310.3	401-600
	29.5	23.5	21	26	eRNA_0216.3	401-600
	26.5	29.5	24	20	eRNA_0145.3	401-600
	18.5	39	18	24.5	eRNA_0133.3	401-600
	21.5	33	8	37.5	eRNA_0449.3	401-600
	25.5	17.5	19	38	eRNA_0146.3	401-600
	27	21	22	30	eRNA_0165-(b).3	401-600
	26.5	17.5	31.5	24.5	eRNA_0206-(a).3	401-600
	35.5	23	17	24.5	eRNA_0160.3	401-600
	20	9.5	39	31.5	eRNA_0139.3	401-600
	27	27	21	25	eRNA_Fosb.3	401-600
	15	11	29.5	44.5	eRNA_0250.3	401-600
	17.5	29	29	24.5	eRNA_0526.3	401-600
	30	15.5	29.5	25	eRNA_0558.3	401-600
	16.5	29.5	32	22	eRNA_Junb-(a).3	401-600
	17	35.5	8	39.5	eRNA_0376.3	401-600
	18	28	19.5	34.5	eRNA_0659.4	601-800
	18	28	33.5	20.5	eRNA_Gadd45b.4	601-800
	17	21.5	25	36.5	eRNA_0098.4	601-800
	29	19	21	31	eRNA_0254-(a).4	601-800
	30	17	20.5	32.5	eRNA_Fos_e1.4	601-800
	34.5	17.5	23.5	24.5	eRNA_Fos_e2.4	601-800
	29.5	19	26	25.5	eRNA_Fos_e5-(a).4	601-800
	28.5	21.5	26	24	eRNA_Fos_e5-(b).4	601-800
	29.5	18.5	25	27	eRNA_0301-(a).4	601-800
	26.5	19	24.5	30	eRNA_0301-(b).4	601-800
	20.5	13.5	19.5	46.5	eRNA_0194.4	601-800
	23	28.5	12.5	36	eRNA_0202.4	601-800
	38.5	16.5	21	24	eRNA_0364.4	601-800
	25	23	28.5	23.5	eRNA_Arc.4	601-800
	23	31	25	21	eRNA_Nr4a1-(b).4	601-800
	18	13.5	32	36.5	eRNA_Nr4a1-(a).4	601-800
	33.5	23.5	22.5	20.5	eRNA_0014.4	601-800
	37	19	18	26	eRNA_0643.4	601-800
	19.5	17.5	35	28	eRNA_0248.4	601-800
	26	21.5	23.5	29	eRNA_0310.4	601-800
	26	25.5	17.5	31	eRNA_0216.4	601-800
	24.5	19.5	30	26	eRNA_0145.4	601-800
	21	27.5	26	25.5	eRNA_0133.4	601-800
	27.5	23	21.5	28	eRNA_0449.4	601-800
	26	19.5	25	29.5	eRNA_0146.4	601-800
	18	19	35	28	eRNA_0165-(b).4	601-800
	26.5	34.5	19	20	eRNA_0206-(a).4	601-800
	18.5	29	20.5	32	eRNA_0160.4	601-800
	31.5	28.5	12.5	27.5	eRNA_0139.4	601-800
	30.5	21.5	20.5	27.5	eRNA_Fosb.4	601-800
	25.5	19.5	21	34	eRNA_0250.4	601-800
	27.5	36	15	21.5	eRNA_0526.4	601-800
	34.5	22.5	23.5	19.5	eRNA_0558.4	601-800
	24	21	30.5	24.5	eRNA_Junb-(a).4	601-800
	15	40	3.5	41.5	eRNA_0376.4	601-800
	22.5	21.5	27.5	28.5	eRNA_0659.5	801-1000
	23	35.5	22.5	19	eRNA_Gadd45b.5	801-1000
	23	21	34	22	eRNA_0098.5	801-1000
	24.5	23.5	27	25	eRNA_0254-(a).5	801-1000
	22	27.5	27.5	23	eRNA_Fos_e1.5	801-1000
	32.5	16	25.5	26	eRNA_Fos_e2.5	801-1000
	29.5	18.5	20.5	31.5	eRNA_Fos_e5-(a).5	801-1000
	38	14	22	26	eRNA_Fos_e5-(b).5	801-1000
	27.5	26.5	24	22	eRNA_0301-(a).5	801-1000
	30	27	20	23	eRNA_0301-(b).5	801-1000
	20	32.5	24.5	23	eRNA_0194.5	801-1000
	31.5	21	27.5	20	eRNA_0202.5	801-1000
	32.5	14	14.5	39	eRNA_0364.5	801-1000
	29.5	26.5	22.5	21.5	eRNA_Arc.5	801-1000
	18.5	18.5	29.5	33.5	eRNA_Nr4a1-(b).5	801-1000
	23.5	21	17.5	38	eRNA_Nr4a1-(a).5	801-1000
	20.5	26	16	37.5	eRNA_0014.5	801-1000
	30.5	16	20.5	33	eRNA_0643.5	801-1000
	23.5	27.5	22	27	eRNA_0248.5	801-1000
	29	33.5	15	22.5	eRNA_0310.5	801-1000
	27	21	18.5	33.5	eRNA_0216.5	801-1000
	20.5	29	29.5	21	eRNA_0145.5	801-1000
	23.5	26.5	24.5	25.5	eRNA_0133.5	801-1000
	50.5	48.5	1	0	eRNA_0449.5	801-1000
	25	20.5	23.5	31	eRNA_0146.5	801-1000
	20	18	28	34	eRNA_0165-(b).5	801-1000
	28.5	28.5	15.5	27.5	eRNA_0206-(a).5	801-1000
	21	24.5	15.5	39	eRNA_0160.5	801-1000
	29.5	20.5	21.5	28.5	eRNA_0139.5	801-1000
	33	21.5	19.5	26	eRNA_Fosb.5	801-1000
	33	23	31	13	eRNA_0250.5	801-1000
	21.5	31	25.5	22	eRNA_0526.5	801-1000
	17.5	18.5	31.5	32.5	eRNA_0558.5	801-1000
	20.5	25.5	24	30	eRNA_Junb-(a).5	801-1000
	27	24	21.5	27.5	eRNA_0376.5	801-1000

## Sheet: Fig. 3c
	Quantification of EMSA gels shown in main Fig. 3c
	Pol II-DSIF fraction was plotted against the eRNA fragment concentration. Pol II-DSIF fraction was calculated as the band intensity of the Pol II-DSIF complex band devided by the total intensity per lane (sum of Pol II-DSIF and Pol II-DSIF-NELF complex bands). The number of performed biological replicates (n=) is denoted below the tables.
		NELF WT (wildtype)
		Arc 1-200	Arc 1-100
	eRNA fragment concentration [µM]	Pol II-DSIF fraction	Pol II-DSIF fraction	Pol II-DSIF fraction
	0.15	0.538954	0.0401873	0.0363501
	0.3	0.92803	0.246499	0.241993
	0.6	1	0.55196	0.555917
	0.9	1	0.574716	0.589447
	1.2	1	0.591241	0.621007
	1.8	1	0.711024	0.716198
		n=1	n=2
			NELFΔRRM mutant				NELF C-patch mutant
			Arc 1-200	Arc 1-100			Arc 1-200		Arc 1-100
		eRNA fragment concentration [µM]	Pol II-DSIF fraction	Pol II-DSIF fraction		eRNA fragment concentration [µM]	Pol II-DSIF fraction	Pol II-DSIF fraction	Pol II-DSIF fraction	Pol II-DSIF fraction
		0.15	0.189595	0.0113031		0.15	0.00453137	0.00777585	0	0
		0.3	0.438794	0.0272395		0.3	N/A	0.0872286	0	0.00690182
		0.6	0.615755	0.0986328		0.6	0.182281	0.293904	0	0.019595
		0.9	0.597801	0.132014		0.9	0.29967	0.420429	0	0.0628843
		1.2	0.754358	0.151794		1.2	0.384832	0.390506	0	0.0427074
		1.8	0.782885	0.201107		1.8	0.402193	0.428572	0	0.0673678
		2.4	0.792294	0.281946		2.4	0.575497	0.592398	0.0253646	0.13109
			n=1	n=1			n=2		n=2
							N/A = not available

## Sheet: Fig. 4a
		Count of RNA-protein crosslinks observed for each NELF subunit shown in the barplot in the main Fig. 4a
		crosslinked sample	eRNA labeled with	NELF subunit	count of crosslinks (sum of redundant spectral counts ["nseen"] per NELF subunit)
		NELF only + Arc_1-200	4SU	NELF-A	48
		NELF only + Arc_1-200	4SU	NELF-B	23
		NELF only + Arc_1-200	4SU	NELF-C/D	10
		NELF only + Arc_1-200	4SU	NELF-E	152
		NELF only + Nr4a1-(a)_1-200	4SU	NELF-A	37
		NELF only + Nr4a1-(a)_1-200	4SU	NELF-B	19
		NELF only + Nr4a1-(a)_1-200	4SU	NELF-C/D	9
		NELF only + Nr4a1-(a)_1-200	4SU	NELF-E	106
		NELF only + Nr4a1-(a)_1-100	4SU (80%)	NELF-A	126
		NELF only + Nr4a1-(a)_1-100	4SU (80%)	NELF-B	75
		NELF only + Nr4a1-(a)_1-100	4SU (80%)	NELF-C/D	33
		NELF only + Nr4a1-(a)_1-100	4SU (80%)	NELF-E	195
		NELF only + Nr4a1-(a)_1-200 rep 1	unlabeled	NELF-A	77
		NELF only + Nr4a1-(a)_1-200 rep 1	unlabeled	NELF-B	1
		NELF only + Nr4a1-(a)_1-200 rep 1	unlabeled	NELF-C/D	8
		NELF only + Nr4a1-(a)_1-200 rep 1	unlabeled	NELF-E	55
		PEC + Arc_1-200	4SU	NELF-A	41
		PEC + Arc_1-200	4SU	NELF-B	7
		PEC + Arc_1-200	4SU	NELF-C/D	3
		PEC + Arc_1-200	4SU	NELF-E	90
		PEC + Nr4a1-(a)_1-200	4SU	NELF-A	16
		PEC + Nr4a1-(a)_1-200	4SU	NELF-B	8
		PEC + Nr4a1-(a)_1-200	4SU	NELF-C/D	2
		PEC + Nr4a1-(a)_1-200	4SU	NELF-E	56

## Sheet: Fig. 4c
	barplot of RNA-protein crosslinks mapping to different regions of NELF-E shown in main Fig. 4c
	For the stacked barplot shown in Fig. 4c the crosslinks to amino acid (aa) 1 (Methionine 1) of NELF-E were excluded from the analysis
	The table below shows the values exluding (left side) and also including (right side) the aa position 1, to aid comparison
	crosslinked sample	eRNA labeled with	region	number of crosslinks to the NELF-E region excluding aa 1 (Met1 as outlier)	percentage_of total_crosslinks_exclud. aa 1	total number of crosslinks to NELF-E exclud. aa 1	number of crosslinks to the NELF-E region including aa 1	percentage_of total_crosslinks_includ. aa 1	total number of crosslinks to NELF-E includ. aa 1
	NELF only + Arc_1-200	4SU	tentacle (NELF-E > 138)	79	61.7188	128	79	51.9737	152
	NELF only + Arc_1-200	4SU	N-terminal part (NELF-E ≤ 138)	49	38.2812	128	73	48.0263	152
	NELF only + Nr4a1-(a)_1-200	4SU	tentacle (NELF-E > 138)	56	60.2151	93	56	52.8302	106
	NELF only + Nr4a1-(a)_1-200	4SU	N-terminal part (NELF-E ≤ 138)	37	39.7849	93	50	47.1698	106
	NELF only + Nr4a1-(a)_1-100	4SU (80%)	tentacle (NELF-E > 138)	118	62.4339	189	118	60.5128	195
	NELF only + Nr4a1-(a)_1-100	4SU (80%)	N-terminal part (NELF-E ≤ 138)	71	37.5661	189	77	39.4872	195
	NELF only + Nr4a1-(a)_1-200 rep 1	unlabeled	tentacle (NELF-E > 138)	22	40.7407	54	22	40	55
	NELF only + Nr4a1-(a)_1-200 rep 1	unlabeled	N-terminal part (NELF-E ≤ 138)	32	59.2593	54	33	60	55
	PEC + Arc_1-200	4SU	tentacle (NELF-E > 138)	21	40.3846	52	21	23.3333	90
	PEC + Arc_1-200	4SU	N-terminal part (NELF-E ≤ 138)	31	59.6154	52	69	76.6667	90
	PEC + Nr4a1-(a)_1-200	4SU	tentacle (NELF-E > 138)	10	23.8095	42	10	17.8571	56
	PEC + Nr4a1-(a)_1-200	4SU	N-terminal part (NELF-E ≤ 138)	32	76.1905	42	46	82.1429	56

## Sheet: Fig. 4e
	barplot of RNA-protein crosslinks mapping to different regions of NELF-A shown in main Fig. 4c
	crosslinked sample	eRNA labeled with	region	number of crosslinks to the NELF-A regions	percentage_of total_crosslinks	total number of crosslinks to NELF-A
	NELF only + Arc_1-200	4SU	tentacle (NELF-A > 188)	42	87.5	48
	NELF only + Arc_1-200	4SU	NELF-AC lobe (NELF-A ≤ 188)	6	12.5	48
	NELF only + Nr4a1-(a)_1-200	4SU	tentacle (NELF-A > 188)	35	94.5946	37
	NELF only + Nr4a1-(a)_1-200	4SU	NELF-AC lobe (NELF-A ≤ 188)	2	5.40541	37
	NELF only + Nr4a1-(a)_1-100	4SU (80%)	tentacle (NELF-A > 188)	115	91.2698	126
	NELF only + Nr4a1-(a)_1-100	4SU (80%)	NELF-AC lobe (NELF-A ≤ 188)	11	8.73016	126
	NELF only + Nr4a1-(a)_1-200 rep 1	unlabeled	tentacle (NELF-A > 188)	75	97.4026	77
	NELF only + Nr4a1-(a)_1-200 rep 1	unlabeled	NELF-AC lobe (NELF-A ≤ 188)	2	2.5974	77
	PEC + Arc_1-200	4SU	tentacle (NELF-A > 188)	35	85.3659	41
	PEC + Arc_1-200	4SU	NELF-AC lobe (NELF-A ≤ 188)	6	14.6341	41
	PEC + Nr4a1-(a)_1-200	4SU	tentacle (NELF-A > 188)	16	84.2105	19
	PEC + Nr4a1-(a)_1-200	4SU	NELF-AC lobe (NELF-A ≤ 188)	3	15.7895	19

## Sheet: Fig. 5b,c
Fig. 5b,c	Fig. 5b	eCLIP-seq					ChIP-seq							Fig. 5c	eCLIP-seq					ChIP-seq
Coverage profile	Pre-mRNAs (9,028)						Pre-mRNAs (9,028)							eRNAs (1,226)						eRNAs (1,226)
	KCl 0 min			KCl 30 min			KCl 0 min			KCl 30 min				KCl 0 min			KCl 30 min			KCl 0 min			KCl 30 min
	bp	CL sites		bp	CL sites		bp	Coverage		bp	Coverage			bp	CL sites		bp	CL sites		bp	Coverage		bp	Coverage
	0	218		0	205		0	38.6151		0	44.4696			0	3		0	1		0	9.77162		0	8.66695
	5	233		5	209		10	40.701		10	47.4233			5	3		5	1		10	10.1467		10	8.992
	10	248		10	274		20	42.8313		20	50.3619			10	6		10	1		20	10.5951		20	9.34369
	15	269		15	261		30	44.8661		30	53.1456			15	4		15	1		30	10.9467		30	9.70969
	20	236		20	277		40	46.6046		40	55.5714			20	5		20	3		40	11.3692		40	10.0555
	25	251		25	257		50	47.9723		50	57.5006			25	2		25	3		50	11.6729		50	10.3377
	30	262		30	268		60	48.8873		60	58.8606			30	3		30	2		60	11.9204		60	10.5717
	35	268		35	240		70	49.3332		70	59.565			35	4		35	3		70	12.083		70	10.7251
	40	266		40	262		80	49.2746		80	59.611			40	1		40	1		80	12.1071		80	10.7342
	45	262		45	231		90	48.7253		90	58.9961			45	3		45	3		90	12.0553		90	10.64
	50	265		50	228		100	47.7676		100	57.7612			50	3		50	4		100	11.865		100	10.4339
	55	273		55	260		110	46.4742		110	55.9894			55	5		55	4		110	11.5965		110	10.1179
	60	253		60	254		120	44.9239		120	53.8247			60	1		60	0		120	11.3107		120	9.74675
	65	217		65	168		130	43.0857		130	51.313			65	8		65	0		130	10.9658		130	9.34954
	70	214		70	207		140	41.0238		140	48.5536			70	3		70	2		140	10.5907		140	8.91529
	75	222		75	195		150	38.7926		150	45.618			75	3		75	6		150	10.1504		150	8.45763
	80	190		80	161		160	36.4296		160	42.4146			80	0		80	6		160	9.69771		160	7.99476
	85	142		85	191		170	33.8763		170	39.0614			85	2		85	1		170	9.15512		170	7.47924
	90	177		90	149		180	31.2153		180	35.6663			90	4		90	0		180	8.60513		180	6.92147
	95	151		95	171		190	28.5144		190	32.3333			95	1		95	3		190	8.06131		190	6.3858
	100	161		100	184		200	25.9286		200	29.1353			100	2		100	0		200	7.4873		200	5.89758
	105	128		105	114		210	23.4894		210	26.1444			105	2		105	0		210	6.93855		210	5.40417
	110	94		110	105		220	21.2681		220	23.4029			110	5		110	2		220	6.4052		220	4.92571
	115	121		115	97		230	19.262		230	20.988			115	2		115	2		230	5.92111		230	4.4882
	120	111		120	93		240	17.5428		240	18.9131			120	1		120	1		240	5.50108		240	4.143
	125	115		125	93		250	16.1054		250	17.1839			125	0		125	1		250	5.14386		250	3.84331
	130	110		130	98		260	14.9194		260	15.7491			130	0		130	1		260	4.79343		260	3.59563
	135	94		135	67		270	13.9234		270	14.5691			135	2		135	2		270	4.49965		270	3.3772
	140	65		140	73		280	13.1091		280	13.597			140	0		140	0		280	4.25268		280	3.19322
	145	102		145	96		290	12.4376		290	12.7849			145	2		145	0		290	4.02542		290	3.0333
	150	82		150	82		300	11.8642		300	12.0785			150	2		150	1		300	3.82464		300	2.89744
	155	92		155	69		310	11.3612		310	11.4562			155	0		155	0		310	3.69099		310	2.78432
	160	58		160	80		320	10.9227		320	10.9613			160	1		160	1		320	3.58075		320	2.66145
	165	73		165	89		330	10.535		330	10.4658			165	1		165	1		330	3.46804		330	2.58019
	170	71		170	73		340	10.1746		340	10.0202			170	0		170	1		340	3.38798		340	2.50998
	175	92		175	79		350	9.82375		350	9.58755			175	0		175	2		350	3.29129		350	2.42742
	180	72		180	70		360	9.47067		360	9.19892			180	1		180	1		360	3.23524		360	2.37477
	185	57		185	57		370	9.10965		370	8.82398			185	0		185	1		370	3.19767		370	2.31886
	190	49		190	57		380	8.77576		380	8.46767			190	0		190	1		380	3.16318		380	2.2636
	195	64		195	58		390	8.45201		390	8.10407			195	0		195	0		390	3.12192		390	2.24215
	200	69		200	47		400	8.1385		400	7.7754			200	0		200	1		400	3.10406		400	2.19274
	205	65		205	49		410	7.82857		410	7.46473			205	0		205	1		410	3.05047		410	2.18039
	210	67		210	47		420	7.53758		420	7.15974			210	0		210	0		420	3.02153		420	2.19144
	215	58		215	64		430	7.25281		430	6.86402			215	0		215	1		430	3.0012		430	2.17064
	220	39		220	56		440	6.97392		440	6.58045			220	0		220	1		440	2.98273		440	2.17324
	225	52		225	51		450	6.7132		450	6.3192			225	1		225	0		450	2.97226		450	2.17519
	230	58		230	77		460	6.46877		460	6.07452			230	1		230	0		460	2.98396		460	2.15439
	235	67		235	55		470	6.24592		470	5.82399			235	0		235	1		470	2.93777		470	2.15179
	240	60		240	51		480	6.01241		480	5.58822			240	0		240	1		480	2.91067		480	2.12643
	245	69		245	55		490	5.7806		490	5.3656			245	1		245	1		490	2.90513		490	2.10823
	250	57		250	59		500	5.57805		500	5.17007			250	0		250	1		500	2.84292		500	2.07768
	255	73		255	46		510	5.37524		510	4.96401			255	0		255	1		510	2.81274		510	2.04647
	260	57		260	40		520	5.18257		520	4.77865			260	4		260	0		520	2.745		520	2.03087
	265	37		265	48		530	5.01516		530	4.58294			265	1		265	2		530	2.70312		530	2.00877
	270	38		270	54		540	4.83734		540	4.41424			270	0		270	0		540	2.65015		540	1.97886
	275	47		275	39		550	4.68621		550	4.24671			275	0		275	4		550	2.61073		550	1.94116
	280	38		280	47		560	4.53184		560	4.09169			280	0		280	0		560	2.55592		560	1.8963
	285	41		285	37		570	4.3814		570	3.93721			285	1		285	0		570	2.50726		570	1.84039
	290	54		290	43		580	4.23795		580	3.79147			290	0		290	0		580	2.47832		580	1.79749
	295	37		295	48		590	4.09569		590	3.65877			295	0		295	0		590	2.45676		590	1.76368
	300	42		300	39		600	3.96648		600	3.5412			300	1		300	0		600	2.42042		600	1.73183
	305	35		305	45									305	0		305	0
	310	37		310	35									310	0		310	0
	315	51		315	46									315	0		315	4
	320	29		320	51									320	1		320	0
	325	43		325	23									325	3		325	0
	330	35		330	27									330	0		330	1
	335	36		335	40									335	0		335	0
	340	49		340	49									340	0		340	0
	345	43		345	29									345	0		345	0
	350	57		350	28									350	3		350	0
	355	36		355	37									355	0		355	2
	360	50		360	38									360	2		360	0
	365	41		365	34									365	0		365	0
	370	56		370	48									370	0		370	0
	375	51		375	39									375	0		375	0
	380	49		380	31									380	0		380	0
	385	36		385	30									385	0		385	0
	390	39		390	42									390	0		390	0
	395	38		395	37									395	0		395	2
	400	24		400	45									400	0		400	0
	405	35		405	55									405	0		405	2
	410	38		410	37									410	0		410	0
	415	37		415	27									415	0		415	0
	420	24		420	26									420	0		420	2
	425	32		425	32									425	0		425	0
	430	33		430	34									430	0		430	0
	435	35		435	35									435	0		435	0
	440	30		440	24									440	0		440	0
	445	18		445	27									445	2		445	0
	450	26		450	26									450	0		450	0
	455	14		455	21									455	0		455	0
	460	29		460	34									460	1		460	3
	465	26		465	21									465	0		465	0
	470	29		470	18									470	1		470	1
	475	20		475	15									475	1		475	3
	480	24		480	27									480	0		480	2
	485	18		485	18									485	0		485	3
	490	44		490	31									490	0		490	0
	495	25		495	19									495	0		495	1
	500	35		500	19									500	1		500	1
	505	31		505	15									505	3		505	1
	510	28		510	19									510	0		510	0
	515	24		515	23									515	0		515	1
	520	20		520	28									520	0		520	0
	525	21		525	22									525	0		525	1
	530	21		530	24									530	0		530	1
	535	23		535	28									535	0		535	1
	540	19		540	28									540	1		540	0
	545	19		545	24									545	0		545	0
	550	20		550	20									550	0		550	0
	555	23		555	30									555	4		555	0
	560	20		560	11									560	2		560	2
	565	14		565	13									565	0		565	0
	570	23		570	19									570	0		570	0
	575	22		575	22									575	2		575	0
	580	34		580	22									580	1		580	1
	585	20		585	16									585	2		585	4
	590	31		590	17									590	0		590	2
	595	8		595	21									595	0		595	0
	600	16		600	19									600	2		600	0

## Sheet: Fig. 5d,e
Fig. 5d,e	Fig. 5d	eCLIP-seq					Exo-seq							Fig. 5e	eCLIP-seq					Exo-seq
Coverage profile	Pre-mRNAs (9,028)						Pre-mRNAs (9,028)							eRNAs (1,226)						eRNAs (1,226)
	KCl 0 min			KCl 30 min			KCl 0 min			KCl 30 min				KCl 0 min			KCl 30 min			KCl 0 min			KCl 30 min
	bp	CL sites		bp	CL sites		bp	Coverage		bp	Coverage			bp	CL sites		bp	CL sites		bp	Coverage		bp	Coverage
	0	53.9348		0	68.9241		0	0.611165		0	0.659909			0	0.578566		0	0.258308		0	0.0148725		0	0.0166812
	5	49.7592		5	59.9368		40	0.194687		40	0.215969			5	0.231034		5	0.109895		40	0.00210333		40	0.00315508
	10	46.8139		10	69.8975		80	0.0772571		80	0.0784203			10	0.25793		10	0.0622053		80	0.00174532		80	0.00213527
	15	45.5148		15	59.6861		120	0.0669451		120	0.0739358			15	0.137176		15	0.0475989		120	0.00132763		120	0.00124799
	20	35.6455		20	56.4496		160	0.0353357		160	0.0327515			20	0.144278		20	0.117401		160	0.00116354		160	0.00115182
	25	34.3612		25	47.2872		200	0.0316215		200	0.0339613			25	0.051385		25	0.100731		200	0.0004326		200	0.000684153
	30	32.5771		30	44.4887		240	0.0373838		240	0.0370227			30	0.070461		30	0.0602027		240	0.000253593		240	0.000889147
	35	30.7675		35	36.4917		280	0.0254399		280	0.0252074			35	0.0768208		35	0.0730968		280	0.00170056		280	0.000561167
	40	28.4449		40	36.8512		320	0.0125073		320	0.0127257			40	0.0178602		40	0.0223065		320	0.000447517		320	0.000756984
	45	26.2235		45	30.1826		360	0.015274		360	0.0161376			45	0.0501123		45	0.0618829		360	0.0018199		360	0.000392657
	50	25.0896		50	27.964		400	0.0095057		400	0.00972165			50	0.0449281		50	0.0733084		400	0.000596689		400	0.00023443
	55	24.5249		55	30.0339		440	0.00938072		440	0.0100746			55	0.0709215		55	0.0676898		440	0.000193924		440	0.000683915
	60	21.8721		60	28.0457		480	0.0116758		480	0.0118732			60	0.0131729		60	0		480	0.000387848		480	0.00027568
	65	18.1693		65	17.8918		520	0.00788799		520	0.00785031			65	0.101715		65	0		520	0.000193924		520	0.000339455
	70	17.5223		70	21.3846		560	0.015654		560	0.0217265			70	0.0366085		70	0.02878		560	0.000313262		560	0.000481014
	75	17.9131		75	19.6593		600	0.00514342		600	0.00540966			75	0.0340306		75	0.0794453		600	0.000850282		600	0.000703629
	80	16.003		80	16.9762									80	0		80	0.0750428
	85	12.1365		85	20.3772									85	0.0205775		85	0.0118138
	90	15.3275		90	15.9252									90	0.0411221		90	0
	95	13.2987		95	18.4334									95	0.0106239		95	0.0340288
	100	14.5866		100	20.2389									100	0.0218641		100	0
	105	11.9244		105	12.7991									105	0.0225504		105	0
	110	9.06495		110	12.139									110	0.0578137		110	0.0238612
	115	12.0602		115	11.5432									115	0.0254316		115	0.025701
	120	11.4484		120	11.3934									120	0.0130415		120	0.0131221
	125	12.3354		125	11.8154									125	0		125	0.0134737
	130	12.2707		130	12.8729									130	0		130	0.0144584
	135	10.9531		135	9.17012									135	0.030993		135	0.0306484
	140	7.87305		140	10.3416									140	0		140	0
	145	12.8296		145	14.0626									145	0.0346247		145	0
	150	10.6868		150	12.4407									150	0.0354481		150	0.0172544
	155	12.4476		155	10.8716									155	0		155	0
	160	8.11978		160	13.0139									160	0.0229751		160	0.0211914
	165	10.5749		165	14.9513									165	0.0293272		165	0.0262629
	170	10.6169		170	12.6813									170	0		170	0.0367851
	175	14.1648		175	14.1362									175	0		175	0.0770261
	180	11.3874		180	12.8912									180	0.0430046		180	0.043883
	185	9.28842		185	10.7978									185	0		185	0.0465827
	190	8.23091		190	11.1433									190	0		190	0.049598
	195	11.0507		195	11.6253									195	0		195	0
	200	12.2454		200	9.69371									200	0		200	0.0580794
	205	11.8513		205	10.3902									205	0		205	0.0627511
	210	12.5044		210	10.2651									210	0		210	0
	215	11.0953		215	14.3674									215	0		215	0.0657535
	220	7.64214		220	12.9232									220	0		220	0.0675477
	225	10.4341		225	12.0897									225	0.0598552		225	0
	230	11.8984		230	18.695									230	0.0667829		230	0
	235	13.9923		235	13.6459									235	0		235	0.078762
	240	12.7584		240	12.8783									240	0		240	0.0855116
	245	14.9702		245	14.1603									245	0.0785252		245	0.0891025
	250	12.6494		250	15.5146									250	0		250	0.0969303
	255	16.5088		255	12.2709									255	0		255	0.116176
	260	13.1062		260	10.838									260	0.472263		260	0
	265	8.62511		265	13.2379									265	0.120961		265	0.257361
	270	8.99847		270	15.171									270	0		270	0
	275	11.3522		275	11.2181									275	0		275	0.505624
	280	9.32422		280	13.7505									280	0		280	0
	285	10.158		285	10.9456									285	0.112873		285	0
	290	13.5026		290	12.8891									290	0		290	0
	295	9.33678		295	14.4879									295	0		295	0
	300	10.6844		300	11.9034									300	0.106514		300	0
	305	9.01632		305	13.941									305	0		305	0
	310	9.62995		310	10.9234									310	0		310	0
	315	13.4015		315	14.4669									315	0		315	0.338746
	320	7.69369		320	16.1916									320	0.0749653		320	0
	325	11.4861		325	7.37413									325	0.202784		325	0
	330	9.40043		330	8.71875									330	0		330	0.0655637
	335	9.76062		335	13.1344									335	0		335	0
	340	13.4144		340	16.287									340	0		340	0
	345	11.8815		345	9.74062									345	0		345	0
	350	15.911		350	9.41825									350	0.151465		350	0
	355	10.1115		355	12.5295									355	0		355	0.0997856
	360	14.1907		360	12.9772									360	0.0933796		360	0
	365	11.7887		365	11.7255									365	0		365	0
	370	16.3102		370	16.6312									370	0		370	0
	375	15.0592		375	13.7532									375	0		375	0
	380	14.6651		380	11.065									380	0		380	0
	385	10.8837		385	10.8343									385	0		385	0
	390	11.9269		390	15.4403									390	0		390	0
	395	11.7746		395	13.7401									395	0		395	0.0734723
	400	7.53888		400	16.9836									400	0		400	0
	405	11.1229		405	20.9384									405	0		405	0.0786818
	410	12.1706		410	14.2134									410	0		410	0
	415	11.9486		415	10.4032									415	0		415	0
	420	7.83041		420	10.0926									420	0		420	0.100057
	425	10.5439		425	12.5072									425	0		425	0
	430	11		430	13.4294									430	0		430	0
	435	11.7912		435	13.8766									435	0		435	0
	440	10.1686		440	9.58059									440	0		440	0
	445	6.15063		445	10.8254									445	0.101067		445	0
	450	8.99256		450	10.5426									450	0		450	0
	455	4.86753		455	8.50165									455	0		455	0
	460	10.1496		460	13.7636									460	0.0618728		460	0.228458
	465	9.19085		465	8.54133									465	0		465	0
	470	10.3203		470	7.28818									470	0.0863431		470	0.10471
	475	7.15536		475	6.07524									475	0.112493		475	0.378227
	480	8.64167		480	10.9126									480	0		480	0.260223
	485	6.53872		485	7.27901									485	0		485	0.312351
	490	16.2129		490	12.6292									490	0		490	0
	495	9.28773		495	7.81181									495	0		495	0.107989
	500	13.1457		500	7.82268									500	0.0871791		500	0.109521
	505	11.73		505	6.18963									505	0.288156		505	0.118059
	510	10.6172		510	7.85924									510	0		510	0
	515	9.13048		515	9.53662									515	0		515	0.119557
	520	7.65548		520	11.6562									520	0		520	0
	525	8.08662		525	9.19183									525	0		525	0.157428
	530	8.10855		530	10.0207									530	0		530	0.158137
	535	8.95239		535	11.7362									535	0		535	0.160703
	540	7.43524		540	11.7841									540	0.126042		540	0
	545	7.46283		545	10.0988									545	0		545	0
	550	7.89675		550	8.45551									550	0		550	0
	555	9.14975		555	12.7683									555	0.460847		555	0
	560	7.9956		560	4.69057									560	0.225387		560	0.310801
	565	5.62347		565	5.58108									565	0		565	0
	570	9.28078		570	8.1732									570	0		570	0
	575	8.92657		575	9.45538									575	0.372659		575	0
	580	13.8473		580	9.53044									580	0.176694		580	0.210677
	585	8.21254		585	6.96559									585	0.345952		585	0.82736
	590	12.812		590	7.43925									590	0		590	0.407568
	595	3.33191		595	9.24364									595	0		595	0
	600	6.73312		600	8.39023									600	0.331301		600	0

[truncated: 20 more sheets: Fig. 5f-i, Fig. 5j, Fig. 6b, Fig. 6c, Fig. 6d, Fig. 7b,c, Fig. 7d,e, Suppl. Fig. 1c, Suppl. Fig. 2g, Suppl. Fig. 6a, Suppl. Fig. 6b, Suppl. Fig. 6c, Suppl. Fig. 7b, Suppl. Fig. 8a,b, Suppl. Fig.8c-f, Suppl. Fig. 8g,h, Suppl. Fig. 9a,b, Suppl. Fig. 10b, Suppl. Fig. 11b,c, Suppl. Fig.11e,f]
